# Supplementary material for: Temporal Expression Profiling Identifies Pathways Mediating Effect of Causal Variant on Phenotype
Source: PLoS Genet. 2015 Jun 3;11(6):e1005195. doi: 10.1371/journal.pgen.1005195 (PMC4454590; doi:10.1371/journal.pgen.1005195)
Supplement: S1 Table — (XLS) [file pgen.1005195.s011.xls]

## Sheet: Sheet1
chr	pos	MKT1	SDM_proto	gene	effects
chr02	505563	0.5	0	*
chr04	821323	1	0	YDR180W	NON_SYNONYMOUS_CODING
chr07	682173	1	0	*
chr08	189761	1	0	YHR041C	INTRON
chr08	472256	1	0	YHR183W	SYNONYMOUS_CODING
chr10	147909	0.5	0	YJL142C	NON_SYNONYMOUS_CODING
chr12	527983	0.5	0	*
chr13	908561	0.5	0	YMR317W	SYNONYMOUS_CODING
chr14	198787	0.5	0	YNL240C	NON_SYNONYMOUS_CODING
chr14	467221	1	0	YNL085W	NON_SYNONYMOUS_CODING
chr15	41138	0.5	0	YOL152W	NON_SYNONYMOUS_CODING
chr15	621167	1	0	YOR153W	NON_SYNONYMOUS_CODING
#legend
chr	chromosome
pos	chromosomal position
MKT1	For allele replacement strain YAD351 (Deutschbauer and Davis, 2005)
SDM_proto	For S288c parent strain
gene	genename
effects	effect of the nucleotide change
0	same as reference
0.5	heterozygous
1	homozygous for alternate allele
	quantitative trait nucleotide in MKT1
