# Supplementary material for: Temporal Expression Profiling Identifies Pathways Mediating Effect of Causal Variant on Phenotype
Source: PLoS Genet. 2015 Jun 3;11(6):e1005195. doi: 10.1371/journal.pgen.1005195 (PMC4454590; doi:10.1371/journal.pgen.1005195)
Supplement: S2 Table — (XLS) [file pgen.1005195.s012.xls]

## Sheet: normalized
Transcript	M.Spo0h	M.Spo30m	M.Spo45m	M.Spo1h10m	M.Spo1h40m	M.Spo2h30m	M.Spo3h50m	M.Spo5h40m	M.Spo8h30m	S.Spo0h	S.Spo30m	S.Spo45m	S.Spo1h10m	S.Spo1h40m	S.Spo2h30m	S.Spo3h50m	S.Spo5h40m	S.Spo8h30m
SUT432	-0.979194	-0.335259	-0.716084	-0.272148	0.0244318	-0.118656	0.0412837	-0.0428293	-0.05466	-0.507202	-0.139085	-0.139274	0.0615717	0.197099	0.386724	-0.0563351	-0.0711372	0.394282
SEO1	-0.758204	-1.04417	-1.03828	-0.999977	-0.976426	-1.00631	-0.622418	-0.102796	0.91237	-0.852521	-0.740243	-0.906041	-0.964797	-0.878882	-0.84256	-0.835223	-0.685344	-0.372711
SUT001	-1.06102	-1.0037	-1.3861	-1.07917	-1.29576	-1.29186	-0.952816	-0.820511	0.0159424	-0.941073	-0.674229	-0.641765	-0.836681	-1.07393	-1.10859	-0.992798	-1.20319	-0.536603
YAL066W	-2.04349	-2.18725	-2.15266	-2.66532	-2.4212	-2.31881	-2.16621	-2.46518	-2.16718	-2.0501	-2.25684	-1.8857	-2.06401	-2.2446	-2.42764	-2.18536	-1.91096	-2.44671
CUT436	-1.85291	-2.26656	-1.97196	-2.47609	-2.3731	-2.41005	-2.41443	-2.44668	-2.21917	-2.29882	-2.21036	-2.31386	-2.36301	-2.10257	-2.31799	-2.35336	-2.26644	-2.33631
YAL064C-A	-1.90765	-1.89547	-1.87779	-2.05469	-2.20338	-1.85486	-2.1828	-1.82727	-2.04903	-1.77205	-1.8589	-2.02549	-1.87819	-2.08794	-2.02253	-1.83062	-1.8465	-2.04857
FLO9	-1.52027	-2.15396	-1.55316	-2.06155	-2.12842	-2.16899	-2.14435	-2.12787	-2.10952	-1.95557	-2.27988	-2.1961	-2.14578	-2.1044	-2.08691	-2.17472	-2.00938	-2.12777
SUT433	-1.83796	-1.9876	-1.96736	-2.10969	-2.23046	-2.34195	-2.24649	-2.26514	-2.00088	-1.99869	-2.16848	-2.02854	-2.20985	-2.01665	-2.12303	-2.17995	-2.12728	-2.06386
CUT001	-1.49964	-1.8409	-1.8653	-2.29256	-2.12378	-2.22999	-2.24977	-2.19345	-2.15	-1.92662	-1.93375	-2.12779	-1.79947	-2.07273	-2.03608	-1.95826	-1.99821	-2.12815
CUT437	-1.44538	-2.20726	-1.99498	-1.47281	-2.19024	-1.67818	-2.39462	-1.99651	-2.1365	-2.02799	-1.7174	-1.82128	-1.77053	-1.91848	-1.36587	-1.44533	-1.26373	-1.4566
GDH3	2.88021	4.63545	5.11336	5.49984	5.88676	5.47472	5.78302	5.48841	5.21707	3.01081	4.62113	4.6484	4.61136	4.96813	5.55102	5.98594	5.64771	5.55151
SUT434	1.06495	2.13251	1.45328	0.395103	0.454402	0.271546	-0.166904	-0.956604	-1.20259	0.599571	0.997258	1.02588	0.785408	0.430134	-0.0614458	-0.341737	-0.977038	-1.1111
SUT435	-0.429805	-0.625017	-1.00961	-1.04167	-1.08116	-0.874267	-1.41459	-1.24315	-1.02816	-0.646722	-0.602261	-0.700535	-1.26729	-0.940623	-0.958517	-1.1024	-1.04816	-1.04751
BDH2	5.40334	5.18109	5.4788	4.83812	4.92436	4.43631	4.5915	4.02238	3.75977	4.16419	4.62806	4.92764	4.83962	4.7249	4.55331	4.67836	4.26288	3.84968
CUT438	-0.980175	-1.54526	-1.70303	-1.53212	-1.33451	-1.17686	-1.65982	-1.82666	-1.87727	-1.80037	-1.8414	-1.69337	-1.54698	-1.73757	-1.86626	-1.798	-1.61282	-1.748
BDH1	4.03176	4.13289	4.09615	3.73419	3.79467	3.61521	3.79364	3.38671	3.16387	3.93707	3.60103	3.89201	3.69073	3.56422	3.66245	3.86285	3.34104	3.30719
CUT439	-1.3697	-2.11104	-1.62876	-1.95515	-1.9739	-1.63256	-1.80423	-2.07806	-1.90117	-1.77	-2.00012	-2.04074	-2.2421	-1.76197	-2.03336	-1.78439	-1.86704	-1.83207
YAL059C-A	-1.75318	-2.05102	-1.93331	-2.37071	-2.2261	-2.16486	-2.03254	-2.36277	-1.98749	-2.05225	-2.22775	-2.06174	-2.34371	-2.15144	-2.10023	-1.85276	-1.97797	-2.2354
ECM1	-0.378335	-0.472097	-0.435971	0.271113	0.154919	0.374001	0.512847	0.471338	0.764243	0.280555	-0.323138	-0.333302	0.0500421	0.0829658	0.240727	0.137815	0.446555	0.6533
CNE1	0.581545	1.23968	1.29969	1.33723	1.38981	1.36843	1.26275	1.06264	0.91829	1.24569	0.998912	0.990796	1.15526	1.11981	1.31057	1.15138	0.945767	1.06411
YAL056C-A	-1.47044	-1.71475	-1.15236	-1.06318	-1.63496	-1.63308	-1.78857	-1.69891	-1.90963	-1.55669	-1.11487	-0.881924	-1.70609	-1.29665	-1.26872	-1.14415	-1.01127	-1.53299
GPB2	1.86514	2.54237	2.02377	2.24194	2.52098	2.37598	2.44026	2.06681	1.99923	1.95927	2.24965	2.18312	2.20792	2.23271	2.30858	2.18556	2.0689	2.14658
PEX22	0.123335	0.689707	0.727488	0.783103	0.0867698	0.272416	0.18865	-0.226079	1.26454	0.538238	0.751825	0.859399	1.08239	0.908396	0.895667	0.210187	0.861691	0.783383
ACS1_a	5.68253	6.88706	6.95606	6.42646	6.72036	6.22065	6.63931	6.69933	6.49111	5.99475	6.52256	6.6011	6.63135	6.55727	6.32129	6.78072	6.48521	6.41044
SUT002	-1.07845	-0.940853	-0.798746	-1.18978	0.475152	0.197967	0.379187	-0.362088	-0.676546	-1.55203	-1.56083	-1.65771	-1.83185	-1.85002	-1.89965	-1.38034	-1.64121	-1.93579
ACS1_b	6.00957	6.96156	7.19751	6.4512	6.64814	6.22721	6.6364	6.55562	6.60487	6.07694	6.49051	6.71963	6.59076	6.62103	6.44146	6.69299	6.64181	6.44107
FLC2	2.81831	3.90468	3.45038	3.96511	4.50097	4.58331	4.5979	4.65484	3.58847	2.70466	3.65992	3.60698	3.96697	4.23442	4.03147	4.14552	3.84044	3.72213
OAF1	1.03541	1.587	1.49815	1.94075	2.2069	2.21021	2.4569	2.42368	2.55287	1.73703	1.76329	1.76126	2.12845	2.09305	2.29291	2.12645	2.10455	2.29895
YAL049C	2.54667	3.32681	3.18025	3.43297	3.72002	3.51225	3.9361	3.9045	3.49894	3.05519	2.73728	2.80906	2.97247	3.17711	3.36327	3.63607	3.35252	3.48474
GEM1	0.968611	1.98866	1.41813	1.61458	1.82087	1.85782	1.75321	1.76468	1.39069	1.08251	1.69891	1.52017	1.53021	1.45221	1.54435	1.50055	1.35572	1.42216
YAL047W-A	-1.68703	-2.21459	-1.4196	-2.00378	-2.21108	-2.19185	-2.23898	-1.89239	-2.07006	-2.04491	-1.94759	-1.87687	-1.83002	-2.07189	-2.13263	-2.14167	-2.10335	-1.96156
SPC72	-0.217135	0.41571	0.0599939	0.377048	0.352699	0.474993	0.351045	0.203644	0.572511	0.0643735	0.304903	0.125866	0.608899	0.331404	0.619121	0.329666	0.471324	0.565644
YAL046C	2.83296	1.71569	1.74086	1.71907	1.19625	1.11816	1.1413	0.980994	1.55224	2.34053	1.51575	1.42384	1.28837	1.11082	1.27742	0.7142	0.991251	1.19648
YAL045C	-1.44572	-1.97223	-1.78534	-2.12739	-1.94258	-1.90732	-2.21806	-2.19858	-1.7981	-1.91857	-1.61004	-1.86996	-2.1181	-1.82334	-1.8708	-2.14915	-2.08448	-2.23464
YAL044W-A	1.90402	2.40812	2.55986	2.18698	1.54791	1.59218	1.72542	1.48214	1.63596	2.13142	1.8895	2.17662	2.21505	1.94127	1.9379	1.54322	1.77066	1.80368
GCV3	3.76188	3.74039	3.69517	3.5365	3.24621	3.16728	3.51504	3.20578	3.60913	4.8608	4.72686	4.78298	4.70806	4.63639	4.62763	4.37387	4.27969	4.12176
PTA1	2.33799	2.31295	2.13165	2.06566	2.09341	1.94318	2.01157	1.68072	2.0736	1.77999	1.81871	1.75887	1.72694	1.85041	1.83891	1.7851	1.60857	1.75484
YAL042C-A	-1.04619	-1.35749	-1.44315	-1.63615	-1.77471	-1.59477	-1.9016	-1.70657	-1.76393	-1.52843	-1.62907	-1.60715	-1.8979	-1.66198	-1.76701	-1.63422	-1.91146	-2.04271
ERV46	2.97011	2.89571	2.86999	2.76714	2.73259	2.4497	2.62399	2.29465	2.28936	2.97394	2.48671	2.58233	2.30691	2.31186	2.50625	2.39786	2.36929	2.12398
CDC24	1.72781	1.90101	1.53357	1.71811	1.99693	1.94029	1.99336	1.91767	1.64512	1.92995	1.82648	1.64229	1.90957	1.98904	2.0777	1.81506	1.72167	1.84249
CLN3	2.71242	1.80294	1.44732	1.94773	1.7917	2.30914	1.15962	1.13998	-0.470209	2.87494	0.539391	0.461145	0.733172	0.998862	1.53629	1.20942	0.843003	1.07481
CYC3	2.99967	1.76137	1.85953	1.87064	2.00002	1.98463	2.38137	2.2743	2.2716	1.94072	1.33147	1.29549	1.38797	1.5857	1.7254	1.93454	2.10017	2.30793
SUT003	-0.132574	-0.318933	-0.354869	-0.434207	-0.867951	-0.886571	-1.05729	-1.00601	-0.854311	-0.472564	-0.365176	-0.370488	-0.772061	-0.71386	-0.722036	-0.798693	-0.657732	-1.06797
CDC19	6.58597	5.8688	6.35328	6.15837	6.47954	6.22772	6.54362	6.33002	6.10042	6.53321	5.15468	5.75372	5.99177	6.2968	6.55807	6.81275	6.53263	6.36261
YAL037C-B	-0.579326	-1.72894	-1.45475	-1.18134	0.222821	0.533789	0.595098	-0.698679	-0.970057	-1.58397	-1.68861	-1.7147	-2.08708	-2.03865	-2.01343	-1.05566	-1.82058	-1.99629
YAL037W	-0.983048	-0.46583	-0.765523	-0.346683	-0.179144	-0.00695204	0.10698	0.0962409	-0.0691029	-0.648407	-0.274789	-0.303116	-0.314698	-0.403662	-0.162592	-0.286514	-0.101956	-0.139215
RBG1	1.1248	-0.117612	0.443574	0.684435	0.805858	0.69478	0.731634	0.653809	0.621066	2.03212	0.11788	0.386349	0.829702	0.946158	1.07312	0.996735	1.04698	0.986211
FUN12	3.2271	2.22124	2.04752	2.29042	2.65346	2.7073	2.7124	2.25402	2.612	3.27745	1.81803	1.85676	2.08895	2.26138	2.45394	2.32113	2.38822	2.53363
YAL034C-B	-1.6922	-2.03588	-1.80555	-2.37148	-2.3416	-2.48741	-2.49423	-2.43818	-2.30609	-2.07428	-2.37562	-1.89439	-2.37548	-2.25743	-2.4304	-2.0603	-2.41624	-2.28444
MTW1	-0.543	-0.39612	-0.1032	-0.280806	-0.424071	-0.192985	-0.26925	-0.570406	0.839049	0.0126428	-0.806851	-0.626656	-0.306072	-0.376872	-0.333745	-0.859762	-0.393638	-0.150572
FUN19	2.28816	2.96906	2.75751	3.18559	3.40002	3.54158	3.67677	3.14983	2.99563	2.15859	2.66008	2.6998	3.18986	3.16448	3.46282	3.25521	3.17966	3.2889
POP5	-0.178941	0.0355574	0.316836	0.63763	0.403215	-0.140873	0.300931	0.213203	0.49711	0.691125	0.231324	0.461584	0.433216	0.381775	0.293392	0.187158	0.437479	0.396607
PRP45	1.58508	1.67174	1.47174	1.17422	1.12311	1.28679	1.13162	0.785133	1.3301	1.28754	1.307	1.33139	1.39939	1.39418	1.41243	1.01384	1.28256	1.40741
YAL031W-A	-1.62706	-1.86752	-1.49764	-1.77592	-2.06334	-1.85216	-2.07267	-1.94784	-1.88682	-1.98977	-1.58472	-1.87776	-1.83428	-1.98483	-2.00846	-1.97862	-1.67795	-1.86493
GIP4	1.63728	1.86868	1.56041	1.71486	1.64388	1.63765	1.73793	1.80303	1.68027	1.20095	1.64556	1.691	1.7852	1.68942	1.74087	1.55888	1.42804	1.64699
SNC1	1.78627	3.00097	2.83375	2.76045	2.75682	2.4432	2.78632	2.59934	2.69075	2.29397	2.56252	2.66633	2.87394	2.68413	2.60694	2.42547	2.42189	2.79416
MYO4	0.849373	1.16246	0.840091	1.06638	1.30675	1.49445	1.1841	1.11838	1.06886	1.92806	1.18175	1.16409	1.36014	1.27613	1.4508	1.04426	0.973192	1.26104
FRT2	0.664117	1.78003	1.51738	1.50074	1.54756	1.42852	1.30595	0.902985	0.99326	-0.192612	1.16398	1.19949	1.30511	1.3487	1.37381	1.06264	0.875673	0.982486
YAL027W	0.619337	0.88719	1.11293	1.04196	1.13591	1.03588	1.22227	1.09085	1.14613	0.526489	0.55834	0.598224	0.83262	0.81778	0.93056	0.69094	0.91808	1.12828
YAL026C-A, DRS2	1.15866	1.62079	1.30872	1.71919	1.94294	1.90101	1.85891	2.03239	2.3711	1.88806	1.56613	1.39641	1.57586	1.64379	1.76202	1.69164	1.37965	1.61514
MAK16	0.136654	-1.80156	-0.887292	-0.804203	-0.922475	-0.372868	-0.725324	-1.05913	-0.221322	0.818335	-1.40921	-1.09443	-0.741714	-0.483775	-0.277139	-0.646071	0.0936657	0.151217
LTE1	-0.402409	-0.0759958	-0.195001	0.00511032	0.136024	0.47175	0.768618	0.898426	1.15824	0.653554	0.05085	0.0312095	0.0775677	0.229543	0.375737	0.401938	0.579193	0.949685
PMT2	2.93222	2.45851	2.0424	2.22907	2.34193	2.6436	2.76644	3.17404	2.82362	3.41892	1.99812	2.00926	1.96445	2.01443	2.38111	2.43539	2.21993	2.40374
FUN26	1.24507	1.74981	1.57264	1.58638	1.4662	1.20905	1.37492	1.41115	0.975392	1.59338	1.31162	1.04352	0.989078	1.13933	1.11145	1.30351	0.947285	1.01049
CCR4	2.96448	2.75836	2.55942	2.51752	2.69324	2.75688	2.64134	2.55859	2.37974	2.63011	2.00316	1.92181	2.02826	2.11736	2.31165	2.38866	2.16887	2.36429
ATS1	1.08413	0.761812	1.00044	1.05189	0.924037	0.929588	0.891759	0.759055	0.466954	1.13239	1.35301	1.16166	0.77086	0.888957	1.04765	1.21132	0.913696	0.982597
YAL019W-A, FUN30	0.614577	0.545318	0.312298	0.567985	0.898506	1.08434	1.11445	0.54981	1.18663	1.33341	0.422006	0.276102	0.56398	0.84828	1.02131	0.768397	0.896308	1.10556
YAL018C	-1.44321	-1.99391	-1.72528	-1.7679	-2.20865	-2.0495	-0.521793	3.95956	5.07071	-1.98427	-2.02189	-2.02573	-2.24807	-2.22545	-2.11744	-1.96732	-1.39688	2.92113
PSK1	2.40624	2.90951	2.63105	2.8385	3.14578	3.15908	3.19403	3.0898	2.94928	2.58741	2.75932	2.74215	3.04071	2.95462	3.12875	3.07896	2.87925	2.96493
YAL016C-B	-1.93749	-2.28662	-1.67859	-2.1154	-2.4711	-2.52696	-1.61582	-2.2661	-2.16378	-2.51263	-2.32643	-1.90467	-2.42801	-2.26004	-2.46331	-2.36304	-2.22887	-2.30693
YAL016C-A	-1.44623	-1.83125	-1.52343	-1.66905	-1.77545	-1.92355	-1.82482	-1.80995	-1.67865	-1.98536	-2.0535	-1.73652	-2.36534	-2.30241	-2.21904	-1.63731	-1.71505	-2.22352
TPD3	3.09265	3.54684	3.18539	3.3099	3.55902	3.3035	3.52604	3.32266	3.20672	3.16605	3.10136	3.06348	3.35839	3.36914	3.40203	3.31498	3.00579	3.04437
NTG1	1.11712	1.34764	0.982168	1.01122	0.82848	0.671251	0.683575	0.0461176	0.316115	0.500837	0.952082	0.81729	0.546958	0.462914	0.433011	0.172693	0.292195	0.207981
SYN8	2.07433	2.13699	1.99768	1.99938	2.19805	1.92276	2.21677	2.04306	2.0194	1.54173	1.77056	1.87124	1.96555	1.93745	1.98205	1.96423	1.85413	1.92553
DEP1	2.37277	1.92885	1.74389	1.5575	1.36232	1.37843	1.34319	0.941012	1.77853	1.34723	1.37108	1.38213	1.27642	1.32953	1.32419	1.03664	1.27551	1.19828
CYS3	3.90998	1.54638	1.03363	0.867985	0.785636	0.688173	0.364644	-0.337672	-0.303839	3.20262	0.720239	0.67933	0.585	0.705822	0.870783	0.378882	0.260306	0.355639
SWC3	0.619587	0.826752	0.580827	0.81827	0.74416	0.72049	0.720665	-0.0961526	0.849932	0.759638	0.818593	0.685198	0.837836	0.729074	0.813267	0.442154	0.769181	0.794742
MDM10	0.73008	1.21184	0.827815	1.02298	1.21094	1.33826	1.21933	1.26917	0.847027	0.906746	0.879106	0.779038	1.11752	1.18628	1.28125	1.01805	0.778474	0.962356
SPO7	0.9535	1.52539	1.27139	1.22613	1.18735	1.04986	1.30718	1.10566	0.823566	0.923255	1.23149	1.09845	1.10416	1.05466	0.99647	0.966497	0.824214	0.877942
FUN14	2.02318	2.93204	2.825	3.23614	3.47127	3.10784	3.39877	3.10425	2.81622	2.79735	2.75536	2.89491	2.91397	2.96788	3.28359	3.26222	2.88126	3.0845
ERP2	1.73807	1.72092	0.892671	1.3093	1.48877	1.59452	1.88729	1.95404	1.7379	2.40813	1.29373	1.07931	1.22389	1.27444	1.41339	1.30297	1.23794	1.40264
CUT002	-1.88827	-2.11955	-1.74945	-2.46934	-2.30564	-2.1754	-2.10132	-2.23433	-2.0844	-1.67656	-1.89351	-2.3236	-1.98958	-2.02324	-2.27578	-2.38249	-2.26523	-2.04127
SSA1	5.91553	6.58634	6.76431	6.31973	6.48282	6.25287	6.61735	6.6264	6.56908	6.35345	5.87063	6.42411	6.30626	6.3932	6.43387	6.74145	6.52224	6.39983
EFB1, SNR18	4.71757	3.56967	3.52173	3.98137	4.3595	4.24426	4.61948	4.46027	4.2998	5.02929	3.41303	3.6152	3.94105	4.16525	4.49014	4.48229	4.28218	4.49337
CUT003	-1.50948	-2.22501	-1.98332	-2.01343	-2.18615	-1.98352	-2.166	-2.42794	-2.02408	-1.47998	-1.33508	-1.84006	-1.81933	-1.53989	-1.1306	-1.72367	-1.57218	-2.04823
VPS8	0.789698	1.8229	1.37544	1.77855	2.07165	1.84683	1.8596	1.69676	1.08795	1.63872	1.7069	1.62333	1.92868	1.89593	2.04127	1.93179	1.5181	1.69348
TFC3	0.737752	1.63862	1.23106	1.28868	1.59619	1.42081	1.56302	0.865	1.61163	1.29033	1.61658	1.57188	1.73007	1.59375	1.57606	1.29784	1.33945	1.42095
CUT441	-1.57261	-1.94217	-1.7489	-2.13204	-2.19157	-2.09821	-2.14216	-2.06207	-2.18641	-1.91403	-2.01261	-2.14856	-2.14817	-2.18108	-2.12679	-2.1202	-2.06069	-2.20774
NUP60	1.14857	1.67548	1.27071	1.54436	1.60009	1.54131	1.37885	1.09578	1.32355	1.25823	1.01477	0.968368	1.24329	1.22315	1.24081	0.990623	1.03989	1.11829
ERP1	2.46887	1.9538	1.7754	2.29934	2.47984	2.26327	2.81449	2.84502	2.68876	3.04396	1.83424	2.0926	2.04706	2.12638	2.26484	2.37168	2.14135	2.40529
SWD1	-0.00701651	1.11724	0.526663	0.770874	0.959994	0.740555	1.04835	1.00023	1.42694	0.584891	0.998873	0.787121	0.832137	0.881779	0.92021	0.76961	0.581744	0.763836
RFA1	1.97299	2.05497	2.02745	2.26458	2.73969	2.78033	3.2034	3.22187	3.32915	2.13839	1.26522	1.30796	1.86108	1.986	2.09435	2.27514	2.37128	2.57457
SEN34	-0.0997136	-0.541046	-0.142551	0.00482977	0.248368	0.390827	0.938648	1.0185	1.2325	0.619029	-0.608394	-0.448178	-0.391306	-0.198292	-0.124404	-0.131039	0.540746	0.548636
BUD14	1.18251	1.52598	1.29066	1.35112	1.5391	1.4736	1.60764	1.03851	1.6336	1.4354	1.50518	1.4561	1.36932	1.30742	1.54219	1.22864	1.32522	1.38076
ADE1	1.71529	2.68823	2.34622	2.58883	2.81599	2.79926	2.77478	2.40751	2.33202	2.5151	2.78132	2.79974	2.90992	3.08204	3.00607	2.77278	2.4767	2.48493
KIN3	0.140705	0.509552	0.00302066	0.249628	-0.387831	-1.40748	-1.45042	-1.62969	-0.799659	0.174682	0.347533	-0.0731791	-0.30882	-0.482901	-0.441964	-1.24482	-1.09607	-1.03537
CUT004	-1.53092	-1.80634	-1.70737	-2.03609	-2.08232	-1.85014	-2.07805	-1.63503	-1.89254	-2.05033	-2.13903	-1.86524	-1.97992	-2.03619	-2.02125	-1.88592	-1.90475	-1.88464
CDC15	1.42747	1.90363	1.65147	1.80441	1.97161	1.94543	1.98902	2.08642	1.69422	1.08061	1.57956	1.49232	1.75616	1.69831	1.75691	1.69225	1.48367	1.68482
YAR019W-A	-0.834408	-0.360699	-0.124327	-0.00936527	-0.0595474	-0.348297	-0.472802	-0.363304	-0.32323	-0.719091	-0.0331556	-0.179796	0.247249	-0.0317936	0.164714	-0.466269	-0.242143	-0.0597047
YAR023C	0.236728	0.393255	-0.139274	0.342736	0.578275	0.301225	0.559612	0.611417	-0.0296345	0.0999816	0.527751	0.515677	0.6333	0.568964	0.716722	0.839082	0.504344	0.678528
CUT005	-1.41239	-1.54987	-1.4192	-1.4823	-2.01157	-1.75404	-1.89459	-2.1612	-1.70376	-1.42887	-1.57485	-1.26208	-1.50086	-1.99664	-1.59789	-1.72597	-0.998406	-1.67398
UIP3	2.935	3.55792	3.02682	3.73671	4.00906	3.64235	3.85764	3.42745	2.84877	3.03467	3.30948	3.26699	3.4516	3.15205	3.47463	3.22422	2.76659	2.98933
YAR028W, YAR029W	-0.293918	-1.04113	-1.06929	-1.10982	-1.11224	-1.32716	-1.02252	-0.799673	0.323966	-0.129139	-0.509224	-0.347696	-0.550564	-0.705051	-0.704684	-1.07866	-1.11932	-0.973366
YAR030C	-1.5077	0.0233636	-0.736014	-0.873477	-0.60999	-0.554452	-1.13107	-0.833503	-1.33622	-1.09078	-0.188233	-0.44254	-0.301181	-0.913087	-0.77898	-1.45998	-1.32496	-0.961949
PRM9	-1.30248	-2.00804	-2.02753	-1.94423	-2.08764	-2.21939	-2.24821	-2.1409	-2.15566	-1.52341	-2.08165	-1.67091	-1.90564	-2.03892	-2.15241	-2.08043	-2.19108	-2.11429
YAT1	4.62423	5.90128	5.75921	4.75443	4.94905	4.56983	4.452	3.98702	3.95054	4.68616	5.47224	5.34273	4.95661	4.9863	4.81581	4.60126	4.08957	4.25283
SUT436	-0.135626	-0.63884	-0.338453	-0.00715291	-0.460017	-0.328751	-0.363574	-0.322162	-0.56841	-0.0462931	0.051624	-0.117204	-0.359692	-0.426411	-0.220884	0.0263366	0.320447	-0.43235
SWH1	2.41625	2.90999	2.74083	2.64297	2.7931	2.87666	2.86753	2.50158	2.68876	2.32734	2.39276	2.4099	2.67179	2.69153	2.76896	2.71337	2.55884	2.65641
SUT004	0.364303	1.69914	0.978845	1.09136	1.05839	0.873259	0.820435	0.848633	0.295541	0.50643	1.57878	1.6074	1.50766	1.22984	1.12595	0.839811	0.535705	0.727804
CUT442	-1.79379	-0.732864	-1.5421	-1.62777	-1.86651	-2.05998	-1.99599	-1.7808	-2.37112	-2.02364	-1.79838	-2.04055	-1.56638	-2.04002	-2.1395	-2.00979	-1.77238	-2.12864
YAR047C	-0.579901	0.125012	-0.6284	-0.702719	-0.156556	-0.719662	-0.749229	-0.765466	-1.66158	-0.132957	-0.243063	-0.364009	-0.489842	-0.435347	-0.827278	-0.724453	-1.73208	-1.14829
FLO1	-0.564504	-0.0505796	-0.192905	-0.291132	-0.14343	0.0438267	-0.057619	0.0309598	-0.262766	-0.816415	-0.395356	-0.368739	-0.423724	-0.240236	-0.506046	-0.305038	-0.578976	-0.0277907
YBL107C	1.18539	0.458892	0.593256	0.560077	0.542966	1.10548	0.878501	0.74955	1.78365	1.06096	0.480027	0.310603	0.821248	0.743943	0.773244	0.409899	1.04751	1.24516
SRO77	-0.490855	1.43516	0.778926	0.964472	1.14279	1.38885	1.49891	1.57056	1.12745	0.384074	0.900487	0.914984	1.01309	1.00137	1.03525	1.0508	0.97293	1.27566
PKC1	2.03832	2.48344	2.0323	2.38459	2.56409	2.57862	2.68021	2.34038	2.5928	2.39622	2.50843	2.40996	2.61389	2.52336	2.70632	2.54917	2.502	2.60403
YBL104C	0.549865	1.32117	1.0034	1.29053	1.53881	1.31903	1.54867	1.04617	1.43038	1.14109	1.05672	1.03802	1.16283	1.233	1.36324	1.18596	1.25949	1.27274
RTG3	1.97793	2.80739	1.98403	2.34166	2.2939	2.25114	2.06829	1.82497	2.32924	1.7616	2.64312	2.49192	2.26708	2.19408	2.15011	1.72996	1.59932	1.79186
SFT2	2.41306	3.66563	2.88486	3.16235	3.22866	2.63832	3.10971	3.13794	2.72513	2.66442	3.3763	3.22287	3.01065	2.79308	2.83871	3.01295	2.4955	2.47066
ECM21	3.03581	4.70481	4.12709	4.32468	4.57005	4.5138	4.50525	4.13482	4.17569	2.9619	4.71139	4.47028	4.52149	4.48943	4.44661	4.31358	4.04752	4.02052
ATP1	6.28121	5.69735	5.58828	5.43027	5.36478	5.02707	5.32488	5.34299	4.82258	6.48194	4.95144	5.2553	5.3185	5.37134	5.397	5.40822	4.98957	5.06236
YBL100C	-0.349495	-1.45893	-0.841934	-1.65655	-1.65524	-1.12204	-1.53478	-1.15434	-1.62824	-1.3631	-1.32936	-1.6795	-1.3814	-1.68002	-1.74184	-1.95526	-1.54006	-1.52028
BNA4	1.49269	2.55717	1.78782	1.75444	1.75337	1.39015	1.94369	1.91264	2.20286	1.46918	1.35408	1.44172	1.28557	1.16557	1.37639	1.18548	1.0947	1.21895
BRN1	-0.234897	0.100251	-0.155484	0.163607	0.154016	0.467439	0.544321	-0.021267	1.42892	0.426468	0.272203	0.276829	0.454043	0.199116	0.417083	0.0687821	0.65332	0.628604
CUT443	-1.59822	-1.88975	-1.75019	-1.96576	-1.88131	-2.0366	-2.2516	-1.94081	-2.02615	-1.97925	-1.78385	-2.13852	-2.23499	-2.03254	-1.95691	-1.84138	-2.12901	-1.98532
YBL095W	2.0701	2.4086	2.23193	2.38076	2.48422	2.27219	2.4567	2.40861	2.75701	1.8379	1.89899	1.8986	1.93306	1.90043	2.07482	1.94014	1.64578	1.93366
YBL096C	-1.11033	-1.39448	-1.45469	-1.1272	-1.16052	-0.995138	-0.728736	-0.616567	-0.854463	-1.75867	-0.874782	-1.18518	-1.24003	-1.12542	-1.18834	-0.852738	-0.917714	-1.23321
YBL094C	-1.59755	-1.05093	-1.48192	-1.39116	-1.21552	-0.772447	-0.836753	-0.302446	-0.427398	-1.87046	-1.32758	-0.949683	-1.15752	-0.32029	-0.894046	-0.627889	-0.659085	-0.220078
ROX3	0.514874	1.51015	1.30201	1.60724	1.6829	1.93095	1.99344	1.76131	2.10859	0.646142	1.32878	1.37999	1.50082	1.50548	1.64056	1.40405	1.81414	1.92753
SUT437	-0.274113	-1.00279	-0.746874	-0.429076	-0.578967	-0.165001	-0.537236	-0.831407	-0.725294	-0.0236221	-0.180945	-0.452117	-1.4184	-0.461609	-0.653056	-0.52072	-0.621578	-1.13858
RPL32	2.85708	0.99551	0.369384	2.13976	1.86072	2.32851	2.52814	2.93692	2.73266	4.24837	2.38483	2.19124	2.09682	2.41393	2.75327	2.24558	2.83841	3.31177
SCS22	0.0220252	0.625964	0.88481	0.892914	0.463706	0.406365	0.374474	0.722115	0.85559	0.25457	0.615724	0.558233	0.821973	0.595369	0.737266	0.422269	0.544559	0.599312
SUT005	-0.419162	-1.21342	-1.34185	-0.676824	-1.38471	-1.14929	-0.978745	-0.972611	-1.27032	-0.684739	-1.49616	-1.12876	-1.57552	-1.1278	-1.07815	-0.929814	-0.99505	-1.16107
MAP2	2.90784	3.05361	2.82729	2.73797	2.82566	2.60606	2.76631	2.0115	2.50583	2.77853	2.5634	2.70491	2.70495	2.52185	2.62162	2.44446	2.38137	2.38006
MRP21	2.32672	1.14262	0.691223	1.06798	0.81491	1.09439	1.07866	0.770945	1.33905	1.54637	0.519509	0.605219	1.00857	0.785755	0.731798	0.17918	0.798637	1.24223
AVT5	0.587504	1.07591	0.82331	1.03965	1.12183	0.955348	1.03934	1.38801	0.80378	1.01569	0.967149	0.899122	0.837488	0.993442	0.996317	1.08574	0.721999	0.820666
TEL1	0.125669	1.42448	0.908682	1.48424	1.83525	1.79753	1.83991	1.76565	1.54275	1.22487	1.36117	1.31307	1.58306	1.52249	1.69832	1.75402	1.46921	1.71434
RPL23A	0.323828	0.0513578	-0.291324	-0.0514102	-0.166291	-0.0959002	-0.012103	0.140673	0.285475	1.0436	0.78665	0.698897	1.02263	0.933585	1.00645	0.507154	0.535822	0.964653
YBL086C	2.36174	2.41446	2.37606	2.11826	2.0613	2.06047	2.11431	1.40646	2.22077	1.65111	2.0132	1.99233	2.2765	2.0449	2.17696	1.76035	1.91964	2.09802
BOI1	2.14555	2.00623	1.52131	1.83014	1.83491	2.0438	2.01502	1.92671	2.21237	1.8298	1.75783	1.55817	1.93115	1.85705	1.98628	1.63607	1.75362	2.0021
CDC27	1.10987	1.4146	1.12033	1.204	1.33004	1.65109	1.7249	2.44144	3.4126	1.20117	1.1921	1.18954	1.4513	1.54768	1.58421	1.57413	1.42327	1.92191
YBL083C, ALG3	1.0456	1.25988	1.05644	1.24631	1.36713	1.32332	1.54847	1.65896	1.49469	1.52067	0.703266	0.712077	0.701923	0.813752	1.06175	1.11308	0.854424	1.1021
YBL081W	-0.104818	-0.935889	-1.1425	-1.23564	-1.28292	-0.751675	-1.03656	-0.529895	-1.03603	0.718419	-1.3612	-1.52274	-1.44083	-1.18117	-1.09351	-1.33761	-1.13474	-0.676421
PET112	1.55572	1.06855	1.01221	0.734189	0.806435	0.535084	0.890891	0.711384	0.727481	0.711476	0.647626	0.788362	0.687488	0.749077	0.623212	0.624907	0.502916	0.542866
NUP170	1.67853	2.24252	1.95742	2.20537	2.42279	2.42353	2.4248	2.45333	2.46388	2.6083	2.1595	2.14237	2.35948	2.32648	2.44549	2.28819	2.00184	2.31047
ATG8	1.96963	3.36506	3.37718	4.07913	4.02275	4.20516	4.26143	4.51958	5.23964	2.88982	3.80427	3.96232	4.51163	4.21363	4.36397	3.98233	4.36822	4.58915
YBL077W	-1.81565	-2.06689	-1.84069	-2.23945	-2.44749	-2.48522	-2.16483	-2.4696	-2.27302	-2.12586	-2.1804	-2.23915	-2.11397	-2.29902	-2.31488	-1.96299	-1.9683	-2.32323
ILS1	3.00976	4.23337	2.9676	3.30413	3.50275	3.29019	3.11181	3.04558	2.89054	3.65156	3.52936	3.39409	3.10783	2.97547	3.00709	2.74309	2.32629	2.5811
SSA3, AAR2	0.667358	1.81954	1.82102	3.15081	4.49745	5.22577	6.00911	6.02233	6.04063	2.53919	3.0232	3.39711	4.08257	4.60247	5.24336	5.88491	5.99537	6.00133
YBL073W	-1.39922	-2.06433	-2.01262	-2.03691	-2.27913	-2.13522	-2.1728	-2.19588	-2.04259	-2.0616	-2.12281	-2.05821	-2.11359	-2.33768	-2.24346	-2.13695	-2.11845	-2.20888
SNR56	-0.605394	-0.262722	-1.10852	-1.48497	-1.17743	-1.55379	-1.68841	-0.705342	-1.13503	-0.317108	-0.421349	-0.37665	-0.0859633	0.00113674	-0.521457	-0.999375	-0.766151	-0.443953
RPS8A, YBL071C-B	-0.310399	-1.39676	-0.916209	-0.937722	-0.981595	-0.902661	-0.76079	-0.714642	-0.224425	0.326357	-0.739203	-0.340594	-0.685062	-0.164485	-0.86327	-0.586933	-0.106542	-0.134975
KTI11	-0.829329	0.468979	0.743	0.999477	0.523665	0.697696	0.585588	0.476385	0.443654	0.941984	0.981828	1.06998	1.2076	1.30811	1.49003	0.878133	1.33178	1.30344
YBL071C	-1.66227	-2.22046	-1.95043	-2.3647	-2.26513	-2.19369	-2.12902	-2.31646	-2.14054	-2.22791	-2.13401	-2.15569	-2.22022	-2.26739	-2.385	-1.95255	-2.01661	-2.09868
YBL070C	-1.56347	-2.24057	-1.87796	-2.17005	-2.01709	-2.3251	-2.11715	-2.29875	-2.08889	-1.92771	-1.60397	-1.68445	-1.78541	-2.01351	-2.24608	-2.25739	-1.64499	-2.21578
AST1, YBL068W-A	0.186173	0.130456	-0.127847	0.375813	0.566841	0.441251	0.926028	0.619818	0.806542	0.779191	0.113783	-0.164199	0.0962425	0.254357	0.533771	0.366195	0.342115	0.415255
PRS4	1.70032	0.728801	1.02068	1.12881	1.38244	1.01359	1.27993	1.32098	1.08332	1.76174	0.345787	0.416521	0.800263	0.964003	1.05243	0.704043	0.692643	0.957677
UBP13	2.22777	2.97562	2.71917	2.99736	3.26275	2.89245	3.12488	2.78922	2.65898	2.47017	2.5045	2.53554	2.90786	2.76853	3.02213	2.84959	2.85299	2.81877
CUT006	-1.178	-0.908687	-1.34705	-0.0669366	-0.701169	-0.0495107	-1.5793	-1.36963	-1.58195	-0.76418	-0.31079	0.462319	-0.83157	0.367906	-0.419403	-0.896572	0.318199	-0.86653
SEF1	2.90502	2.39388	2.15459	2.39354	2.36878	2.54524	2.56763	2.32171	2.18427	2.8432	1.91104	1.79715	2.21758	2.18513	2.31665	2.06296	2.10096	2.26181
YBL065W	-1.56801	-0.424744	-1.01701	-1.39525	-1.41734	-1.9421	-1.54385	-1.61508	-1.79817	-2.1467	-1.12739	-1.36226	-1.25337	-1.30609	-1.73238	-1.44778	-1.81633	-1.2658
PRX1	4.31607	5.35874	5.43515	5.24149	5.36236	4.95076	5.31635	5.10806	4.87885	4.67331	4.93821	5.2003	5.31358	5.22535	5.29791	5.34478	4.82696	4.86116
KIP1	-0.0911782	0.575246	0.140852	0.461655	0.793779	1.0151	1.20437	1.43811	2.02808	0.54131	0.452973	0.355321	0.717111	0.668971	0.80759	0.763341	0.884657	1.29646
SKT5	0.187762	1.31409	0.705188	1.1952	1.50187	1.69256	1.59908	0.890156	1.08371	0.952297	1.38434	1.23803	1.5	1.44282	1.28713	1.0036	1.1639	1.18542
YBL062W	-1.81014	-2.02045	-1.97726	-2.11293	-2.11174	-1.94679	-2.12826	-2.1108	-2.17644	-1.95001	-2.16055	-2.34327	-2.12956	-2.19698	-2.21611	-2.16253	-2.02257	-2.13074
YEL1	-0.35431	0.853195	0.347332	0.567128	0.647544	0.573677	0.707669	0.350575	0.608378	0.379485	0.699538	0.556561	0.873799	0.894398	0.854518	0.631069	0.559209	0.765106
YBL059C-A	1.94158	0.800082	0.559462	0.8394	0.572249	0.757358	0.622354	0.696708	1.34474	1.82901	0.71593	0.784211	1.00085	0.749877	0.928966	0.293371	0.746372	1.06536
YBL059W	0.87962	0.168497	0.0228136	0.253682	-0.352132	-0.353228	-0.294426	-0.36294	-0.00325514	1.0961	0.253542	0.264762	0.486297	0.459713	0.449365	-0.262005	-0.121424	0.283684
SHP1	3.43465	3.78643	3.58642	3.58382	3.70217	3.48594	3.63604	3.07983	3.42983	2.95997	3.0909	3.24007	3.43405	3.35542	3.46385	3.18933	3.17243	3.08875
PTH2	1.07256	1.3091	1.15449	1.36523	0.983224	0.937714	1.01098	0.764459	1.38443	1.1616	1.31334	1.48825	1.3288	1.2753	1.19196	0.948654	1.03189	1.22704
PTC3	3.18129	3.56945	3.16338	3.49465	3.67669	3.36563	3.72882	3.54085	3.84539	3.28313	2.9423	3.1103	3.03993	3.10327	3.16769	3.08323	2.9044	3.09952
YBL055C	0.343837	0.758561	0.84101	0.943505	1.1687	0.763165	0.92679	0.702031	0.550998	0.532971	0.714745	0.621006	0.77399	0.873155	0.940502	0.576568	0.398522	0.469824
YBL054W, YBL053W	-0.491707	-0.816274	-0.589687	0.161673	0.696903	1.34555	1.21343	1.30811	0.964632	0.325983	-0.561372	-0.37855	0.406928	1.06318	1.08393	0.896764	1.07877	1.44186
SAS3	-0.289423	0.567714	-0.0287218	0.311279	0.385134	0.345201	0.282928	-0.0560034	0.632956	0.990959	0.683443	0.544729	0.957445	0.623269	0.817379	0.360854	0.556928	0.722549
PIN4	2.54495	3.04632	2.73443	2.92908	3.0842	3.43234	3.08881	3.19793	3.0572	3.09377	2.57745	2.7105	3.06039	2.95126	3.1731	3.01903	2.83838	3.11699
SEC17	2.69972	3.29796	2.91515	3.16697	3.2492	2.93187	3.24273	2.78073	3.24084	2.69778	2.70555	2.83045	3.04558	2.83317	2.81372	2.7396	2.63546	2.82004
SUT438	-0.822778	-0.699678	-1.17041	-1.2304	-1.5201	-1.50203	-1.97667	-1.43031	-0.299404	-1.04828	-0.794573	-0.814809	-1.08247	-0.950091	-1.24435	-1.41919	-1.66442	-1.3529
MOH1, YBL048W	0.491038	2.10833	2.21761	3.26684	3.91629	3.90346	4.37227	4.30668	3.75512	1.91607	2.67801	2.88372	3.36219	3.4534	3.5759	4.04154	3.56437	3.71749
EDE1	3.63003	4.16189	3.95985	3.94353	4.1161	4.0986	4.02288	3.47311	3.49135	3.62335	3.57938	3.56733	3.83454	3.76546	3.98478	3.81193	3.63271	3.6145
PSY4	0.628891	0.634076	0.459275	0.683017	0.786147	0.890346	1.04094	0.602812	1.6517	0.535568	0.560014	0.66342	0.784362	0.771882	0.860041	0.302941	0.970925	1.10906
COR1	5.50537	5.08958	4.8505	4.69686	4.62584	4.37169	4.72943	4.68041	4.54327	5.44888	4.03222	4.21768	4.50389	4.32734	4.32832	4.20847	3.99549	4.3415
YBL044W	-1.2148	-1.81993	-1.50196	-1.60699	-1.93541	-1.92979	-1.77284	-1.91869	-2.15272	-1.44177	-1.85327	-1.55762	-2.04436	-2.09415	-2.08341	-1.61221	-1.531	-2.09748
ECM13	2.52866	5.20315	4.61588	4.17704	3.88154	3.38894	3.74788	3.35647	3.11611	3.97285	4.78105	4.69249	4.70623	4.0414	4.16359	3.8918	3.60679	3.88521
FUI1	1.18588	1.6424	1.39319	1.9187	1.68077	1.70033	1.68192	1.56087	1.42244	2.60062	2.35906	1.94761	1.739	2.03722	2.30709	1.92769	1.57171	1.3894
PRE7	2.66616	3.30428	3.15424	3.53723	3.76844	3.37755	3.78507	3.77606	3.80948	3.24935	3.32717	3.23367	3.5179	3.55365	3.58606	3.3819	3.15581	3.48065
ERD2	1.67406	2.40388	1.86629	2.78954	2.99155	2.69097	3.07611	3.01814	2.81702	2.59381	2.77973	2.73936	2.89777	2.82864	2.73434	2.67548	2.40038	2.51605
YBL039W-B	0.779907	2.20572	1.82973	2.34329	1.7522	1.81661	1.83011	1.76574	1.512	0.936961	2.23971	2.33747	2.84207	2.44139	2.36625	1.61681	2.01451	1.91506
URA7, YBL039C-A	1.35084	-1.52977	-1.1443	-0.633885	-0.284223	0.036873	-0.0526999	-0.0041275	-0.0351762	1.97253	-1.37516	-1.05558	-0.677538	0.00194882	0.209592	-0.398131	-0.210321	0.121172
MRPL16	2.92064	1.63331	1.34835	1.5907	1.46899	1.15104	1.17958	0.942285	1.5544	2.20113	1.15053	1.28514	1.47479	1.3256	1.32613	0.994857	1.08202	1.35961
CUT444	-1.3123	-2.35112	-2.07466	-2.08539	-2.27622	-1.87677	-1.90365	-1.91959	-1.75517	-1.96671	-1.61974	-1.81424	-2.28259	-1.84935	-2.05459	-1.54998	-1.4174	-1.92895
APL3	1.28311	1.67201	1.16045	1.50509	1.80478	1.83651	1.89609	1.72574	1.46537	1.59984	1.19629	1.2376	1.52152	1.60217	1.79377	1.60342	1.44713	1.62823
YBL036C	1.20048	1.80879	1.55623	1.93677	1.94111	1.8114	2.12511	1.89587	2.06466	1.82464	1.38141	1.65962	1.82096	1.6955	1.94967	1.74876	1.72573	1.91813
POL12	0.305013	0.173607	0.0601942	0.426653	1.01467	1.32968	1.66738	1.81338	1.82675	1.12682	-0.0900997	0.082968	0.369576	0.59693	0.764412	0.826245	0.867767	1.00837
STU1	0.121184	1.21773	0.649604	1.25527	1.66387	1.94294	2.25026	2.51741	2.56084	1.16586	1.1254	1.10381	1.44736	1.45865	1.67681	1.60112	1.66982	1.97892
RIB1	2.7879	3.37386	3.1829	3.01111	2.95419	2.88781	2.98649	2.63927	3.01352	2.18172	2.91355	2.82288	2.66258	2.48972	2.40929	2.37083	2.13084	2.38294
HEK2	2.74342	2.42163	2.23122	1.99827	2.37211	2.18993	2.50345	2.57408	2.95666	2.54242	1.72834	1.77125	1.74557	1.72149	1.72283	1.6736	1.5923	1.81612
SHE1	0.15182	-0.0479451	-0.422526	-0.410196	-0.73897	-0.405511	-0.266916	-0.35134	-0.00520879	0.194559	-0.231116	-0.3907	-0.175657	-0.456998	-0.400693	-0.559523	-0.723645	-0.332954
PET9	6.111	5.58567	5.27591	5.31655	5.30695	5.03004	5.36091	5.49469	5.17604	6.52325	4.91254	5.08651	5.11241	5.2154	5.37288	5.44047	5.09439	5.29776
SUT006	-0.894719	-1.05593	-1.32747	-1.17477	-1.79639	-1.45502	-1.88793	-1.76817	-2.04559	-0.613151	-1.52471	-1.17356	-1.66959	-1.77915	-1.74442	-1.70694	-1.73995	-1.76471
YBL029C-A	3.13874	3.31205	3.43983	3.66201	3.09828	3.07097	3.1313	2.87027	3.24214	2.69755	3.16038	3.61931	3.76436	3.51798	3.46234	2.94673	3.13052	3.13494
YBL029W	-0.64562	-0.712949	-1.08984	-0.671294	-1.15846	-0.956197	-0.916375	-0.972679	-0.248005	-0.852117	-0.938249	-1.25056	-0.797899	-0.816009	-0.604118	-0.750993	-0.62555	0.0896068
SUT439	-0.219518	1.99605	1.31207	1.72987	2.16945	2.05961	1.98049	2.04999	1.68368	0.798369	1.69325	1.89641	1.96826	1.94213	2.17563	1.79353	1.7161	1.91968
YBL028C	-1.29088	-0.556808	-0.499071	0.0374236	-0.0080179	0.220745	0.0660397	-0.115499	0.292215	0.593943	-0.332258	-0.243358	0.104286	0.328829	0.192283	-0.399405	0.263949	0.601734
RPL19B	-0.467649	-1.35444	-1.48515	-0.875009	-0.992508	-0.681379	-0.878691	-0.35433	-0.477314	0.424518	-0.860714	-0.290629	-0.558198	-0.804875	-0.364729	-0.71009	-0.318301	-0.309378
SUT440	0.589528	1.9121	1.80928	2.50328	2.41951	2.5018	2.49816	2.43899	2.01339	2.02784	1.88734	1.63882	2.20545	2.21375	2.44289	2.29281	2.33794	2.29828
SUT441	-1.79941	-2.10739	-2.11394	-1.98873	-2.05202	-2.11622	-1.97337	-2.13791	-1.34842	-1.90461	-1.91248	-2.07342	-1.6987	-1.99855	-1.89249	-2.10524	-1.21894	-1.51072
LSM2	0.505304	1.38231	1.27935	1.70619	1.23885	1.35767	1.47521	1.37742	1.95786	2.02545	1.65368	1.76876	1.96832	1.55652	1.6224	0.950006	1.12628	1.82049
RRN10	-0.0794782	0.373551	0.0762129	0.58307	0.635981	0.41182	0.714732	0.73596	0.991754	0.58217	0.867818	0.522188	0.675176	0.529985	0.665211	0.695464	1.04692	1.02478
NCL1	1.33205	0.702852	0.42323	0.757664	1.30584	1.22971	1.44303	1.20242	1.41132	2.24255	0.572687	0.669233	0.701045	0.922951	1.26061	1.08326	1.05576	1.40145
MCM2	0.583827	1.00651	0.717486	1.10297	1.50315	1.52328	1.89814	1.74931	2.09793	1.14372	0.462863	0.449783	0.561235	0.693852	1.02664	0.956869	1.03366	1.24675
PIM1	3.36751	2.86914	2.7723	2.76637	3.06439	2.98304	2.97764	2.5914	3.21728	2.91531	2.40507	2.47171	2.72273	2.69995	2.79052	2.70487	2.70684	2.92079
HAP3	1.17743	0.864845	0.862353	0.811236	0.182603	0.579453	0.604504	0.525765	1.127	1.45569	0.571736	0.790492	0.82749	0.510655	0.698394	0.409471	0.375743	0.700004
RFT1	1.15669	1.44715	0.953413	1.2402	1.38147	1.30404	1.40788	1.81549	1.15155	2.05812	1.00342	0.977049	1.19624	1.10618	1.39893	1.5162	0.964568	1.22162
APN2	0.821247	0.919336	0.820097	0.984521	1.0519	0.960321	1.0059	0.57412	0.746002	0.866438	0.618256	0.73649	0.866716	0.813737	1.03542	0.947076	0.66352	0.938839
POP8	-0.947998	0.179575	-0.250089	0.296922	0.138648	0.336637	0.356531	0.343633	0.232272	0.39245	0.55927	0.587359	0.656691	0.343797	0.494614	-0.293922	0.159629	0.359876
PEP1	2.34771	2.73301	2.19844	2.41707	2.78518	2.81984	2.54567	2.4637	2.02368	2.65333	2.62038	2.40156	2.52456	2.56364	2.64287	2.50098	2.21051	2.16241
CUT007	-0.561777	-1.4153	-0.95343	-1.20527	-1.35269	-1.1639	-1.52766	-1.5734	-1.7749	-0.94715	-1.25957	-0.630986	-1.14169	-1.27014	-0.604773	-1.3206	-1.091	-1.64242
FUS3	-0.953378	-1.04766	-0.411958	-0.545958	-0.879485	-0.643628	-0.704232	-0.877314	-0.63232	-1.26317	-0.453454	-0.437734	-0.36742	-0.275792	-0.174452	-0.211953	-0.233239	-0.193563
ACH1	6.31913	5.04782	5.10496	4.57466	4.80416	4.51938	4.89869	4.90562	4.88352	5.87862	4.22921	4.21463	4.47506	4.60341	4.61891	4.54686	4.28711	4.59107
SUT007	-1.57548	-0.0358554	0.418758	0.553764	0.62094	0.575679	0.85503	0.890405	1.55312	-1.10244	0.425585	0.708416	1.30656	0.964668	1.14748	0.883639	1.42724	1.33412
RRN6	0.479266	1.00995	0.78879	0.823494	1.105	1.16193	1.22365	1.5692	1.44588	0.944764	0.82552	0.927198	1.27076	1.15379	1.31567	1.09968	1.1224	1.33075
FMT1	1.33775	1.44306	1.39845	1.27525	1.30734	0.972933	1.02747	1.05915	1.09108	0.993563	1.21951	1.05473	1.07799	0.910835	0.979602	0.89799	0.862276	0.656578
YBL012C	-1.40095	-1.62886	-1.27127	-1.50073	-1.86464	-1.54796	-2.05214	-1.72546	-2.02786	-1.38274	-1.57718	-1.27825	-2.0385	-1.77277	-1.85111	-1.36468	-1.48583	-1.89898
SCT1	2.46184	2.49771	2.17017	2.10574	2.25456	2.1791	2.33673	2.45823	2.28029	2.21412	2.01006	1.97821	2.00135	1.9105	2.03705	2.04347	1.8641	1.93233
YBL010C	-0.0674251	-0.218885	-0.414722	0.0263766	-0.315786	-0.083433	0.0537786	-0.138483	1.25046	0.352405	-0.139275	-0.0106894	0.107479	-0.171196	0.106085	-0.311181	0.0245443	0.235368
ALK2	0.363351	0.587081	-0.0303785	0.340259	0.249765	0.366426	0.735271	1.04593	1.73798	0.976018	-0.095965	-0.132766	-0.0489278	-0.14599	-0.0667583	0.0293108	-0.0197169	0.419596
YBL008W-A, HIR1	0.101099	0.444693	0.25218	0.573254	0.746537	0.704992	0.989297	0.929018	1.05502	0.52455	0.120129	0.163984	0.392449	0.340361	0.457823	0.633919	0.519244	0.744531
SLA1	3.49937	3.85484	3.61042	3.47862	3.69215	3.54031	3.57816	3.12584	3.13318	3.29885	3.08547	3.15014	3.3114	3.2049	3.34673	3.26499	3.07752	3.0476
LDB7	1.73905	2.10981	2.09463	1.95244	1.73915	1.7794	1.98624	1.59206	1.77955	1.51153	2.03735	2.02497	1.96508	1.96333	1.97412	1.58856	1.73219	1.79195
YBL006W-A	-0.269344	-0.378402	-0.402458	-0.545199	-0.631785	-0.54699	-0.783119	-0.655256	-1.42363	-0.907052	-0.093874	-0.301892	-0.565477	-0.408888	-0.532318	-0.462585	-0.727494	-0.890602
PDR3, YBLWdelta8	0.304598	1.35945	0.847212	1.37046	1.31231	1.03861	1.15994	1.18132	0.824773	0.899177	1.36749	1.2983	1.37599	1.25902	1.28284	1.20081	0.999468	1.21951
UTP20	0.597698	0.520649	0.382805	1.28107	1.68353	1.79563	1.8494	2.01683	1.62872	2.11919	0.840721	0.996336	1.52725	1.67703	1.85136	1.8376	1.62735	1.97353
HTA2	2.57742	0.91924	0.658753	1.17652	1.29368	2.06149	2.39777	2.82419	3.11073	4.05157	3.50821	2.98174	2.12161	1.55969	1.83189	1.75025	2.26545	2.36242
SUT442	-1.75428	-2.10609	-1.21453	-1.81243	-2.1372	-2.02428	-2.02246	-2.14042	-2.47638	-2.0743	-1.53472	-1.67944	-1.76982	-1.75837	-1.98973	-2.22777	-1.77469	-2.17585
HTB2	1.61221	-0.523578	-0.220813	0.250346	0.678245	1.86812	2.67887	3.43118	3.6131	3.78832	2.70516	2.29047	1.41802	1.08976	0.844126	1.86426	1.50623	2.28269
ECM15	0.937462	2.49023	2.96655	2.91435	2.41371	2.25848	2.11577	2.02	1.70486	2.63872	2.97203	3.13023	3.26163	2.85153	3.22398	2.10775	2.5622	2.67046
CUT008	-2.13369	-1.99408	-1.74128	-2.13101	-2.42476	-2.04804	-2.31666	-2.20496	-2.45481	-2.24046	-1.77853	-2.08018	-2.16029	-2.40891	-2.02682	-1.5665	-1.8464	-2.31674
SUT008	-1.35832	-1.52848	-1.1896	-1.73557	-1.90525	-1.93294	-1.79455	-2.20772	-2.17993	-1.39594	-1.26104	-1.40745	-1.56593	-1.70556	-1.32951	-1.81716	-1.3129	-1.72525
NTH2	1.99363	2.9819	2.68549	2.82836	2.96565	2.85862	3.07333	2.94278	2.94227	2.13032	2.60914	2.77723	2.76035	2.61446	2.74599	2.63801	2.41447	2.71163
RER2	0.489876	0.162601	0.00136904	0.27469	0.3887	0.364987	0.708725	-0.0753737	0.613661	0.947832	0.54384	0.665149	0.443121	0.567032	0.691447	0.45465	0.616674	0.500848
SUT009	-0.796482	0.582917	-0.345931	-0.231458	-0.035896	-0.20303	-0.413121	-0.515749	-1.0924	-0.587862	0.150297	0.616587	0.382048	0.451214	0.211165	0.151332	-0.261753	-0.187304
COQ1	2.50798	1.97347	1.56661	1.63583	1.74356	1.47755	1.47919	1.3661	1.22078	1.84254	1.66062	1.45841	1.51464	1.43498	1.41034	1.23756	1.07199	1.30058
GPI18	0.999198	1.80301	1.14221	2.08226	2.46009	2.59264	2.24407	2.35495	1.32089	1.4695	1.99027	1.93725	1.98402	2.26738	2.27217	1.88211	1.81701	1.76405
RCR1	3.3872	3.58702	3.41681	3.41008	3.56062	3.2526	3.31301	2.7575	2.36644	2.47148	3.36831	3.49788	3.3548	3.48877	3.30004	2.85514	3.02497	2.54295
UGA2	1.38723	2.88818	2.63917	3.27424	3.64183	3.24799	3.79578	3.47371	2.97564	1.9841	2.32807	2.51208	2.81008	2.90242	2.97689	3.32043	3.1755	3.16805
SUT443	-1.17878	-1.63459	-1.80449	-1.95429	-2.108	-2.08762	-2.12379	-2.16855	-2.16208	-1.67941	-1.88921	-1.96736	-2.061	-2.14305	-2.18847	-2.19049	-2.01492	-2.21314
DSF2	-0.347086	-0.0648866	-0.487418	-0.306305	-0.3412	0.0421224	0.0204918	0.288891	0.526623	0.0107779	-0.04488	-0.134617	0.0543214	-0.286651	0.0129047	-0.354462	-0.310452	0.228178
SUT010	-1.71531	-0.872168	-1.52126	-1.38365	-1.57428	-1.59691	-1.00076	-0.370287	-0.292332	-1.63931	-1.59933	-1.72329	-1.54585	-1.60795	-1.77882	-1.53436	-1.69077	-1.15878
FLR1	-0.521456	0.586569	0.11861	0.503576	0.705629	0.73742	0.965479	1.11544	0.643448	0.204075	0.578133	0.487724	0.515177	0.574302	0.711355	0.852134	0.76846	0.9424
SUT011	-1.66706	-1.74376	-1.4059	-1.69599	-1.95607	-1.65066	-1.6829	-2.01553	-1.71294	-1.88335	-1.85095	-1.78807	-2.09699	-1.97583	-2.2251	-1.9392	-1.628	-1.77236
CUT009	-2.01518	-0.550627	-1.12918	-2.09517	-1.59799	-1.2943	-1.52837	-1.60184	-2.23313	-2.39112	-2.4008	-1.57147	-2.19698	-1.97583	-2.09821	-1.73987	-1.55899	-1.46957
HHF1	4.00257	3.50034	3.05632	3.673	3.22278	4.13156	4.40581	5.27182	5.60069	5.32981	4.96919	4.60828	4.58856	3.8815	4.14407	4.10882	4.47922	4.89634
SUT444	-1.66254	-1.75986	-1.65623	-1.81283	-2.07225	-2.09921	-1.89272	-2.04917	-1.84692	-1.5413	-2.06051	-1.62867	-2.04333	-1.90465	-1.67253	-1.88768	-1.58353	-1.96859
HHT1	4.77269	4.63371	4.48709	4.42712	4.31503	4.33	4.64094	4.94339	5.27459	5.15017	4.8318	4.87684	4.64895	4.2081	4.53159	4.43891	4.47989	4.59456
IPP1	5.56488	5.12462	4.98426	4.7826	4.86949	4.52353	4.8945	4.64997	4.81051	5.32512	4.49034	4.67632	4.68066	4.69281	4.85023	4.9492	4.71017	4.79493
YBR012C	-1.44045	-0.253795	-0.614041	-1.42651	-1.41313	-1.58378	-1.77996	-1.81704	-2.08317	-0.861978	-0.338734	-0.410714	-0.85152	-1.0488	-1.13622	-1.70213	-1.3769	-1.44839
YBR013C	0.860274	2.00933	1.82052	2.40714	2.70539	2.35512	2.26372	2.21011	2.1522	1.55178	1.85799	1.7387	2.38576	2.06883	2.37654	1.90983	1.87884	1.94321
GRX6	0.886188	1.38798	1.14002	1.45219	1.28654	1.12956	0.818864	0.384724	1.59228	1.94394	1.50253	1.5499	1.74048	1.23776	1.36868	0.930994	0.882452	1.01592
MNN2	2.38972	2.68053	2.10192	2.42747	2.61415	2.63603	2.73122	2.6348	2.48525	2.78453	2.10613	2.07441	2.07654	2.19268	2.37767	2.33218	2.17831	2.30947
SUT012	-1.26501	-0.543585	-0.633862	-0.796995	-1.22902	-0.768985	-1.07522	-1.47768	-1.83712	-1.62422	-1.35787	-1.20214	-1.35867	-1.40257	-1.13694	-1.27036	-1.56076	-1.84008
YBR016W	4.22713	4.81056	4.61892	4.56768	4.25771	4.04196	3.75796	3.3482	3.44554	3.7311	4.45943	4.30984	4.31019	4.26991	4.25395	3.37437	3.53265	3.49259
KAP104	1.55434	1.57559	1.32013	1.68967	1.93206	1.94323	2.12714	1.86483	1.87314	2.3599	1.339	1.39029	1.64375	1.73324	1.97005	1.82394	1.66435	1.917
GAL7, GAL10	-1.50952	-1.52042	-1.54687	-1.46773	-1.59137	-1.6967	-1.40673	-1.16785	-0.884124	-1.70602	-1.50995	-1.52536	-1.4763	-1.51197	-1.40959	-1.47812	-1.35623	-1.28352
SUT013	0.108414	0.79957	0.284603	0.48611	0.664305	0.799727	0.971471	1.58427	1.39146	0.40662	0.971903	0.656852	1.00813	0.996413	1.02614	1.04421	0.910593	1.37206
CUT445	-1.55432	-1.18569	-1.39125	-1.68507	-1.72245	-1.8138	-1.75927	-1.88358	-1.90415	-1.65648	-1.2001	-1.45671	-1.65335	-1.45099	-1.69792	-1.46933	-1.78398	-1.57726
GAL1	-1.25387	-0.551897	-0.891317	-0.759557	-0.782451	-0.53879	-0.517622	0.191078	-0.211005	-0.834886	-0.301676	-0.558841	-0.474122	-0.464982	-0.538447	-0.466076	-0.700955	-0.278251
FUR4	-0.745593	-1.02258	-1.21973	-1.06651	-1.11101	-1.08369	-1.25968	-0.816859	-0.946509	0.753751	-0.72689	-0.763927	-0.820889	-0.392025	-0.345154	-0.70583	-0.569513	-0.552494
POA1	1.55077	1.17607	0.829077	1.49469	1.22647	1.30493	1.41283	1.41083	1.27039	1.22704	0.792832	0.893649	1.1107	1.2382	1.28581	0.971741	0.969614	1.40292
CHS3	1.27726	2.12878	1.46883	2.02388	2.53892	2.6063	2.78217	2.90742	2.52812	1.86744	2.06715	1.99968	2.16564	2.12195	2.17515	2.12186	1.87244	2.0797
SCO2	2.10112	1.65581	1.50222	1.69457	1.67867	1.68815	1.63998	1.57494	1.66278	1.47132	1.11986	1.18842	1.50167	1.34547	1.5329	1.36635	1.31399	1.57688
OLA1	3.52867	1.76977	1.99378	2.57212	3.21191	3.4023	4.00101	4.05835	3.82793	4.05918	1.56779	1.94536	2.67252	3.02041	3.51148	3.82033	3.59341	4.01945
ETR1, YBR027C	3.91224	4.97468	4.93751	5.04931	5.38282	5.09853	5.34251	5.0477	4.71778	4.17762	3.9556	4.22031	4.63898	4.54582	4.64947	4.73846	4.54021	4.56305
YBR027C, YBR028C	1.74413	1.74816	1.14937	1.3996	1.55197	1.29537	1.30174	1.18959	1.20128	1.64858	1.1972	0.868797	0.997596	0.856028	1.00034	0.672811	0.692655	0.823952
CUT010	-1.48373	-1.61836	-1.50046	-1.60995	-1.63598	-2.04239	-1.99697	-1.74399	-1.86919	-2.27604	-1.38155	-1.1862	-1.32463	-1.90737	-1.88112	-1.80364	-1.85993	-1.87632
CDS1	1.15008	1.90787	1.93468	2.54834	2.52486	2.01765	1.66344	1.90354	1.35387	2.28679	1.06821	0.937125	1.29376	1.72359	1.72028	1.83158	1.32791	1.57308
YBR030W	-0.476859	0.352976	0.292312	0.557681	0.449505	0.281129	0.172114	-0.367903	-0.0648581	0.362993	0.0482632	0.161984	0.269382	0.438145	0.363503	0.222379	0.278208	0.0561176
CUT446	-1.463	-1.9457	-1.45728	-1.66835	-1.88424	-1.95575	-1.98437	-1.7071	-1.81889	-1.92381	-1.97171	-1.87298	-2.03548	-1.61013	-2.09188	-1.96833	-1.96001	-1.87078
RPL4A	2.70076	-0.16767	-0.136578	2.43131	3.08982	3.08267	3.28937	3.13647	3.14511	4.34045	2.21958	1.73603	2.458	2.6269	3.09694	3.33331	2.57522	3.34107
SUT445	-1.398	-1.12323	-1.28125	-1.43696	-1.22916	-0.947913	-1.01779	-0.46793	-1.25873	-1.36371	-1.13303	-1.05196	-1.0422	-0.654035	-0.887051	-1.08819	-0.987533	-0.880867
YBR032W, EDS1	1.01037	0.717893	0.496786	0.476731	0.664386	0.740621	0.645323	0.553398	0.342636	0.9315	0.657936	0.556843	0.719719	0.59715	0.843551	0.731651	0.434276	0.66642
HMT1	1.08838	0.530043	0.412473	1.0505	1.44747	1.43336	1.60826	1.56847	1.38862	1.89585	0.59762	0.628002	1.15386	1.41967	1.32181	1.25645	1.14033	1.24442
PDX3	3.43394	4.97376	4.4199	4.15968	4.09254	3.70052	3.7009	3.34483	3.11582	3.41675	4.22977	4.6172	4.3296	3.84139	3.82514	3.43928	3.19154	3.23612
CUT011	-1.34809	-1.5177	-1.59682	-1.61782	-1.80022	-1.93476	-2.05179	-1.88198	-2.03435	-1.77724	-1.73142	-1.25768	-1.32176	-1.516	-1.31113	-1.31781	-1.66307	-1.71826
CUT012	-1.59128	-1.82917	-1.55532	-1.74899	-1.8548	-1.97139	-1.91344	-1.6899	-1.84489	-1.4219	-1.84175	-1.73444	-1.86745	-1.49598	-1.6152	-1.4259	-1.66326	-1.64683
TLC1	2.6163	3.70521	2.82825	3.63354	3.94448	3.86435	3.72288	4.31112	3.03933	4.19136	3.72927	4.12479	4.16268	3.95216	4.06347	3.98579	3.42227	3.62684
CSG2	3.45601	4.20202	3.79515	3.87175	4.07958	3.82353	3.87276	3.64643	3.28325	3.49228	3.67958	3.57149	3.51234	3.59366	3.64339	3.66075	3.33403	3.1561
SCO1	2.9695	1.50388	1.49809	1.38067	1.23591	1.16454	1.35392	1.43543	2.16348	1.83235	1.00899	1.05862	0.885769	1.13534	1.07264	0.937897	1.11542	1.11592
CUT013	-1.62016	-2.00724	-1.80721	-1.87198	-1.95847	-2.04319	-1.97494	-1.98309	-2.15483	-1.88148	-1.70665	-1.89347	-2.19446	-2.24498	-2.27678	-1.9668	-2.06345	-2.31565
CHS2	1.53614	2.50741	1.97442	2.04211	1.35224	0.341637	0.18624	0.228203	0.0361245	1.94638	1.73241	1.63557	1.34627	1.1695	1.13817	0.587776	0.072754	-0.0557307
ATP3	5.94682	5.17267	5.33132	5.07376	5.00248	4.60426	4.80881	4.5395	4.39037	6.05954	4.29915	4.57275	4.88033	4.74195	4.87317	4.65544	4.57645	4.5227
FIG1	-1.64964	-1.96428	-1.92769	-2.07709	-2.28386	-2.0524	-1.81807	-0.962427	-0.303141	-2.05674	-2.08507	-2.15844	-2.18193	-2.04948	-2.20496	-1.96104	-1.85209	-1.66722
FAT1	0.952775	2.17947	1.56778	2.16469	2.17794	2.16027	2.33002	2.51322	2.08154	1.57113	1.33337	1.47603	1.59066	1.69437	1.78462	1.68643	1.41292	1.77467
CST26	0.118101	0.82501	-0.137525	0.60273	1.07743	0.848603	1.17694	1.11278	0.80976	0.604854	0.459552	0.465637	0.643216	0.413821	0.79161	0.735755	0.48136	0.747965
QDR3	0.927156	3.48476	3.09336	3.7704	3.83023	3.76305	3.40439	3.20031	2.5693	1.77888	2.87143	3.0527	2.87682	2.43867	2.74534	2.65899	1.96926	1.89503
TCM62	1.65705	0.985404	0.567039	0.73746	0.718691	0.591733	0.637392	0.333591	0.218739	1.30061	0.677933	0.744116	0.947194	0.704445	0.859476	0.515829	0.677511	0.656882
CUT014	-1.69099	0.629769	0.0498569	0.378045	0.306953	0.154305	-0.307315	-0.30032	-1.09503	-2.03004	0.358999	0.547113	-0.0798504	-0.248405	-0.490405	-0.700904	-1.07062	-1.48203
CUT015	-0.201815	0.310337	0.283218	0.0567393	-0.54907	-0.866424	-0.548261	-0.173461	0.392636	1.08483	1.22089	1.8095	1.71323	1.19376	1.13371	0.523465	1.33489	1.26503
GIP1	-0.395184	2.89271	2.11641	1.77707	1.69516	1.88301	1.24619	2.16259	4.50821	0.492938	2.47	2.64689	2.47898	2.12796	1.91332	1.32135	0.922524	2.23136
ZTA1	2.60968	5.00757	4.48116	4.62614	4.81729	4.3373	4.04668	3.52987	3.00912	3.18243	4.27461	4.43116	4.50621	4.28237	4.27956	3.8398	3.37717	3.19842
FMP23	-0.0724378	3.03677	2.45772	2.93169	2.57546	2.41305	1.94071	1.39213	0.973457	1.55628	3.4382	3.5051	3.30622	2.93209	2.70256	2.06249	1.80931	1.65245
RPS11B	-0.551707	-1.36686	-1.12021	-1.23068	-1.10317	-0.994942	-1.33809	-1.08372	-0.596995	0.252088	-0.499481	-0.464833	-0.59146	-0.421408	-0.243904	-0.649662	-0.533632	-0.0634201
REB1	2.34549	2.66015	2.1524	1.98461	2.04945	1.84413	2.01008	1.7073	2.62791	2.43952	2.08635	2.15836	2.27966	2.24173	2.11835	1.77845	1.83602	2.13436
REG2	3.31256	3.11136	2.89415	2.76858	2.74399	2.37921	2.47498	1.68502	1.86134	3.30231	3.94456	3.75272	3.47517	3.653	3.21029	2.7615	2.66675	2.89739
YBR051W	-1.88143	-2.14729	-1.9521	-2.06939	-2.06374	-1.95077	-2.04781	-1.95142	-1.94853	-2.08834	-2.12855	-2.03413	-2.02789	-2.23174	-2.24548	-2.36638	-2.13491	-2.27851
RFS1	3.79686	3.31718	3.47123	3.24303	2.84907	2.2675	2.16555	1.85376	1.7183	3.35422	3.06152	3.2799	3.02639	2.71609	2.7431	2.52317	1.90178	1.87072
CUT016	-0.974501	-1.26796	-1.22713	-1.34759	-1.39134	-1.04328	-1.22916	-1.06074	-1.17681	-1.14974	-0.760158	-0.755133	-1.18754	-0.562417	-0.581244	-0.929355	-0.497093	-0.60381
YBR053C	2.77171	3.48801	3.4467	3.3731	3.45931	3.03479	3.22185	2.71993	2.86375	2.96865	3.22421	3.34278	3.43499	3.40486	3.4125	3.27762	2.89798	2.90318
CUT449	-1.89658	-2.04733	-1.98773	-2.40828	-2.28605	-2.34132	-2.24947	-2.28698	-2.26616	-2.03869	-2.1236	-2.07436	-2.32896	-2.27006	-2.22212	-2.34411	-2.21173	-2.22128
CUT017	-1.53766	-1.3942	-1.58753	-1.65599	-1.77216	-2.07914	-1.9649	-1.87959	-2.11731	-1.89325	-1.40747	-1.44061	-1.6701	-1.51523	-1.70836	-1.91799	-1.81549	-1.86499
YRO2	3.54824	4.2137	4.64219	4.79132	4.90209	5.23033	5.50398	5.91248	4.88044	4.90607	3.84869	4.45706	5.05057	5.22341	5.62035	5.77428	5.48503	5.62384
PRP6	0.306423	0.819318	0.414718	0.846011	0.949344	1.01836	0.867228	0.615849	0.871094	1.03991	0.670926	0.716079	0.788037	0.698869	1.00485	0.727755	0.70556	0.758279
YBR056W	3.06176	4.24597	4.07499	4.14417	4.37965	4.03164	4.31179	3.75762	3.56739	2.92359	3.72696	3.85216	4.16482	4.11228	4.14176	3.98348	3.70847	3.54905
YBR056W-A	2.39339	2.68259	1.8015	3.00398	3.31208	3.24126	3.09036	2.43357	1.76897	2.57962	3.50082	3.29618	3.22492	3.66949	3.29145	2.85999	2.98901	2.42282
YBR056C-B	-0.317672	-1.21732	-0.442616	-0.581153	-0.921387	-0.83867	-1.43412	-1.06884	-0.670702	-0.485605	-1.00347	-0.850533	-1.41339	-1.14287	-1.35292	-1.28491	-0.698761	-0.989384
CUT450	-1.44597	-1.0656	-1.20195	-0.934345	-0.69184	-0.891096	-0.459184	0.752655	0.38577	-1.76495	-1.85772	-1.13297	-0.885175	-0.890953	-1.72477	-1.09116	-1.45761	0.0871566
MUM2	1.60159	2.29137	1.98831	2.22811	2.45641	2.59801	2.86644	2.7872	3.52912	1.34738	1.61108	1.66444	1.90974	1.7782	1.93131	1.75923	2.13636	2.53209
UBP14	1.65124	2.20299	1.90196	2.14672	2.37699	2.15624	2.28644	2.02083	1.85935	2.12117	1.86317	1.82676	2.17405	2.07686	2.24147	1.96168	1.88014	1.96461
TSC3	1.19193	2.55738	1.80883	2.67234	2.64027	2.83238	2.91766	3.47587	3.20018	2.20924	2.38457	2.52751	2.92083	2.43531	2.57496	1.93408	2.26103	2.70182
AKL1	3.14889	3.48971	3.20298	3.21623	3.45644	3.53116	3.3715	3.10065	2.77321	2.65799	3.07896	3.05467	3.23713	3.23311	3.38522	3.2242	3.06595	3.09764
ORC2	0.45151	0.928664	0.526859	0.772858	0.881321	0.696233	0.824277	0.558587	0.699789	1.13193	0.464197	0.532482	0.665997	0.679883	0.813638	0.607311	0.457117	0.8112
CUT018	-1.44358	-2.01432	-1.91448	-2.24086	-2.28467	-2.41359	-2.25531	-2.29393	-2.34352	-1.98646	-2.06839	-2.09896	-2.06587	-2.26957	-2.26143	-2.44898	-2.27922	-2.28783
SUT014	-1.06498	-0.728783	-0.80088	-0.74922	-0.874153	-0.791251	-0.444945	-0.777293	-0.679084	-0.16203	-0.371823	-0.496451	-0.548281	-0.58781	-0.268671	-0.42269	-0.441808	-0.175989
TRM7	0.306874	0.281403	0.0164434	0.628518	0.552999	0.394457	0.602091	0.386913	0.563473	0.962558	-0.136632	0.169744	0.233951	0.340632	0.539021	0.249895	0.252979	0.310122
YBR062C	0.992937	1.97554	1.95861	2.42773	2.34974	2.42033	2.40064	2.65203	2.90057	1.57603	1.86453	2.05707	2.45856	2.44981	2.50557	2.20679	2.57493	2.61477
CUT019	-1.91519	-2.08516	-1.65507	-2.10755	-1.92285	-2.1432	-1.98002	-2.07384	-2.37965	-1.86504	-1.95635	-2.02252	-2.19627	-2.17594	-2.22005	-1.94742	-1.89327	-2.03622
CUT451	-0.930461	0.463074	0.184702	0.147054	-0.015842	0.0443619	0.670262	1.04209	2.06832	-0.341035	0.805703	0.993349	0.723854	0.769445	0.965884	0.310203	0.44228	1.02564
YBR063C, ECM2	-0.0433561	1.2918	0.794924	1.14673	1.45359	1.50672	1.46671	1.53768	2.18038	1.07467	1.43224	1.47292	1.74441	1.64856	1.79665	1.50044	1.52504	1.78582
YBR064W	-1.55872	-2.12473	-1.9204	-2.46988	-2.21904	-2.41183	-2.12212	-1.96679	-2.04696	-2.12231	-2.41912	-2.47442	-2.35203	-2.5555	-2.34168	-2.18657	-2.1884	-2.38298
NRG2	1.17761	1.14332	1.56871	2.41129	2.09999	2.32351	1.90654	1.61215	1.44425	2.06478	1.93558	2.07789	2.58605	2.79847	2.8627	2.08122	2.72444	2.52406
CUT020	-1.6179	-2.00822	-1.86359	-2.12268	-2.11149	-2.2233	-2.24967	-2.26531	-1.86497	-1.87902	-2.11792	-1.93438	-1.88863	-1.94057	-2.24363	-1.96716	-2.13126	-2.02524
SUT015	-1.44109	-1.44692	-1.02018	-1.59229	-1.7545	-1.64419	-2.06039	-1.34415	-1.03225	-0.827645	-1.28041	-1.26616	-1.09485	-1.48258	-1.36374	-1.41112	-1.34521	-1.19295
SUT016	-0.646365	-0.234515	-0.538534	-0.791615	-0.820821	-1.15242	-1.2358	-1.37007	-1.42974	-0.625536	-0.338404	-0.161346	-0.610668	-0.409907	-0.771049	-1.09691	-1.02706	-1.10522
TIP1	5.61594	6.33567	6.41614	5.54441	5.15572	4.60894	4.77442	4.81891	4.68857	6.04817	5.6014	5.96966	5.8088	5.52553	5.22386	4.90375	4.38619	4.59808
BAP2	4.56818	4.83958	4.09474	3.85183	3.65013	3.64709	3.57385	4.25372	4.07204	4.22483	3.96065	3.99211	3.73455	3.85273	3.68713	2.99385	3.04491	3.43976
TAT1	3.15106	3.4234	3.38381	2.61863	2.34977	2.16306	2.51834	2.92313	2.86063	3.84804	1.49786	2.06037	2.16396	2.27396	2.31892	1.65455	1.70369	2.18764
CUT021	-1.74817	-1.47472	-1.87911	-1.93199	-2.17262	-2.17049	-2.40858	-2.32289	-2.09046	-2.13386	-1.92782	-2.15169	-2.1611	-2.09414	-2.20545	-2.08792	-2.2399	-2.2144
CUT022	-1.40617	-1.67316	-1.74547	-1.75447	-2.24017	-2.20769	-2.2789	-2.38689	-2.12817	-1.9393	-2.0822	-1.81376	-2.09776	-1.82948	-2.21671	-2.13154	-2.3044	-2.14322
ALG14	0.655454	1.17924	0.796491	1.20115	1.29566	1.14644	1.84106	2.02021	2.10681	1.23987	1.06826	1.12683	1.07508	1.11518	1.23565	1.34191	1.15861	1.44188
YBR071W	2.01446	2.70658	2.16192	2.80071	3.1905	3.12503	3.35953	3.21913	3.58565	2.40844	2.66684	2.33174	2.92111	2.71106	2.88794	2.91434	2.64391	2.75913
CUT023	-1.42023	-1.49751	-1.26175	-1.91354	-2.24539	-2.21587	-1.97348	-1.7792	-2.17227	-1.6447	-1.60994	-1.86967	-1.69672	-1.35196	-1.23301	-1.12339	-2.10977	-1.38292
HSP26	6.37174	6.08587	7.00564	6.63258	6.96499	6.75421	7.19537	7.28646	7.10642	6.88959	6.01173	6.71019	6.86139	6.99177	7.19228	7.44347	7.31937	7.2205
YBR072C-A	-1.91895	-2.11457	-2.10285	-2.29942	-2.63827	-2.12369	-2.26188	-2.21334	-2.36562	-2.27322	-2.54187	-2.20435	-2.29649	-2.21477	-2.3592	-2.25722	-2.29593	-2.40531
RDH54	-0.930812	0.212241	-0.224362	0.295141	0.796693	1.06297	1.30574	1.1493	1.48864	-0.417746	-0.0490048	-0.200192	0.302091	0.303202	0.422119	0.32338	0.71597	0.788956
YBR074W	1.04786	1.26211	1.02323	1.5154	1.7321	1.80293	1.81197	2.08445	1.52232	1.9011	0.970227	1.12508	1.28714	1.38857	1.63971	1.74484	1.49864	1.64423
ECM8	-1.39399	-1.06605	-0.846103	-0.244905	-0.474863	-0.302298	0.148282	1.45247	4.30545	-1.59759	-0.601477	-0.42239	0.294611	-0.117456	-0.0510586	-0.761144	-0.0814615	1.50035
YBR076C-A	1.2499	2.07755	1.61772	1.77739	1.97654	1.8516	1.63051	1.93092	0.989428	1.02968	1.79373	1.84303	2.0234	2.0118	1.90618	1.5903	1.1377	1.29529
YBR076C-A, SLM4	1.64814	2.42777	2.20615	2.47561	2.36919	2.24056	2.4113	2.45437	1.90331	1.87038	2.44605	2.42852	2.62198	2.47808	2.27784	2.20151	2.04563	2.10159
ECM33	3.77112	3.96774	3.15086	3.86689	3.9151	4.42604	4.5745	5.15851	4.16256	5.23443	3.69137	3.52297	3.37323	3.61758	3.89037	4.29813	3.94209	4.1538
RPG1	3.2352	1.3635	1.04785	1.5094	1.78348	1.96022	1.90766	1.73279	1.94992	3.13382	1.12537	1.09782	1.21972	1.45911	1.83559	1.71091	1.80815	2.15639
SEC18	2.44347	2.57717	2.23497	2.55463	2.94615	2.77857	3.06418	2.82764	2.89744	2.53982	2.04966	1.98279	2.24462	2.29959	2.47154	2.48436	2.34484	2.4916
SPT7	0.891012	1.20465	0.931359	1.24012	1.33036	1.47145	1.30335	0.886249	1.66314	1.33292	1.12055	1.19524	1.53244	1.35513	1.5467	0.999383	1.30253	1.45787
CUT452	-0.850891	-1.62199	-1.51348	-0.911929	-1.89213	-1.5819	-1.99639	-1.94506	-1.11704	-1.21187	-1.36732	-0.881803	-0.551876	-1.00319	-0.777666	-1.12785	-1.2852	-0.680591
UBC4	3.57424	3.48763	3.62154	3.51205	3.23819	3.29781	3.34476	3.39885	3.31689	3.63165	2.8169	3.13311	3.41039	3.31483	3.58142	3.34997	3.34069	3.53642
TEC1	-0.439619	-0.10758	-0.264259	-0.205611	-0.629754	-0.652767	-0.916264	-0.957721	-0.845443	-0.250715	-0.0454647	-0.137109	-0.0724295	-0.104218	-0.193248	-0.628533	-0.596538	-0.494582
CUT453	-1.57499	-1.89139	-1.59688	-1.83079	-1.62518	-1.69488	-1.97348	-1.89427	-2.29737	-1.72778	-1.77155	-1.87642	-1.96666	-1.93371	-1.9077	-1.89046	-1.73073	-1.94716
MIS1	1.80005	-0.20172	-0.204045	0.106838	0.284681	0.450083	0.331806	0.472011	0.44465	1.92951	-0.501479	-0.44673	-0.425683	-0.218931	0.201272	-0.103594	-0.0909217	-0.0252993
RPL19A	-0.135053	-0.372933	-0.14733	-0.235469	-0.430936	-0.28536	0.102072	0.967459	1.09954	0.968997	0.390209	0.567296	0.836325	0.859221	0.881024	0.480716	0.78445	1.32867
AAC3	-1.49653	-1.66701	-1.52044	-1.80432	-1.84851	-1.86419	-1.72368	-1.43572	-1.49903	-1.69815	-1.65911	-1.82624	-2.09023	-1.74628	-1.97972	-1.9264	-1.42458	-1.7352
YBR085C-A	4.4052	6.28375	5.94067	5.98872	6.30089	5.91139	6.29733	6.40441	5.88415	3.84742	5.77121	5.97587	6.24022	6.06011	6.13333	6.26128	6.03996	5.99184
IST2	2.98467	3.62572	3.09854	3.50061	3.58614	3.42746	3.19661	3.45424	2.46963	3.35185	2.90162	2.81976	3.08827	3.02178	3.36838	3.17135	2.7917	3.01513
CUT024	-1.3874	-1.92638	-1.68907	-1.96068	-1.80621	-2.06597	-2.14709	-2.12131	-1.9706	-1.92526	-2.26656	-1.6683	-1.98752	-1.74339	-2.22154	-2.15023	-1.49687	-1.53054
RFC5	0.35769	0.525402	0.233875	0.668031	1.03934	0.816378	1.45186	1.65055	1.46629	1.13731	-0.132769	0.101861	0.384952	0.402136	0.75369	0.907375	0.948924	1.04437
POL30	1.63509	1.27278	1.1458	1.59812	2.08459	2.21098	3.07886	3.39487	3.29397	2.86879	0.576131	0.839655	0.979362	1.46251	1.6961	2.04103	2.15481	2.40686
YBR089W	-1.60558	-2.06929	-1.88355	-2.15778	-2.06111	-2.17819	-2.14532	-2.18539	-2.03039	-2.08339	-2.154	-1.95552	-2.25084	-2.19924	-2.20334	-2.22511	-2.19115	-2.19626
NHP6B, YBR090C	1.53196	2.12885	1.89946	2.13406	2.37295	2.40359	2.78337	2.62414	3.10539	2.1408	2.42451	2.26682	2.75907	2.65721	2.75642	2.01318	2.48758	2.82176
YBR090C, MRS5	0.0131576	-0.726713	-0.462073	-0.0623436	-0.438577	-0.11925	0.0544535	-0.0761542	0.822776	0.355339	0.0211041	-0.165172	0.188442	0.152284	-0.275169	-0.253012	0.382067	0.453194
PHO3	1.018	-0.759104	-0.656148	-0.196294	-0.250678	-0.572979	-0.715473	-0.834049	-1.01951	0.926858	-0.689839	-0.912392	-0.789301	-0.537258	-0.204612	-0.7086	-0.848449	-0.714034
PHO5	2.47937	1.46817	1.03699	1.276	1.54557	1.54081	1.32052	0.90733	0.882183	1.84333	1.69843	1.55481	1.30115	1.44164	1.77714	1.25661	0.961503	0.758212
CUT025	-1.50128	-1.65173	-1.51853	-1.75373	-1.72623	-1.92618	-1.79231	-1.8931	-2.00872	-1.87416	-1.9975	-1.86397	-2.11023	-1.82249	-2.0031	-1.81005	-1.83859	-1.93127
SUT446	-0.427907	0.115873	0.0149992	-0.182641	-0.737698	-0.804284	-0.405206	-0.840178	-0.858481	-0.803856	0.243373	0.309277	-0.0113441	0.312901	0.00603951	-0.453281	-0.430609	-0.559508
PBY1	1.19502	2.03164	1.95122	2.21372	2.62517	2.62063	2.95025	2.77758	2.99984	1.71132	1.47688	1.63632	2.13897	2.12017	2.19187	2.09388	2.18809	2.35639
RXT2	0.870302	1.09626	0.925386	1.14274	1.49289	1.35816	1.47576	0.777634	1.40408	1.07292	1.1335	1.17896	1.41832	1.33108	1.35305	1.24607	1.13273	1.3637
YBR096W	1.87193	3.07535	2.45984	2.91796	2.84784	2.34412	2.427	2.27624	1.92288	2.21335	2.38797	2.25211	2.28397	2.08569	2.05276	1.56443	1.18527	1.39378
VPS15	0.216059	1.32095	0.826859	1.33882	1.59947	1.54614	1.62288	1.6615	1.15087	1.20497	1.29462	1.30535	1.46168	1.34689	1.53961	1.46193	1.25691	1.44252
MMS4	-0.519451	0.221103	-0.270663	-0.0552405	0.169036	0.348989	0.621489	0.321765	0.854331	0.099848	0.0249982	0.276852	0.41089	0.241873	0.421093	0.0290647	0.442991	0.718249
YBR099C	-0.865116	0.605567	-0.365706	0.922023	1.36689	2.00445	2.56419	3.61732	2.17853	-0.0881318	0.465369	1.25328	1.30403	1.71521	1.66786	1.77708	1.69998	2.8361
FES1	4.00747	3.61683	3.8032	3.90704	3.90149	4.06431	4.36364	4.31	4.29989	4.41354	4.091	4.512	4.66174	4.48443	4.36707	4.22578	4.37404	4.52847
EXO84	0.789529	1.60371	1.17807	1.3805	1.62628	1.55665	1.60419	1.15778	1.55019	1.17824	1.43114	1.35861	1.56819	1.45785	1.50435	1.38773	1.27651	1.55662
SIF2	0.788902	1.61932	1.33163	1.45294	1.62822	1.55565	1.72935	0.968699	1.49197	1.02583	1.24495	1.21162	1.47256	1.41132	1.35246	1.26446	1.14671	1.24499
YBR103C-A	-1.81869	-2.03676	-1.13828	-1.97211	-2.1201	-1.46947	-1.81782	-1.55698	-2.01767	-2.14576	-2.0195	-2.19846	-2.0795	-2.2698	-1.89948	-2.15399	-2.14263	-2.46643
YMC2	-1.42079	0.998052	0.049348	0.473567	0.563518	0.632304	0.409312	0.0322932	0.360523	-0.65461	1.50683	1.13561	0.855899	0.342107	0.316632	0.00544622	-0.233171	-0.138722
VID24	0.243507	1.36239	0.798073	1.05979	1.3069	1.43426	1.24351	1.21019	1.00861	0.725179	1.06466	1.0363	1.30295	1.34788	1.37676	1.3383	1.20854	1.22746
PHO88	3.00534	2.78879	2.2893	2.78069	3.15013	3.1577	3.59295	3.78781	3.42403	3.54291	2.24253	2.1714	2.4521	2.62771	2.88596	2.97906	3.0884	3.22612
IML3	0.280439	0.382577	0.18089	0.342922	0.344255	0.300667	0.817504	0.704306	1.48006	0.400967	0.48677	0.70223	0.497272	0.505583	0.681775	0.626068	0.596413	1.168
SUT017	-1.06058	0.141987	-0.476142	-0.459707	-0.333261	-0.330152	-0.803001	-0.871712	-1.15573	-1.30417	-0.457628	-0.547517	-1.07016	-0.620614	-0.886436	-0.852125	-1.31291	-1.40098
YBR108W	2.35459	2.5289	2.34944	2.3957	2.34444	2.54062	2.51894	2.01213	2.33385	1.72496	2.06707	1.95398	2.23111	2.14617	2.36583	2.02805	1.99273	2.13832
CMD1	3.50963	4.40841	3.91596	4.49013	4.66025	4.17816	4.72001	4.6208	4.54566	4.09328	4.0828	4.42245	4.37725	4.37293	4.43196	4.40215	4.20597	4.33506
YBR109W-A, ALG1	1.5892	2.24387	1.64447	2.09024	2.38024	2.22031	2.35956	2.20026	1.58553	2.2485	2.21542	2.24433	2.28101	2.16096	2.39767	2.15884	2.00213	2.16447
YSA1	2.94374	3.43384	3.20005	3.61596	3.42915	3.27087	3.51417	3.33445	3.66941	3.21059	2.95577	3.23073	3.40795	3.15311	3.43359	3.10588	3.3185	3.46172
SUS1	0.0447112	0.264946	0.276029	0.840644	0.0136322	0.731543	0.496607	0.00446817	1.08261	0.727935	0.831045	0.451026	1.42733	1.42235	1.46837	0.225485	1.25404	1.61469
CYC8	3.08051	2.89288	2.58312	2.4898	2.44919	2.78661	2.5666	2.63336	3.19275	2.72476	2.30994	2.12797	2.34067	2.27998	2.59576	2.31842	2.3421	2.70172
YBR113W	-1.59157	-1.63071	-1.26679	-1.43958	-1.58964	-1.59639	-1.70404	-1.66549	-1.53175	-1.23212	-1.54518	-1.8073	-1.07584	-1.66041	-1.66451	-1.52458	-1.30406	-1.53744
RAD16	-0.550379	0.400808	0.0416947	0.488955	0.911629	1.06145	1.28201	1.00268	1.72408	-0.240639	0.215642	0.405832	0.602483	0.807138	1.01214	0.974658	1.12642	1.31759
LYS2	-1.69396	-2.08074	-1.83588	-2.06952	-2.11867	-2.17006	-2.12062	-2.21154	-2.20073	-1.99348	-1.98263	-2.0161	-2.12612	-2.18184	-2.18694	-2.02107	-1.94648	-2.16891
SUT018	-0.688743	-0.564591	-1.14239	-1.61566	-1.54201	-1.56126	-1.69149	-1.90883	-1.90065	-1.10935	-1.21417	-1.51161	-1.77024	-1.67315	-1.89552	-1.70494	-1.85945	-1.97348
YBR116C, TKL2	1.64917	4.62261	5.20058	4.85757	5.26302	4.93495	5.22852	4.57527	4.15967	3.32299	4.6097	4.88299	5.09623	5.19818	5.26059	5.54696	5.06508	4.65927
TEF2	3.53195	3.71062	3.33299	5.46611	6.26469	5.52098	6.34595	6.24327	5.92131	6.08611	4.65514	5.14825	5.81673	5.68693	5.97571	5.90443	5.47245	5.70285
MUD1	0.896126	1.36053	1.35872	1.49219	1.41968	1.75097	1.75883	1.65074	2.41693	0.92866	1.13083	1.09785	1.57524	1.08116	1.42478	1.07748	1.4327	1.77668
CBP6	1.34107	0.0931798	0.305161	0.734895	-0.273385	-0.0785787	-0.356713	-0.104384	-0.112424	0.967967	-0.207429	0.091787	0.293829	-0.0301019	0.323706	-0.490825	-0.0788617	0.255757
GRS1, YBR121C-A	3.87245	2.71299	2.29191	2.58792	2.90153	2.72693	2.85903	2.73547	2.66961	4.14819	1.98248	2.04785	2.09219	2.22794	2.5011	2.53981	2.32936	2.54418
CUT026	-1.75352	-2.00541	-1.72332	-2.06073	-2.27846	-2.21761	-2.1737	-2.14012	-2.31781	-1.61427	-2.06623	-1.9426	-2.07409	-2.01941	-1.9949	-2.32785	-2.18244	-2.08485
MRPL36	3.22024	1.62461	1.58099	1.74472	1.57528	1.20604	1.40954	1.37359	1.90544	2.53453	1.57229	1.72846	1.79674	1.46632	1.59655	1.28714	1.40372	1.55542
TFC1	1.02888	1.26911	1.17118	1.22858	1.2615	1.13376	1.19827	0.774845	1.62007	1.02649	0.965569	1.02923	1.35113	1.11434	1.22804	0.916974	1.09824	1.36425
YBR124W	-2.04698	-2.12897	-1.72711	-1.90424	-1.91324	-1.93496	-1.79625	-1.59228	-1.90336	-2.09532	-2.17293	-2.03657	-2.04335	-2.02169	-2.14768	-1.94341	-2.04396	-2.05486
PTC4	1.22204	1.83092	1.58082	1.89376	2.02732	1.64645	1.95629	1.76821	1.73185	1.49919	1.42851	1.54838	1.68785	1.67636	1.64701	1.48586	1.27177	1.49073
TPS1	5.03349	5.35599	5.43226	4.90963	5.22065	4.8682	5.10544	4.43624	4.56517	4.51682	4.45463	4.76788	4.82484	4.81178	4.95578	5.12935	4.76955	4.58785
YBR126W-A, YBR126W-B	3.69508	3.83189	4.08241	3.65376	3.44517	3.07631	3.039	3.05776	3.2355	3.25679	3.66078	4.15644	4.05573	3.76906	3.83896	3.37575	3.23738	3.14666
VMA2	4.86947	4.68249	4.63839	4.62742	5.03079	4.71037	4.95962	4.5269	4.47495	4.85101	4.09527	4.23011	4.32042	4.37306	4.59758	4.77456	4.49049	4.43829
ATG14	-0.202129	0.793117	0.735508	0.935083	0.700072	0.679556	0.861668	0.514442	1.29971	0.299095	1.12903	1.08102	1.1544	1.13117	1.06921	0.789956	0.949766	1.14602
CUT027	-1.41594	-1.83416	-1.77421	-1.80409	-1.81323	-1.95773	-2.06116	-2.16058	-2.08933	-1.32679	-1.54024	-1.54358	-2.02672	-1.65106	-1.80914	-1.55058	-1.83069	-1.90049
OPY1	1.39902	1.6743	1.59288	1.73127	1.81481	1.54384	1.77782	1.56092	1.5134	1.45494	1.37388	1.45209	1.57558	1.75115	1.43314	1.17705	1.17641	1.25135
SHE3	0.938824	0.666659	0.11562	0.539782	0.438281	0.466302	0.470564	0.17263	1.1547	0.99236	0.75163	0.61983	1.0071	0.733304	0.879394	0.332167	0.472317	0.804458
CCZ1	-0.599645	0.221816	-0.23759	0.256868	0.367746	0.286001	0.463124	0.357944	0.423035	0.0475315	0.307546	0.314065	0.599662	0.577262	0.615795	0.272235	0.357834	0.561001
AGP2	3.48979	3.95134	3.46546	3.49477	3.6708	3.70859	3.59054	4.1065	3.22495	3.77124	3.49243	3.47984	3.47303	3.48019	3.46265	3.40561	3.13476	3.30828
HSL7	0.896895	1.63509	1.14808	1.38789	1.40143	1.18308	1.43956	1.48412	1.56497	1.41031	1.42172	1.36895	1.17657	1.24368	1.21574	1.29103	0.917944	1.14615
YBR134W	-1.61512	-1.62215	-1.34114	-1.44928	-1.77697	-1.73065	-1.9601	-2.07532	-1.74808	-1.59605	-1.37366	-1.40417	-2.02193	-1.54319	-1.63351	-1.73905	-1.65413	-1.96058
CKS1	1.70348	2.55083	2.50331	2.53502	2.2051	2.38213	2.41758	2.58907	2.75485	2.09179	2.14107	2.27503	2.28356	2.49562	2.44366	2.14246	2.06041	2.31566
MEC1	0.093121	1.69785	1.4183	1.81119	2.37839	2.2414	2.52592	2.62318	2.20547	1.16624	1.66884	1.72039	2.04033	1.98331	2.12122	2.23224	2.06493	2.25267
YBR137W	1.74143	3.11153	2.74666	2.90068	2.85465	2.22567	2.49048	2.35387	2.04748	1.97159	2.51977	2.70519	2.73039	2.43703	2.48385	2.18786	1.77918	2.06289
YBR138C	-0.123631	0.939923	0.486404	0.700266	0.325706	0.286272	0.427612	0.462537	1.5192	0.170386	0.604932	0.326864	0.623445	0.446424	0.509408	0.0343795	0.213161	0.777796
YBR139W	2.92081	4.33169	4.10826	4.30908	4.43223	4.08268	4.20834	4.37332	3.69734	3.47027	3.79967	3.93378	3.91649	3.8904	4.04331	4.03922	3.59819	3.71562
IRA1	1.87791	3.15482	2.76835	3.21533	3.59512	3.52646	3.61972	3.67351	2.95218	3.12324	3.24436	3.18962	3.54898	3.5421	3.66088	3.69137	3.30757	3.46902
YBR141C	-1.43447	-1.50007	-1.21801	-1.15981	-0.825508	-0.682551	-0.547346	-1.18398	-0.639048	-0.428569	-1.31189	-1.11391	-0.729944	-0.623456	-0.259686	-0.664653	-0.55669	-0.436884
YBR141W-A	-0.492062	0.0961066	-0.226188	0.265531	0.0531925	-0.363863	-0.210073	-0.194962	-0.52103	-0.384893	0.133103	0.114625	-0.0410568	0.216202	-0.0369711	0.0787323	-0.260167	-0.464319
MAK5	0.125675	-0.984431	-0.663257	-0.135008	0.24562	0.20206	-0.0723161	-0.352357	-0.210368	0.754808	-0.870576	-0.831534	-0.188291	0.143325	0.266408	0.00131783	0.0418383	0.143857
SUP45	2.52699	1.83393	1.38909	1.84511	2.30276	2.10549	2.4632	2.43712	2.35227	3.33693	1.43329	1.48549	1.66018	1.81095	2.02498	2.11343	2.01502	2.42786
SUT019	-1.13088	-0.606462	-0.883333	-0.757983	-0.817913	-0.85257	-0.962547	-0.998549	-1.16083	-1.06902	0.00714504	-0.0581287	-0.260445	-0.37585	-0.276075	-0.776847	-0.899589	-0.806591
YBR144C	-1.5963	-1.73879	-1.5933	-2.02805	-2.07254	-1.92385	-1.93373	-2.15375	-2.17967	-2.03984	-1.40715	-1.27861	-2.01127	-1.84338	-1.98367	-1.84203	-2.10921	-2.0195
ADH5	0.31599	3.7352	2.46857	2.92905	2.86778	2.51343	2.07481	1.81148	0.93011	0.495303	3.39035	2.87983	2.43218	2.1812	2.11074	1.55514	0.795819	0.640899
MRPS9	3.97614	2.36165	1.96742	2.17707	2.22043	1.99921	1.97963	1.95968	2.04591	2.9147	1.91994	1.87398	1.89409	1.85874	1.77622	1.57532	1.44244	1.59459
CUT454	-1.40285	-1.52734	-1.54515	-1.87649	-1.83261	-2.08288	-1.76284	-1.79795	-2.20563	-1.81321	-1.53816	-1.64023	-1.50297	-1.60837	-1.87841	-1.81775	-1.39276	-1.96292
YBR147W, YSW1	1.34187	3.72346	2.38565	3.2339	3.33617	3.49977	3.63747	3.6778	3.56985	1.85165	3.97462	3.47218	3.0876	2.77765	2.91434	2.8569	2.5378	2.7506
YSW1	-1.24661	0.789017	-0.623846	-0.569508	-0.700378	0.18759	0.0807056	1.65611	4.32193	-1.16971	1.01543	0.882142	0.324761	-0.184061	-0.289526	-0.87484	-0.338914	2.01296
CUT455	-1.60341	-2.17505	-1.70205	-1.65807	-1.87012	-2.1363	-2.10956	-2.2345	-1.87002	-1.48222	-1.65743	-1.92093	-2.01654	-2.0391	-1.97458	-1.98881	-1.29351	-1.95205
SUT447	-1.35922	-1.92381	-1.76402	-1.93119	-1.96918	-1.79711	-1.88794	-1.5857	-1.63681	-1.71938	-1.68675	-2.02345	-1.86943	-1.83258	-1.89275	-1.87883	-1.61005	-1.9292
ARA1	4.64974	5.45663	5.36571	5.27551	5.47226	4.88506	5.20247	4.639	4.13855	4.58563	4.9335	5.07011	5.16084	5.08208	5.05963	4.95981	4.61023	4.33758
TBS1	1.20591	1.95058	1.54209	2.07777	2.45915	2.37416	2.51595	2.12877	1.96476	1.78109	2.13922	2.13426	2.42735	2.52666	2.51804	2.28343	2.18487	2.14227
APD1	2.87467	3.11929	2.74793	2.99141	3.11573	2.87634	3.24611	3.2503	3.24821	2.65938	2.40755	2.56191	2.56875	2.52921	2.5038	2.29276	2.29585	2.57507
SPP381, RIB7	0.526872	0.461469	0.357668	0.684097	0.673028	0.73577	0.601795	0.0776556	1.13095	0.801443	0.57608	0.470124	0.704663	0.655012	0.930509	0.518813	0.888977	0.89615
RPB5	1.21529	-0.0640323	0.0165615	0.624429	0.310257	0.54611	0.464926	0.52877	0.990458	1.88698	0.0160548	-0.195389	0.457116	0.490818	0.580032	0.0487152	0.765476	1.13413
CUT456	-1.78974	-2.07573	-1.94133	-2.2035	-2.40386	-2.18795	-2.37671	-2.23433	-2.1574	-2.18139	-2.05817	-2.2154	-2.25839	-2.31938	-2.06918	-2.19814	-2.05355	-2.31526
CNS1	-0.975323	-0.616868	-0.544204	0.211302	0.186008	0.278965	0.115777	-0.587124	0.492731	0.2353	-0.335542	-0.401488	0.35477	0.203728	0.330954	-0.140633	0.371336	0.530682
SLI15	-0.350572	0.215887	-0.054217	0.253054	0.656696	1.18182	1.61408	1.62799	2.4162	-0.0842166	-0.0885164	-0.0927947	0.420511	0.291957	0.46111	0.275483	0.958722	1.41271
ICS2	-0.747816	-0.180669	-0.393415	-0.331624	-0.267736	-0.428522	-0.526438	-0.0337621	-0.0669161	-0.408576	-0.190864	-0.251956	-0.186966	0.207262	0.130666	-0.10571	-0.048067	0.116232
SUT020	-1.03815	-0.877907	-1.00964	-0.898183	-0.769506	-1.03332	-0.803398	-0.776711	-0.900201	-0.895874	-0.714971	-0.858727	-1.09237	-0.933749	-0.896931	-0.813128	-1.04415	-1.067
AMN1	0.94777	3.20411	1.9371	1.98707	2.00646	0.665688	0.261024	0.534787	0.414691	2.05979	2.33699	1.94539	1.36126	1.03691	1.15193	0.394263	0.113464	0.509869
IFA38	2.22431	2.65504	2.22113	2.54095	2.67932	2.37027	2.79296	2.77342	2.69534	3.03022	1.96129	2.04983	2.24562	2.17383	2.27494	2.34107	1.92051	2.1678
CDC28	1.19347	1.22214	0.827465	1.09257	1.13695	1.19669	1.96808	2.11906	2.96923	1.32277	0.798219	0.740258	0.965934	1.10061	1.00811	1.0387	1.03544	1.74951
CSH1	-0.62524	0.136436	-0.109604	0.204866	0.457726	0.149434	0.422237	0.56972	0.347825	0.302709	0.390315	0.21148	0.501043	0.457655	0.786254	0.626166	0.606384	0.831863
TOS1	3.40848	4.01546	3.13629	3.08293	2.88674	2.15015	1.47785	2.0501	1.39611	4.22643	3.78249	3.30351	3.10003	2.81728	2.69828	2.25066	1.56636	1.74744
YSY6	0.0406	1.63085	1.09432	1.87755	0.923792	1.17493	0.773016	0.998932	1.78619	1.89405	2.35995	2.09917	2.47669	1.88848	2.23346	1.16791	1.64618	1.86242
DEM1	-0.0118598	1.07237	0.22537	0.90991	0.997605	0.8297	1.00494	1.19406	0.993464	1.08096	1.25234	1.11903	1.11705	1.16121	1.25419	1.03167	0.994577	1.119
ARL1	0.525307	1.26979	0.677948	1.27941	1.34842	0.849993	1.24158	1.07409	1.00981	1.47137	1.04661	1.28164	1.38637	1.12492	1.24545	0.667936	0.663811	1.0716
UBS1	1.06454	1.82912	1.40125	1.72624	1.85299	1.38474	1.65651	1.60545	2.2073	1.29625	1.64592	1.67356	1.81971	1.83159	1.70152	1.46751	1.54762	1.66537
TYR1	0.954022	1.9775	1.32995	1.49284	1.58774	1.48327	1.58233	1.49873	2.69365	1.11977	1.36433	1.20023	1.14903	1.07068	1.08311	0.851125	0.596225	1.10124
POP7	-0.184708	0.546891	0.508452	0.646609	0.503957	0.455706	0.336262	0.458114	1.42064	-0.0337144	1.11165	1.22766	1.12821	0.565196	0.740654	0.381145	0.352526	0.970176
CUT028	-1.62864	-2.00716	-2.03838	-2.05708	-2.05918	-2.16539	-2.22929	-2.0191	-2.02025	-1.98624	-2.03772	-2.03118	-1.83988	-2.02339	-2.1633	-2.14299	-2.22444	-1.97762
PEX32	0.0588122	1.06381	0.570516	0.925621	1.0973	0.718959	0.702881	0.555522	1.65273	0.691919	1.00214	0.756767	1.14826	0.687797	0.725405	0.55435	0.279866	0.577599
SSE2	3.38271	4.03448	4.21631	4.26158	4.80529	4.87249	5.2365	5.10137	4.96125	3.13548	3.35981	3.79061	4.20076	4.2902	4.52538	4.76131	4.52729	4.62733
NPL4	1.41124	2.27217	2.18715	2.34544	2.60401	2.51275	2.71672	2.47526	2.83826	1.79407	2.0669	2.26083	2.52445	2.4136	2.45187	2.2651	2.40328	2.54204
CUT029	-1.33251	-1.97223	-1.54492	-2.04406	-2.09962	-2.06548	-1.9386	-2.1134	-2.34063	-2.03826	-1.55836	-1.57458	-2.07222	-2.13019	-1.97212	-1.59994	-2.04912	-2.0935
SEC66	0.607935	1.2119	1.26276	1.38925	1.74806	1.4086	1.59981	1.87953	2.03875	1.70388	1.37456	1.05721	1.32171	1.49358	1.356	1.22811	1.28508	1.49395
SMY2	1.9729	0.773009	0.691679	0.838348	0.834839	1.03842	0.992513	0.709267	1.11229	2.28293	0.264921	0.231032	0.7177	0.869832	1.16779	0.851428	0.986206	1.31429
UMP1	3.17638	3.66581	3.83352	3.66694	3.43096	3.51416	3.53183	3.51014	3.86407	3.14531	3.25267	3.25493	3.62605	3.59828	3.59985	3.21559	3.39662	3.68324
YBR174C	-1.87089	-1.81526	-1.74494	-2.26534	-2.23342	-2.35955	-2.28353	-2.15668	-2.14448	-2.32325	-2.16568	-2.16026	-2.07871	-2.20477	-2.13798	-2.19761	-2.16368	-2.23592
SWD3	-0.307523	0.0417448	-0.139598	0.038173	0.0410574	-0.145757	-0.0199542	0.253409	-0.166798	0.34012	0.245938	0.0759214	0.0531723	0.33681	0.0923465	0.14885	0.0200089	-0.0656127
ECM31	0.259691	0.970205	0.6561	0.80183	0.866938	0.622389	0.647476	0.376999	0.0856566	0.894479	0.546573	0.633442	0.577944	0.574378	0.642098	0.338928	0.177217	0.174763
EHT1	3.1493	4.2474	4.03106	4.00935	3.85158	3.20872	2.96894	2.72926	2.52921	3.06995	2.95146	3.08035	3.12357	2.76188	2.95071	2.66654	2.09628	2.16426
YBR178W	-1.94724	-2.09346	-1.97423	-2.41279	-2.49225	-2.31463	-2.35769	-2.40007	-2.14459	-2.42156	-2.3695	-1.93161	-2.16095	-2.14044	-2.25952	-2.36018	-1.99665	-2.35592
FZO1	1.7754	1.71701	1.44409	1.87404	1.9788	2.02343	2.06002	1.99037	2.25419	2.04447	1.52113	1.52019	1.84758	1.9619	1.9402	1.85671	1.84998	2.02204
DTR1	-1.36982	-1.85609	-1.60715	-2.03142	-2.08347	-2.00605	-1.86642	1.59629	3.77471	-2.0505	-1.82062	-2.02445	-2.13879	-2.18563	-2.00734	-1.83099	-1.73376	0.70567
SUT448	-1.19406	-1.09583	-1.20005	-1.12177	-1.16241	-1.43859	-1.34919	-1.47373	-1.84865	-1.04955	-1.25539	-1.16311	-1.26344	-1.34611	-1.06953	-1.2276	-1.27358	-1.237
RPS6B	-0.60291	-1.63502	-1.55867	-1.41212	-1.65445	-1.4799	-0.689123	-0.16087	1.62265	0.611783	-0.650365	-0.523643	-0.353504	-0.956248	-0.414536	-0.510764	0.483858	1.40831
SMP1	-0.224521	-0.991605	-0.932688	-0.837637	-0.748622	-0.678066	-0.637591	-0.640765	-0.565633	-0.479502	-0.507217	-0.606043	-0.603413	-0.380857	-0.629942	-0.517826	-0.907205	-0.282599
YBR182C-A	-1.36796	-1.80689	-1.79533	-2.07886	-2.49013	-2.1054	-2.30357	-2.40955	-2.11041	-2.09764	-2.02372	-1.53292	-1.85537	-1.90899	-1.7879	-1.86273	-1.76143	-1.91175
YPC1	1.29788	1.90568	1.74812	1.59174	1.58367	1.08872	1.51627	0.891254	0.627245	1.62053	1.59188	1.86245	1.90316	1.63679	1.54047	1.35808	0.900721	1.0399
YBR184W	-1.67727	-1.69011	-1.6234	-1.32623	-0.505166	0.0912195	0.98574	1.87512	2.95267	-1.58402	-1.73599	-1.54079	-1.54945	-1.30375	-0.922615	-0.509162	0.266033	1.382
MBA1	2.97417	1.18876	0.683022	0.70223	0.877137	0.764154	1.09176	1.32112	1.22478	2.1411	0.234875	0.172552	0.404766	0.353253	0.517638	0.489659	0.511331	0.757666
PCH2	-1.41124	-0.650797	-0.461475	0.0873701	1.27821	1.57114	1.9866	2.53116	2.63872	-1.5353	-0.700056	-0.720349	0.0140187	-0.0325803	0.274806	0.661086	1.22773	1.66896
SUT449	-1.44066	-1.04181	-1.12127	-1.30227	-1.32554	-1.36359	-1.58375	-1.74585	-1.63821	-1.18072	-1.01532	-0.547444	-0.848931	-0.907109	-0.937467	-1.09322	-1.19667	-1.24113
GDT1	1.05238	1.42671	1.19344	1.71435	1.97279	2.16887	2.63088	3.16736	2.84504	1.66556	1.18911	1.07107	0.974121	1.2766	1.45707	1.76597	1.55688	2.00373
NTC20	0.158548	0.295907	0.18977	0.906791	0.379023	0.46007	0.129241	-0.0300401	0.654586	0.234793	0.540908	0.494458	0.985862	0.540567	0.886425	-0.116632	0.605504	0.621348
RPS9B	1.6541	0.104276	0.011486	0.428317	0.74709	1.02264	1.54452	1.79121	1.65876	2.86406	1.0595	0.87491	0.931082	0.868787	1.61581	1.53144	1.39737	1.60214
YBR190W, RPL21A, YBR191W-A	-1.05729	-1.55166	-1.42077	-1.76363	-1.70897	-1.25425	-1.58685	-1.55335	-1.22206	-0.496995	-1.30489	-1.66391	-1.28462	-1.19462	-0.976077	-1.08718	-0.690208	-0.499065
RIM2	0.550921	-0.416508	-0.63033	-0.0589345	0.264376	0.300557	0.519019	0.452441	0.710184	1.08024	-0.131089	-0.498553	0.0135744	-0.00501066	0.375166	0.0410381	0.270103	0.558508
MED8	0.327589	1.01343	0.772077	1.05608	1.29107	0.987668	0.984871	0.885513	0.520329	1.12626	1.00261	1.02983	1.22439	1.21702	1.27697	1.02496	0.939045	1.05913
SOY1	0.216466	0.440043	0.328796	0.470923	0.0959272	0.107968	-0.0360481	-0.31827	-0.0378873	0.540443	0.597295	0.419259	0.568175	0.28086	0.311942	-0.415484	0.0153213	0.29462
MSI1	0.0819532	0.50612	0.326101	0.539008	0.88774	0.918468	1.3699	1.59317	2.27841	0.592794	0.151675	0.017236	0.337969	0.561158	0.778894	0.874086	0.807091	1.21951
PGI1	5.27697	5.48486	5.51742	5.37011	5.6926	5.39485	5.60876	5.3785	4.75473	5.63866	4.51605	5.01985	5.21629	5.38409	5.56281	5.76928	5.2374	5.11001
YBR196C-A	-1.97728	-0.0393102	-0.253676	-0.233685	0.705377	0.0835995	0.0410411	0.93306	-0.108597	-0.827162	0.18807	-0.0405035	-0.169442	0.213434	0.174838	0.41184	-0.767394	0.002125
CUT030	-1.30669	-1.29496	-1.11217	-1.36244	-1.8997	-1.7555	-1.84911	-2.05193	-1.88911	-1.1248	-1.04166	-0.819412	-1.16321	-1.10427	-1.21343	-1.50965	-1.25642	-1.55378
YBR197C	0.589193	1.31825	1.11739	1.27913	1.49394	1.5128	1.59133	1.29894	1.328	0.999778	1.52111	1.37937	1.3995	1.00705	1.4536	1.19736	1.16232	1.18619
TAF5	1.62759	1.83713	1.51765	1.59146	1.88366	1.78449	1.81009	1.64004	2.10125	1.82545	1.66632	1.55371	1.74442	1.64441	1.85455	1.67139	1.53634	1.74167
KTR4	2.29342	2.82658	2.54115	2.79814	3.07526	3.01886	2.95881	3.19747	2.71981	2.9353	2.56527	2.66165	2.87588	2.84955	3.04795	2.82182	2.54363	2.63607
BEM1	1.84124	2.24729	1.83539	2.0219	2.12411	1.80214	1.7658	1.44072	1.48809	1.81351	1.94124	1.96288	2.06984	1.91578	1.91979	1.64385	1.64743	1.56977
YBR200W-A	-1.68693	-1.99796	-2.01998	-1.80906	-2.16982	-1.84773	-2.08672	-2.14527	-2.1685	-2.05336	-1.97597	-2.16686	-1.97363	-2.13132	-2.21149	-1.85026	-1.62897	-1.45486
DER1	0.538601	1.15375	0.84125	1.26419	1.4681	1.47055	1.76349	1.78022	1.78567	0.717465	1.05473	1.06076	1.43225	1.26472	1.34901	1.31166	1.09923	1.46346
YBR201C-A	-0.382654	-0.149232	0.00579009	0.505654	1.21679	1.65742	2.16507	2.85738	3.16444	-0.581143	-0.166507	-0.237407	0.277125	0.618092	0.8315	1.32208	1.38307	2.36307
CUT031	-1.57587	-1.60006	-1.79302	-1.12915	-1.74089	-1.63252	-1.7547	-1.49193	-1.49975	-1.69324	-1.0294	-0.866572	-1.40144	-0.940751	-1.47247	-1.18759	-1.582	-1.38444
CDC47	1.16195	2.29314	1.8541	2.17621	2.36433	2.27805	2.46496	2.54831	2.29274	2.03556	1.62012	1.43398	1.67292	1.78136	1.96923	1.94217	1.77059	1.98946
COS111	0.931262	1.9805	1.73327	2.01263	2.03137	1.93512	1.90757	1.95241	1.52307	1.57163	1.67195	1.66471	2.11189	1.90447	2.0071	1.91306	1.78251	2.12547
YBR204C	1.5746	2.36195	1.90286	2.36212	2.56684	2.22675	2.61683	2.1397	2.54255	1.55246	2.05412	2.06567	2.09462	2.02642	2.08943	1.98907	1.86403	1.89571
KTR3, YBR206W	2.1901	1.67511	1.44705	1.52559	1.78742	1.68456	1.80871	2.02374	1.70205	2.66323	1.45316	1.56987	1.59869	1.50282	1.63309	1.63628	1.42424	1.65708
FTH1	2.5755	2.71888	2.34365	2.80609	2.98788	3.01714	3.16669	3.62281	4.08645	3.10084	2.55337	2.62245	2.57309	2.75398	2.71579	2.7883	2.74807	2.97943
DUR1%2C2	1.49501	3.87783	4.38083	5.28445	5.21804	5.10531	5.49494	5.55192	5.38116	2.2927	3.71088	3.95438	3.55096	3.9213	4.83303	5.55322	5.25241	5.22354
YBR209W	-1.47276	-1.94057	-1.83777	-1.90405	-2.3142	-2.0079	-2.15301	-1.81513	-1.89362	-1.84149	-1.62106	-1.77677	-2.20276	-1.8855	-1.99434	-2.07493	-2.07385	-2.12871
ERV15	0.236129	1.50747	0.732337	1.36096	1.1225	0.696079	0.394745	0.398557	0.0898757	1.19061	1.42832	1.31511	1.41133	1.24347	1.16727	0.83269	0.493056	0.4254
AME1	0.740488	0.834039	0.487743	0.709561	0.736846	0.326362	0.637594	0.40198	0.436096	0.634973	0.742142	0.771385	0.747105	0.76875	0.786544	0.368996	0.34493	0.58281
NGR1	3.39419	4.10989	3.90053	3.874	4.03309	3.99863	3.9655	3.90299	3.56002	3.18327	3.56783	3.57038	3.8951	3.89367	3.98587	3.90648	3.66805	3.83997
MET8	0.111523	-0.494239	-0.652025	-0.525816	-0.502387	-0.521674	-0.389095	-0.500473	-0.0014269	-0.0877369	-0.448586	-0.503651	-0.491488	-0.269845	-0.226261	-0.423506	-0.232903	-0.34814
SDS24	4.39807	5.0995	5.07206	4.75109	4.81068	4.57129	4.60919	4.18914	3.83274	3.34584	4.02745	4.28851	4.42878	4.42726	4.47859	4.36482	3.96403	3.93225
HPC2	0.422146	0.810349	0.641537	0.968506	0.976157	1.13278	1.1159	0.607242	1.45517	0.947005	0.911575	0.674763	1.11161	0.950093	1.23743	0.768161	1.111	1.38716
YBP1	1.09245	1.96868	1.67121	1.8659	2.12202	1.78222	2.13633	1.96395	1.9655	1.36487	1.75759	1.67292	1.78522	1.72371	1.74102	1.61762	1.46998	1.63624
CUT032	-1.62726	-0.893324	-1.30969	-1.4928	-0.942994	-0.658707	-0.455895	-0.595724	-0.905212	-1.27698	-1.22105	-1.34534	-0.761464	-0.968877	-0.996474	-1.05856	-0.936231	-0.527555
ATG12	-0.0270404	0.901621	0.41866	0.491081	0.639173	0.635317	0.903521	0.698688	1.06868	-0.0184206	0.604386	0.865608	0.963368	0.761134	0.843799	0.437775	0.761441	0.947566
PYC2	3.4735	4.80628	4.03193	4.22375	4.32739	4.25253	4.37489	4.04766	3.94411	3.60144	4.12021	4.14023	3.8915	3.82318	4.11249	3.84656	3.31111	3.38623
YBR219C, YBR220C	1.35284	1.42417	1.05728	1.2704	1.29487	1.03967	1.06026	1.05196	0.870247	1.64133	1.06414	0.961179	0.879339	1.01787	1.14867	0.979048	0.654983	0.792847
CUT033	-1.61369	-1.98525	-1.45057	-1.95301	-2.04882	-1.96815	-1.99706	-1.72436	-2.21682	-1.874	-1.81474	-2.05552	-1.90722	-1.74424	-2.11081	-1.44381	-1.96531	-1.78989
PDB1	4.52486	4.67323	4.3647	4.44381	4.66412	4.36517	4.59773	4.60742	4.43642	4.61929	3.95067	3.93893	4.04572	3.98476	4.02385	4.15555	3.86393	3.86884
PCS60	3.75214	5.7165	5.31719	4.81303	5.01035	4.46583	4.29009	3.69477	3.22367	3.33319	4.09814	4.3742	4.38573	4.30006	4.24987	3.92854	3.35857	3.2072
TDP1	0.97116	1.20402	0.903336	1.02093	1.33036	1.30512	1.3264	0.883368	1.06299	0.822686	1.01613	0.982395	0.994636	1.0407	1.19794	1.11631	0.885294	1.09872
YBR224W, YBR225W	1.69997	2.46725	2.09871	2.36687	2.60418	2.61907	2.64959	2.45919	2.18572	1.73889	2.10292	2.02854	2.47701	2.38735	2.45034	2.3971	2.2297	2.35906
YBR226C, MCX1	0.355916	1.16716	0.953278	1.21536	1.17344	1.28118	1.20412	0.54114	1.09631	0.79611	0.899388	0.914622	1.04423	0.715244	0.950961	0.388947	0.801932	0.861435
SLX1	0.0712841	0.791291	0.152887	0.635371	0.903413	0.627894	0.750542	0.252292	0.535617	0.304453	0.664718	0.53353	0.714	0.577454	0.715536	0.520641	0.794515	0.85787
ROT2	1.72501	2.65736	2.25497	2.60907	2.7695	2.68057	2.54135	2.72973	2.07551	2.53356	2.37996	2.38232	2.54558	2.49005	2.60784	2.53923	2.20466	2.34738
OM14	5.19818	6.06162	5.84388	5.5696	5.30621	4.89721	5.306	5.16757	5.10575	5.56364	5.8339	5.90735	5.90286	5.66558	5.54407	5.35896	5.2008	5.27956
YBR230W-A	1.58541	1.54207	1.69403	1.0526	0.348456	0.771227	0.380924	0.68194	1.1654	1.67624	1.66837	1.77278	1.99009	1.38457	1.54645	0.80612	1.15559	1.28957
LSR1	5.58738	6.33966	6.31958	6.2026	6.51188	5.91409	6.42422	6.58075	6.30831	6.46791	6.42233	6.89721	6.65046	6.69811	6.77529	6.88281	6.64261	6.55168
SWC5	0.538163	1.38531	1.43282	1.35251	1.70562	1.52119	1.72113	1.39923	1.99793	0.780368	0.941407	1.03522	1.27455	1.17132	1.3734	1.36154	1.47795	1.572
CUT034	-0.846311	-1.05422	-0.662401	-0.935741	-1.12249	-1.08034	-1.26415	-1.15939	-1.15442	-0.628197	-0.966478	-0.980156	-1.30097	-1.13216	-1.30588	-0.924431	-0.629684	-1.59136
PBP2	0.308209	1.16538	1.0598	1.07742	1.14967	1.46983	1.52887	2.01786	2.56547	0.904843	0.756154	0.921339	0.987796	1.05472	1.19195	0.996609	0.986176	1.54441
YBR232C	-0.859411	-1.8229	-1.32651	-1.0938	-1.83679	-1.45835	-1.71605	-2.00264	-1.40546	-1.76863	-1.77552	-1.2236	-1.78278	-2.15059	-1.54638	-1.37825	-1.43421	-1.82836
DAD3	-0.693962	0.0295944	-0.0382509	-0.262307	-0.555059	-0.330403	-0.355199	-0.054169	0.927175	0.377752	0.0476288	0.0927363	0.469375	-0.108102	-0.0310574	-0.572958	0.0426583	0.0577434
ARC40	3.36533	3.71567	3.46521	3.4575	3.63773	3.10237	3.50452	3.14087	2.85491	3.26471	2.95411	3.05308	3.08919	3.11565	3.15373	3.23219	2.95309	2.70416
YBR235W	0.835937	2.02032	1.72845	2.20859	2.46781	2.581	2.5715	2.87561	2.34715	1.49253	1.88023	1.79533	1.8039	1.95243	2.16377	2.40054	2.18015	2.27846
ABD1	1.19543	1.71784	1.49037	1.7523	1.93734	1.75498	1.86953	1.45661	1.71617	1.39134	1.6703	1.57302	1.67034	1.66192	1.73436	1.42237	1.34684	1.34517
PRP5	-0.00612662	1.08742	0.637061	0.905641	1.02103	0.932966	0.96809	0.583544	1.09279	0.65417	1.20317	1.1744	1.26893	0.993178	1.11063	0.781264	0.811634	1.08354
YBR238C	-1.09755	-1.36337	-1.51578	-1.47337	-1.54255	-1.39041	-1.54199	-1.13242	-1.2616	-0.562391	-1.21561	-1.55575	-1.45474	-1.37822	-1.10448	-1.23532	-1.33062	-0.913495
SUT021	-1.30823	-2.08136	-1.95456	-1.57083	-1.83875	-1.98781	-2.17556	-2.01388	-2.10584	-1.81068	-1.93492	-1.94498	-2.19554	-2.10653	-1.80057	-2.22486	-1.79457	-2.17616
YBR239C	0.155781	0.988278	0.577959	0.718664	0.548175	0.717878	0.394248	0.255956	0.014305	0.439818	0.656276	0.537778	0.530042	0.700722	0.604738	0.200905	0.0650897	0.480782
CUT035	-1.50254	-1.95193	-1.88082	-2.24942	-2.26306	-2.06792	-2.39897	-2.44232	-2.22872	-2.32649	-1.98185	-2.04331	-2.29712	-2.41222	-2.2775	-2.35127	-2.27171	-2.26218
THI2	-0.200082	0.425277	0.146864	0.290691	0.0953554	0.324029	0.214212	0.269173	0.210542	-0.281484	0.529259	0.501419	0.727979	0.533908	0.618139	0.627786	0.55407	0.498565
YBR241C	2.62969	3.74264	4.01783	3.85351	4.12307	4.07495	4.37659	4.2167	3.7221	2.70634	3.10517	3.18374	3.2055	3.41143	3.494	3.8802	3.36123	3.35561
YBR242W	0.0893212	0.747314	0.673877	0.76605	0.805905	1.16741	1.21969	1.16507	1.61403	0.886108	0.509788	0.806289	1.12425	0.988051	1.13739	0.932803	1.13985	1.34279
ALG7	0.869209	1.39911	1.09	1.18447	1.00615	0.926908	1.1292	1.71365	1.42127	1.42915	0.874045	0.908253	0.810932	0.76829	0.644699	0.720395	0.401758	0.656295
CUT036	-1.90893	-1.7743	-2.18642	-2.49633	-2.22337	-2.07596	-2.29818	-2.24794	-2.09118	-2.27145	-2.38979	-1.88833	-2.0141	-1.76525	-2.33354	-2.56288	-1.96512	-2.14922
GPX2	-0.440008	0.33416	-0.0878603	0.815897	0.346983	0.50076	0.681979	0.51483	0.957987	0.202713	0.525653	0.707005	0.792159	0.363464	0.646585	0.0347911	0.300584	0.390795
ISW1	1.29676	1.55713	1.27328	1.64268	2.00729	1.88711	2.28639	1.91443	2.44785	1.8657	1.17603	1.26091	1.52071	1.5391	1.83027	1.82065	1.89151	1.94332
YBR246W	0.992862	1.05979	0.818371	1.077	1.2532	1.07549	1.55958	1.37485	1.39531	1.37296	0.839735	0.876263	0.893939	1.20865	1.27266	1.33778	1.30467	1.33842
ENP1	-0.0949584	-0.878358	-0.557618	-0.121055	0.12468	0.277328	0.498913	0.200862	0.66994	0.844198	-0.903402	-0.717843	-0.0240101	0.0941285	0.445084	0.149304	0.469205	0.722113
CUT037	-1.69099	-2.09259	-1.90971	-2.12492	-2.11808	-2.07118	-2.1877	-2.17574	-2.07599	-2.02334	-2.0485	-2.06627	-2.12622	-2.20982	-2.24275	-2.19825	-2.20341	-2.21691
HIS7	0.428007	2.98443	1.74965	2.21983	2.13898	2.15528	1.73975	0.919596	1.22924	1.72383	2.88932	2.57764	2.13955	2.0172	2.05209	1.50216	1.28441	1.21437
ARO4	3.91289	4.96788	3.78597	3.84349	3.81749	3.64747	3.68307	3.79257	3.55895	3.57061	4.00869	3.81051	3.51968	3.4003	3.41769	2.86315	2.44618	2.81722
SPO23	-1.29271	-0.194669	-0.922833	-1.00529	-0.91392	-0.556557	0.332501	2.56744	3.78908	-1.4166	-0.490404	-0.418742	-0.561466	-0.703253	-0.381304	-0.671646	-0.254823	2.08091
CUT458	-1.64303	-2.05606	-2.07344	-2.29042	-2.16094	-2.31561	-2.25149	-2.55536	-2.18144	-2.08133	-1.8858	-1.96445	-2.0093	-2.13735	-2.23481	-1.88624	-2.10386	-2.26388
MRPS5	2.1854	0.506379	0.484516	0.638547	0.618914	0.447208	0.563714	0.0981374	0.74937	1.85388	0.405727	0.352897	0.733651	0.749357	0.789671	0.419463	0.601669	0.92369
DUT1	1.50613	1.32747	1.27772	1.03663	0.706888	0.820109	0.963356	1.19917	1.14192	1.43774	0.643952	0.808658	0.828047	0.880292	1.0893	0.644475	0.946441	0.920909
SRB6	0.703456	1.02235	0.805737	1.33271	0.651393	0.802006	0.568624	0.578653	1.23879	1.13611	1.30904	1.42723	1.414	1.38476	1.52101	0.508151	0.933936	1.02583
TRS20	-0.558474	0.525805	0.12639	0.457861	0.565445	0.327685	0.444937	0.495017	0.322156	0.39195	0.572447	0.566053	0.408642	0.45042	0.617026	0.220784	0.403161	0.498914
YBR255W	0.409652	1.27352	1.07186	1.47377	1.45157	1.69492	1.315	0.54638	1.05543	1.00472	1.40891	1.37599	1.71086	1.56291	1.68713	1.29095	1.42014	1.45072
YBR255C-A	1.71687	2.46923	2.35093	2.71439	2.55398	2.56015	3.00211	2.89513	3.40364	2.50508	2.45574	2.44354	2.88711	2.63773	2.76772	2.46878	2.63424	3.00501
RIB5	1.96155	5.16554	3.99383	4.15678	3.90101	3.5502	3.26695	3.0859	2.97924	2.34883	4.96664	4.99825	4.51733	3.77504	3.71093	2.6754	2.46601	2.73469
POP4	-0.949512	0.542658	0.424502	0.900858	1.13842	1.34202	1.61784	1.59499	2.41125	0.081317	1.01174	0.877654	1.19851	0.981992	1.03675	0.732821	1.29588	1.47654
SHG1	-1.12037	-0.747073	-0.724335	-0.71156	-1.02048	-1.09927	-0.913235	-0.785703	-0.550679	-0.923334	-0.927307	-0.718581	-0.742584	-0.917302	-0.576841	-0.907595	-0.941707	-0.69935
YBR259W	-0.434922	0.407309	0.104815	0.564363	0.777291	0.615002	0.879384	0.84069	0.579691	0.536466	0.4283	0.483582	0.803919	0.602588	0.833243	0.648728	0.483977	0.74856
RGD1	1.29238	1.87233	1.51057	1.80819	1.92679	1.91575	2.0537	1.85876	2.26287	1.53835	1.39567	1.40403	1.70375	1.69272	1.75273	1.72372	1.6578	1.78559
YBR261C	1.03425	1.112	1.24656	1.21862	1.19158	0.814539	0.908974	0.219654	0.327937	1.22367	0.902864	0.803165	0.786575	0.750527	0.943454	0.792631	0.822294	0.740664
CUT038	-1.46721	-1.91265	-1.4557	-1.95856	-2.04395	-1.98419	-1.97542	-2.1337	-2.04865	-1.79305	-1.79713	-2.02448	-2.09449	-2.14865	-2.02175	-1.89171	-1.83457	-2.23566
FMP51	2.6935	2.05221	2.11718	2.12407	1.28544	1.60902	1.15362	1.02473	1.6231	2.86991	1.97257	2.03334	1.97683	1.74959	1.60203	1.09064	1.43019	1.23992
SHM1	3.9183	3.42044	3.33283	3.35226	3.66671	3.27457	3.58944	3.41633	3.02938	3.81587	2.95975	2.96554	3.1509	3.25611	3.44424	3.43913	3.24382	3.14354
YPT10	0.557703	0.945522	1.0675	1.06708	0.565829	0.704144	0.58666	0.26744	1.46847	0.747507	0.903413	1.04199	1.16272	1.16009	1.03009	0.557293	1.05911	1.13178
TSC10	2.46284	2.41235	2.35244	2.42643	2.51092	2.30372	2.62403	2.51359	2.80185	2.37885	1.69888	1.76852	1.80174	2.01267	2.00721	2.01972	1.95972	2.01944
REI1	-0.293576	-0.478715	-0.20365	0.320624	0.460447	0.742848	0.72421	0.278298	1.09714	0.881829	-0.518688	-0.484222	0.259318	0.460108	0.514929	0.29483	0.762038	0.991501
SLM6	-1.74285	-1.96316	-1.7111	-1.96194	-1.91587	-1.75385	-2.18597	-2.15813	-2.07073	-2.17437	-2.0978	-2.24222	-2.17439	-2.3617	-2.32371	-2.05312	-2.24829	-2.24861
MRPL37	1.91617	0.553372	0.974098	0.87951	0.122254	0.47228	0.19173	0.743505	2.70404	2.11318	0.922503	0.824702	0.911434	0.925928	0.679325	0.286961	0.685317	1.27951
SUT022	-1.62789	-2.20826	-1.67791	-2.34263	-2.40817	-2.62517	-2.36444	-1.76378	3.43251	-2.30683	-2.07353	-2.36568	-1.89781	-2.17626	-2.01469	-2.29133	-2.03441	-1.00263
FMP21	3.77682	4.40467	4.45035	4.12309	3.9503	3.63418	3.97743	3.92227	3.74889	3.52667	3.87798	4.17385	4.15197	3.94713	3.97568	3.85564	3.55687	3.80262
BIT2	-0.637112	0.434003	0.256817	0.423491	0.568009	0.508591	0.705315	0.537663	0.715048	0.00410905	0.343201	0.323913	0.563767	0.694107	0.778693	0.691654	0.593342	0.715088
YBR271W	-0.930951	-0.744814	-0.311354	-0.147379	-0.0148475	-0.124391	-0.0592906	-0.415957	-0.222043	0.0238256	-0.305275	-0.192444	-0.0109284	0.150367	0.241257	0.101189	0.166836	0.157435
HSM3	1.04739	1.76192	1.45685	1.71106	1.92199	1.7878	2.10127	1.65159	1.88432	1.25255	1.43204	1.55303	1.52763	1.63976	1.61963	1.47088	1.19215	1.56836
UBX7	2.4187	2.52301	2.50875	2.47944	2.66118	2.40735	2.47377	1.59066	1.94079	1.91234	1.99427	2.14506	2.25234	2.25031	2.36472	2.10603	1.96784	1.95126
CHK1	0.223608	1.04654	0.688191	1.28582	1.57251	1.45707	1.52911	1.48209	1.29222	0.718517	0.96882	0.876574	1.09789	1.00136	1.2781	0.98221	0.893305	1.08453
RIF1	0.143475	0.861486	0.303647	0.756028	1.27406	1.62503	1.78004	1.83089	2.7763	1.19812	0.924627	0.801519	1.00752	1.013	1.3003	1.32301	1.36032	1.93298
PPS1	1.3932	2.19916	1.70198	1.94494	2.09668	1.83783	1.72315	1.61988	1.186	1.86753	1.94034	1.80586	1.94815	1.77059	1.79077	1.62421	1.33869	1.41062
YBR277C	-1.50847	-1.99345	-1.90217	-2.09262	-2.18059	-1.83522	-2.08632	-2.02204	-2.12934	-1.58777	-1.8874	-2.02153	-1.82689	-1.98335	-2.00871	-1.90351	-2.09564	-1.94236
DPB3	0.0233043	1.38223	1.32002	1.53196	1.40928	1.69381	2.00494	1.61367	2.14212	0.781103	1.58148	1.71618	1.82113	1.32928	1.70938	1.21539	1.51323	1.85912
PAF1	1.9775	1.79339	1.73975	1.88794	1.6681	1.63945	1.43399	0.487649	1.44744	2.04582	1.92373	1.91034	2.19757	1.89353	1.91498	1.29083	1.4669	1.56498
SAF1	2.83793	3.70459	3.64256	3.4683	3.71564	3.5661	3.81847	3.59114	3.34231	1.97181	3.04426	3.12539	3.27966	3.22404	3.14219	3.34823	3.0736	3.18969
DUG2	0.636721	0.403368	0.111017	0.565757	0.843561	0.852433	1.28549	1.48393	1.67828	1.12822	0.134163	0.204228	0.409277	0.456821	0.678049	0.605433	0.659458	1.03478
MRPL27	1.81369	0.950812	0.943458	1.0981	0.585565	0.948204	0.781234	1.21564	2.23881	1.38984	0.987826	0.841406	1.14612	1.00824	0.949045	0.240709	0.852778	1.22586
SSH1	3.16634	3.21645	2.59909	3.15948	3.3862	3.36031	3.44502	3.9287	3.27562	4.04547	2.94796	2.92176	3.10831	3.22007	3.35827	3.36528	3.04508	3.22361
YBR284W	0.349685	0.557297	-0.0154777	0.284238	0.670112	0.681137	0.647469	0.48839	0.30307	-0.303974	0.300501	0.464103	0.391901	0.585128	0.379875	0.197103	0.377677	0.351371
YBR285W	2.28056	4.25708	4.20855	4.49539	4.34231	4.13958	4.32707	4.07643	5.57671	2.05148	4.30937	4.36295	4.52151	4.04998	3.9829	3.56313	3.65884	3.9562
APE3	5.08199	5.8557	5.84351	5.45764	5.5692	5.3966	5.49043	5.38402	5.12726	5.38581	5.21636	5.41844	5.36024	5.35668	5.42303	5.44749	5.05654	4.9212
ZSP1	3.40153	3.9071	3.57921	4.13622	4.54062	4.36535	4.68922	4.67169	3.89021	3.08104	3.49462	3.53492	3.69368	4.03361	4.10725	4.47473	4.15435	3.99151
APM3	0.45108	0.951891	0.444696	0.795391	1.08395	0.89499	1.28944	1.24674	1.27737	1.15828	0.722024	0.575345	0.871979	0.99397	1.04728	0.77752	0.824919	1.08341
SNF5	1.23385	1.52241	1.45929	1.56902	1.49456	1.7605	1.64766	1.3868	1.80648	1.66822	1.24166	1.17791	1.46049	1.47347	1.76085	1.44042	1.63404	1.77452
BSD2	2.19045	2.44935	1.95084	2.28046	2.29319	2.31419	2.2842	1.71722	2.60107	1.79197	2.13721	2.30755	2.59451	2.22159	2.31998	1.66843	2.07177	2.15963
CTP1	-0.168148	0.498237	0.0634693	0.635453	0.941564	1.78753	1.93034	2.02392	1.76013	0.620832	0.712014	0.354477	0.513299	0.57567	0.534128	0.669645	0.469127	0.954725
YBR292C	-0.428323	-0.336993	-0.372007	0.0925112	-0.0609186	0.0094129	-0.289596	-0.219507	-0.172199	0.388788	-0.138435	-0.489168	-0.456055	-0.171057	-0.20746	-0.136797	-0.346662	-0.420362
CUT039	-1.71707	-2.02191	-1.93405	-2.19452	-2.15852	-1.75658	-1.92436	-2.18057	-2.35334	-2.0352	-1.99812	-1.71348	-2.20531	-1.70548	-1.63279	-2.03631	-1.96803	-1.50771
SUT023	-1.28486	-0.851883	-1.15909	-0.900401	-1.28237	-1.40767	-1.31099	-0.976383	-1.26446	-1.01644	-0.751977	-0.776782	-0.967886	-0.805352	-0.91636	-0.974598	-0.953843	-0.977032
SUT451	-0.397751	0.518182	0.173915	-0.00245364	-0.321294	-0.591707	-0.457529	-0.278573	-0.133627	0.0115307	0.334937	0.418365	0.201083	-0.144521	-0.0419019	-0.215558	-0.536676	-0.162311
VBA2	-0.53476	0.578338	0.218111	0.362675	0.494186	0.45695	0.29278	0.369277	0.141714	0.529498	1.06475	0.653946	0.637832	0.652564	0.680162	0.456595	0.272266	0.46427
SUT452	-0.373584	1.24386	0.697907	1.00023	1.21904	1.44459	1.44057	1.56865	1.00966	0.274395	1.14303	1.31211	1.44847	1.52829	1.4299	1.27365	1.17163	1.46744
SUL1	0.297527	2.68979	1.20349	2.30941	2.02554	1.46952	0.47947	-0.19411	-0.809283	-1.20121	2.15609	1.16065	0.389961	0.118514	0.279548	-0.351398	-1.00083	-1.2116
PCA1	0.629295	1.89228	1.57128	2.14797	2.88771	2.98805	3.22324	2.9139	2.37898	1.3834	2.47816	2.51295	2.57021	2.85718	2.96966	3.03894	2.80853	2.70354
SUT453	-0.970754	0.409138	-0.243288	-0.505106	-0.7659	-1.09616	-1.20584	-0.97499	-1.41991	-1.72766	-0.808969	-0.902285	-1.05064	-0.81295	-1.08066	-1.18937	-1.40036	-1.28939
PHO89	5.41898	6.49391	6.26746	6.31637	6.65616	6.40947	6.5897	6.63432	5.89071	5.80098	6.47364	6.61564	6.61744	6.81352	6.76198	6.85799	6.52909	6.2225
SUT024	0.359434	0.885675	0.893839	1.78087	1.95685	2.01575	1.5813	0.667117	0.474905	0.976676	1.51798	1.42084	1.59173	2.31675	2.18677	1.3706	1.65121	1.38724
SUT454	0.211708	-0.648572	-0.548205	-0.902586	-1.06119	-1.2935	-1.41158	-1.45818	-1.4466	0.80722	-0.269522	-0.296549	-0.436427	-0.563832	-0.614477	-0.868749	-0.903501	-0.548676
MAL33	2.33776	3.00003	2.33589	2.64325	2.60364	2.24679	2.231	1.94804	1.53177	2.79332	2.83742	2.98381	2.5662	2.96575	2.51997	2.48174	2.21956	2.20657
MAL31	1.14116	2.02461	1.34419	1.3366	1.30549	1.06299	1.11116	0.994668	0.731969	1.37007	1.78605	1.8476	1.82746	1.83884	1.95835	1.75242	1.09724	1.33742
YCL076W	-1.77359	-2.19598	-1.99792	-2.35776	-2.3131	-2.36847	-2.19165	-2.40847	-2.44402	-2.16431	-2.15586	-2.39903	-2.31237	-2.275	-2.28759	-2.39036	-2.29193	-2.36636
CHA1	3.17851	-0.27514	-0.567807	-0.235533	-0.018376	0.27788	1.01816	1.11791	1.5168	3.9942	-0.644387	-0.510394	-0.490029	-0.524563	-0.543236	-0.343634	-0.446182	-0.373314
VAC17	0.542146	1.20717	1.01817	0.909101	0.50389	0.0232377	0.803303	1.04871	1.81403	1.12654	0.609111	0.429132	0.147489	0.183445	0.169257	-0.0653127	0.0848812	0.502251
MRC1	0.287609	0.175826	0.167901	0.418594	0.588133	1.02121	0.874768	0.278432	1.15274	0.713882	0.132805	0.079331	0.635221	0.546121	0.834827	0.284957	0.822211	0.888336
KRR1	0.0918594	-1.01711	-0.580797	0.0168336	0.444747	0.763498	0.895246	0.511653	1.15963	0.960334	-0.941953	-0.506724	0.164498	0.280053	0.578177	0.284915	0.763725	1.25897
YCL058W-A	-1.26521	-1.77474	-1.80351	-1.2684	-1.70084	-1.19766	-1.44777	-1.63526	-0.958669	-0.795393	-1.26483	-1.43583	-1.12261	-1.01726	-1.0566	-1.31594	-0.54964	-0.304402
FYV5, YCL057C-A	4.3247	3.02156	3.14885	3.41105	2.83456	2.82342	2.89842	3.12189	3.19694	4.55219	2.84052	2.88105	3.09951	3.00871	3.10347	2.82087	3.13807	3.04424
PRD1	2.91508	3.30974	2.99717	3.24067	3.84278	3.73483	3.96704	4.12477	4.1005	3.20276	2.7447	2.77815	3.14866	3.22188	3.31868	3.46936	3.26104	3.46599
YCL056C	-0.357951	0.246427	0.103555	0.759204	0.301518	0.567022	0.52495	0.416999	0.988644	0.466123	0.821861	0.93088	1.39008	0.940646	1.13398	0.882171	0.98702	1.26961
CUT459	-1.27081	-0.81336	-0.729976	-0.382713	-0.165817	-0.934649	-0.50957	-0.423375	-0.0962615	-0.433867	0.158688	-0.0051917	0.167637	-0.215	-0.428222	0.230806	-0.125519	0.360147
KAR4	0.503682	0.929883	1.08442	1.25816	1.55551	1.35049	1.93387	1.8817	2.32974	0.600907	0.372386	0.353424	0.960484	0.947414	1.07704	0.975405	1.24514	1.36395
CUT460	-1.88463	-2.21074	-1.77799	-2.36543	-2.10901	-2.17297	-2.42774	-2.10713	-2.11412	-2.16776	-2.27036	-2.24892	-2.33509	-2.25543	-2.27905	-2.30822	-2.12349	-2.30238
CUT461	-1.85623	-2.23873	-2.01234	-2.52197	-2.43467	-2.38641	-2.19941	-2.34219	-1.59047	-2.23842	-2.28576	-2.30367	-2.40111	-2.45532	-2.39402	-2.35395	-2.09368	-2.22775
CUT462	-2.04546	-2.3203	-1.36022	-2.14439	-2.01741	-1.86501	-2.27428	-1.70161	-2.00077	-2.25404	-2.05411	-2.1003	-2.1929	-1.85274	-2.36641	-2.20205	-2.18747	-2.27474
SPB1	-0.209773	-1.27343	-0.920586	-0.595904	-0.443925	-0.117455	-0.193089	-0.692978	0.103213	0.798219	-0.8635	-0.875393	-0.248064	0.0309984	0.14413	-0.341771	0.258191	0.443633
PBN1	2.39974	3.02976	2.62191	2.79601	2.92169	2.75831	3.10032	2.82319	2.79007	1.97807	2.4288	2.57167	2.6089	2.36244	2.54269	2.44832	2.32106	2.52797
LRE1	1.66206	1.36962	1.03971	1.02288	1.19396	1.34654	1.0981	1.2992	0.996968	1.28898	1.11145	1.04423	1.35324	1.34545	1.46643	1.27096	1.13401	1.33438
APA1	2.35262	2.75978	2.48543	2.78256	3.05737	2.91532	3.30877	3.32566	3.24849	2.5066	1.77026	1.98241	2.70366	2.47073	2.84627	2.88776	2.66267	3.01608
CUT040	-1.31672	-1.69186	-1.5458	-1.73112	-2.06175	-1.93392	-2.10273	-2.10722	-1.87697	-1.876	-1.9649	-1.64327	-1.88681	-1.99864	-1.34887	-1.86869	-1.85528	-1.49765
SUT025	-1.06009	-0.28114	-0.591092	-0.778657	-0.917633	-1.31152	-1.17659	-0.740113	-0.871641	-1.29245	-0.450033	-0.418551	-0.755407	-0.64173	-0.853177	-1.11586	-1.26153	-1.00134
YCL049C	1.27248	1.86016	1.45326	1.61102	1.892	1.75481	2.01274	1.82934	1.33575	1.1697	0.894789	1.17737	1.16771	1.45721	1.30186	1.38093	1.0968	1.44219
YCL048W-A	-0.439324	2.22064	2.91467	3.68288	4.2831	4.22364	4.47365	4.90672	4.00663	0.892341	2.49931	3.03012	3.5557	3.65216	4.28894	4.96522	4.47752	4.06539
SPS22	-1.50321	-1.82162	-1.68724	-1.99962	-1.81339	-1.56207	-1.21709	1.92945	4.23606	-1.95985	-2.03711	-1.97355	-1.96426	-1.87549	-1.83632	-1.48347	-1.29497	1.26277
YCL047C	1.23531	1.05429	0.716126	0.616763	0.498043	-0.0265517	0.354007	0.0978802	0.0455973	0.684957	0.658563	0.497786	0.463535	0.306424	0.410742	0.292819	0.136742	0.297177
YCL045C	2.04556	2.48339	2.1476	2.55288	2.65265	2.83485	2.63699	2.9175	2.36957	2.63496	2.07041	2.03438	2.22526	2.32173	2.50081	2.32824	2.09335	2.34698
YCL046W	-2.08389	-2.16134	-1.86081	-2.29151	-2.26271	-2.26798	-2.40668	-2.36104	-2.25678	-1.79359	-2.07834	-2.23319	-2.08099	-2.32035	-2.13339	-2.17266	-1.94775	-2.21297
MGR1	2.48862	2.48445	2.39109	2.66796	2.65454	2.56222	2.70453	2.34098	2.52283	1.68152	1.76897	1.77467	2.12986	2.27851	2.45422	2.19452	2.2221	2.27632
PDI1, YCL041C	4.74273	4.92832	4.88303	4.79206	5.20558	5.20124	5.40129	5.41268	5.38253	4.53139	4.27069	4.30633	4.47004	4.73919	4.86851	5.17277	5.01629	5.05447
SUT026	0.207415	-1.00027	-0.298584	-0.886532	-0.884832	-0.705561	-1.07825	-1.22681	-1.1625	-0.720461	-0.527762	-0.423579	-0.901061	-0.941557	-0.747557	-0.912078	-0.504302	-1.24369
YCL042W, GLK1	6.22142	6.49926	6.61374	5.77901	5.81632	5.19943	5.05611	4.47806	4.12484	5.82416	5.83438	6.10241	5.92666	5.80489	5.77521	5.73546	5.04203	4.72146
GID7	2.36495	3.12661	2.85995	2.96513	3.15459	3.09041	3.29151	2.89124	2.69971	1.89575	2.23099	2.1979	2.49806	2.62213	2.6958	2.71785	2.48441	2.6427
ATG22	0.30959	1.87438	1.43825	2.02062	2.517	2.44175	2.57533	2.8067	2.0459	1.01907	1.50596	1.52419	1.73141	2.01192	1.91405	2.15016	1.75318	1.90856
SRO9	1.98827	-0.204766	-0.252113	-0.0487934	0.274582	0.900102	0.548749	0.888235	0.429096	2.92915	0.00549877	-0.385793	0.42387	0.661481	1.05656	0.730053	1.0221	1.52774
GFD2	-0.219764	-1.73018	-1.37429	-1.52363	-1.19301	-0.929551	-0.728684	-0.721366	-0.982489	-0.149305	-1.3137	-1.44886	-1.55191	-1.20597	-1.11709	-0.954145	-0.82	-0.914201
GRX1	3.92583	4.0968	4.43006	4.67555	4.41262	4.48712	4.4263	4.26758	4.15599	4.00921	3.99943	4.42342	4.50964	4.33839	4.67978	4.30398	4.63971	4.43224
LSB5	2.90445	3.25732	3.22841	2.90248	2.9	2.77671	2.95085	2.52354	2.86098	2.35884	2.87185	2.90091	2.70865	2.59686	2.58883	2.59103	2.45902	2.49106
YCL033C	2.48502	2.79346	3.26856	3.09072	2.92805	2.7262	2.94749	2.54646	2.65136	2.24673	2.61855	2.90706	3.17231	3.02295	2.9491	2.80122	2.70584	2.6314
STE50	1.5156	1.66183	1.63806	1.79834	1.81118	1.74774	1.88435	0.945396	1.70081	1.16981	1.33838	1.42869	1.63202	1.63614	1.53448	1.28899	1.50805	1.60418
RRP7	1.1623	1.02017	0.736995	1.35244	1.09339	1.14019	1.19976	1.18715	1.71894	1.84473	1.12502	1.21534	1.51457	1.52437	1.55867	1.1704	1.50802	1.73197
HIS4	1.82983	5.02322	3.60074	3.89345	4.14055	4.10192	3.60146	3.01202	2.45621	1.52102	4.46751	4.07486	3.54241	3.65887	3.70844	3.16978	2.33064	2.18071
BIK1	1.09059	1.07497	0.988297	0.968538	0.977712	0.894509	0.815734	0.366968	0.861151	0.775749	0.808217	0.803937	0.884738	0.761598	0.939073	0.549461	0.817997	0.767512
CUT041	-1.63468	-1.73094	-1.55402	-1.64934	-1.78671	-1.69525	-2.0083	-1.72566	-1.96953	-1.91193	-1.40092	-1.54223	-1.77157	-1.75491	-1.85941	-1.64471	-1.44065	-1.76112
RNQ1	4.0948	3.88445	3.70448	3.5883	3.82208	3.48879	3.60249	3.02022	3.01331	3.67474	2.94305	2.99881	3.09396	3.18412	3.20373	3.3053	2.86108	2.84762
FUS1	-1.37113	-1.25019	-1.48762	-1.54893	-1.83204	-1.71731	-1.70087	-1.43713	-0.657891	-1.79391	-1.19001	-1.33748	-1.35292	-1.3932	-1.2567	-1.57329	-1.37278	-1.33991
HBN1	2.25263	0.583905	0.21208	0.0581775	-0.425514	-0.762342	-1.20906	-1.22906	-0.849819	2.61191	1.1683	0.846796	0.657998	0.367476	0.316218	-0.292221	-0.369727	-0.132978
FRM2	-1.55859	-1.5823	-1.7608	-1.49488	-1.83565	-1.92932	-1.63596	-1.17981	-0.635435	-1.84867	-1.46997	-1.56157	-1.74059	-1.28488	-1.11391	-1.23973	-1.54064	-1.28164
AGP1	3.75837	5.09726	5.26632	5.50568	5.47407	5.21971	5.42607	5.51681	5.27106	3.83253	4.93025	5.10882	4.69775	5.05308	5.34476	5.62082	5.25181	4.95212
YCL023C	-1.58381	-1.59224	-1.80409	-1.54977	-1.54435	-1.54173	-1.74905	-1.45445	-1.40572	-1.95921	-1.78684	-1.64407	-1.88844	-1.86382	-2.0227	-1.58771	-1.86418	-1.98393
KCC4	-0.215346	-0.106862	-0.141299	0.0923856	0.367444	0.443879	0.601381	0.232372	0.484617	0.693615	-0.474946	-0.270635	-0.0173378	0.0438755	0.266695	0.244628	0.340758	0.578801
YCL022C	-1.54065	-1.78025	-1.77872	-1.48438	-1.95775	-1.85938	-1.95767	-1.90141	-2.01457	-1.40268	-1.75461	-1.99271	-2.03609	-1.9774	-2.18115	-2.14073	-1.75474	-2.02557
YCL021W-A	-0.584751	-0.186851	-0.45971	-0.61685	-1.09394	-0.812766	-0.594848	1.00633	2.18524	-0.660878	-0.207851	-0.404512	-0.365952	-0.399319	-0.337525	-0.807474	-0.988433	0.298428
LEU2	-1.57838	-1.91319	-1.69921	-1.67538	-2.06333	-2.05443	-2.12843	-2.09362	-2.10228	-1.8156	-1.85808	-1.8143	-2.10764	-2.13304	-2.05296	-1.95193	-1.91268	-2.10165
NFS1	2.81874	2.90194	2.65814	2.94591	3.29241	3.20982	3.49002	3.43356	3.16355	2.70528	2.19867	2.27862	2.56483	2.72743	2.7601	3.04225	2.83419	2.98362
DCC1	0.362121	0.703542	0.65884	0.57083	0.622785	0.439955	0.703758	0.567808	0.749401	0.582578	0.591563	0.555769	0.537207	0.552339	0.667158	0.472346	0.448105	0.595573
BUD3	0.661816	1.55443	1.13486	1.20999	1.16602	0.975146	1.17078	0.892955	1.32969	1.08547	1.17223	1.08304	1.32731	1.10776	1.11345	0.882446	0.897493	1.03675
YCL012C	0.886741	2.34113	2.49182	3.07467	2.83081	2.71024	3.27099	3.10089	2.82678	1.68889	2.10101	2.36074	3.00342	2.95192	2.9775	2.66076	2.79722	3.2725
GBP2	2.30284	2.64556	2.26955	2.31927	2.52698	2.47605	2.5401	2.14957	2.48719	2.58416	2.71313	2.82372	2.54165	2.50444	2.62495	2.52769	2.33385	2.56399
SGF29	1.39239	2.35553	1.71609	1.79926	1.92302	1.69673	1.81247	1.45719	1.74263	1.60898	2.42129	2.3486	1.99052	1.91652	2.09295	1.88319	1.80958	1.8562
ILV6	5.04341	5.75305	5.45142	4.9442	5.02982	4.69882	4.75933	4.1584	4.40072	4.19007	4.63422	4.77336	4.42692	4.20333	4.26641	4.16058	3.64526	3.805
STP22	2.04468	2.64863	2.28425	2.14777	2.1232	1.9942	1.91523	1.65372	1.92441	1.41797	1.98415	1.9234	1.81981	1.79618	1.74868	1.61418	1.45071	1.5146
CUT042	-1.23002	-1.75471	-1.42722	-1.47864	-1.60692	-1.72254	-1.72164	-1.7302	-1.78882	-1.45215	-1.09334	-1.04689	-1.39486	-1.39051	-1.68745	-1.38823	-1.41413	-1.75639
SUT027	0.877072	0.105531	1.19455	1.32395	0.302255	0.982333	0.162202	0.985924	0.77405	1.70058	1.87303	1.54743	2.0696	1.22691	0.695515	1.48947	2.53307	1.5823
VMA9	0.239903	0.866081	-0.262423	1.12441	0.488319	0.680164	0.407242	0.899788	1.47584	1.3985	1.20923	1.06546	1.51334	0.864186	1.11288	0.479543	0.954471	0.863878
YCL007C	-1.43572	-1.86942	-1.85708	-1.95019	-1.99115	-1.92533	-2.29644	-2.0964	-2.31858	-1.75889	-2.06137	-2.12163	-1.93141	-2.05478	-2.01213	-2.12958	-1.90158	-2.04757
SNR43	-0.510497	-0.453616	-0.143187	0.329642	-0.636138	-0.48966	-0.540817	0.718667	-0.543799	1.15827	0.826582	1.64602	0.312898	0.322865	0.749843	0.624874	1.14314	0.61601
LDB16	0.696037	1.434	1.32803	1.4321	1.22876	1.06301	1.40768	1.20247	1.2874	1.18888	1.27347	1.38327	1.27512	1.3518	1.32348	1.12135	0.922192	1.12536
PGS1	-0.225014	0.674374	0.340047	0.454225	0.523351	0.436484	0.442443	0.434251	0.147608	0.269256	0.598805	0.590752	0.853308	0.631371	0.746828	0.569862	0.535983	0.570478
YCL002C	-0.132549	0.148197	-0.126772	0.353017	0.775291	0.753004	0.874949	1.29129	0.836292	0.909948	0.612123	0.538296	0.758948	0.880023	0.740719	0.755404	0.575827	0.790415
RER1	2.08933	2.62095	2.11991	2.81685	2.87191	2.51721	2.9246	2.98721	2.64761	2.76887	2.67876	2.66211	2.80555	2.83236	2.76828	2.51901	2.4496	2.60352
YCL001W-A	-1.73932	-1.81944	-1.58082	-1.49124	-1.5654	-1.65729	-1.7088	-1.70187	-1.87909	-1.63518	-1.30046	-1.38875	-1.12154	-1.563	-1.78461	-1.82273	-1.2454	-1.46027
SUT455	-1.02669	-0.872814	-1.07801	-0.28046	-0.52283	-0.68231	-0.456352	-0.271388	-0.805785	-1.14485	-0.507792	-0.470659	-0.551975	-0.581296	-0.337605	-0.524555	-0.660788	-0.629052
YCL001W-B	-1.78058	-1.56796	-1.82864	-1.86453	-1.80747	-1.60765	-1.72452	-1.99329	-1.76768	-1.91905	-2.15414	-1.56236	-1.78969	-1.55065	-1.81536	-1.73137	-1.09008	-1.25602
SUT028	-1.10984	-0.534864	-0.425703	-0.661352	-1.11833	-0.983686	-1.58747	-1.16911	-1.87484	-1.07428	-0.94638	-1.14869	-0.805202	-0.618962	-0.789399	-1.10785	-1.13831	-1.19811
SUT456	-1.31311	-0.429489	-1.0211	-0.682049	-0.538728	-0.331854	-0.165765	-0.164847	-0.199835	-1.03488	-0.664876	-0.739436	-0.347619	-0.29271	-0.348153	-0.283197	-0.21517	-0.206939
YCR001W	-1.82135	-2.21146	-2.01932	-2.42362	-2.27523	-2.41033	-2.50595	-2.42865	-2.35509	-2.4203	-2.43844	-2.34812	-2.22114	-2.50798	-2.35755	-2.22007	-2.36797	-2.378
SUT029	-1.33406	-1.38099	-1.1926	-0.940038	-1.46352	-1.22426	-1.22465	-1.02226	-0.967461	-1.36559	-0.857406	-0.725799	-0.944723	-1.01684	-0.895604	-1.30834	-0.852113	-0.975233
CDC10	1.80104	2.40764	2.04422	2.27885	2.318	2.11994	2.64308	3.04481	4.25658	2.35519	1.91338	1.88661	1.94703	1.85749	1.85174	1.70194	1.57178	2.53456
MRPL32	1.94615	0.234881	0.152494	-0.0145266	-0.273064	-0.245684	-0.443433	-0.422884	0.200888	1.17241	0.0810957	-0.0401928	0.0292623	-0.242368	0.202269	-0.331136	-0.18242	0.069148
CUT463	-0.949447	-0.806712	-0.971809	-1.21902	-0.545358	-0.573213	-0.776347	-0.526637	-1.20907	-1.30125	-0.171714	-0.00578429	-0.624978	-0.543472	-0.665729	-1.06703	-1.45575	-0.883421
YCP4	4.22115	5.36952	5.13702	4.84953	4.94749	4.29761	4.27772	3.63139	3.22721	4.39211	4.69347	4.88037	4.75231	4.44184	4.50512	4.23821	3.49594	3.22514
CUT043	-1.24359	-1.55072	-1.75758	-1.96184	-1.90264	-2.08534	-1.93947	-1.76603	-1.91363	-1.57776	-1.8992	-1.63025	-1.87818	-1.89414	-2.24004	-1.99126	-2.25045	-1.90178
CIT2	6.0447	6.4758	6.43018	5.58008	6.0476	5.63775	5.78012	5.84475	5.66376	6.05365	6.00089	6.02302	6.05461	6.1191	5.95875	5.81083	5.86666	5.95187
YCR006C, SUF2	-0.132766	0.684858	0.529013	0.709068	0.518868	0.108667	0.230438	0.0657981	-0.182096	0.345434	0.928506	0.737204	0.823034	0.620416	0.527454	0.406514	0.338631	0.0979486
SUT030	0.253475	0.600513	0.372735	0.283219	-0.123019	-0.169133	-0.510167	-0.752688	-0.683538	0.115015	0.16206	0.34204	0.214805	0.190983	0.196936	-0.239956	-0.00462842	-0.00788305
YCRCdelta6	-1.58527	-0.661801	-0.841166	-1.26032	-1.27995	-1.62876	-1.9643	-1.66088	-1.90173	-0.305078	-0.62507	-0.409288	-0.594275	-0.632071	-0.900729	-1.43794	-1.4639	-1.21257
SUT031	-0.753368	-0.227383	-0.462715	0.0155402	-0.147079	-0.205317	-0.345291	0.342013	0.572947	-0.594988	0.343964	0.0305519	0.315709	0.0683771	-0.0220301	-0.819735	-0.0708332	0.0767748
YCR007C	-0.222781	0.407099	-0.0930716	0.181331	0.303121	0.0795994	-0.0282343	-0.178637	-0.249249	0.191734	0.599103	0.512339	0.414855	0.414787	0.313039	0.0116834	0.0474325	-0.112313
SAT4	2.39049	2.41319	2.08789	2.47379	2.81112	2.72806	2.70959	2.74787	2.51444	2.7737	1.92666	2.0654	2.41892	2.41847	2.60079	2.53109	2.21918	2.40576
CUT464	-1.90715	-2.02527	-1.61819	-2.14907	-1.88968	-1.96544	-2.08837	-2.06667	-2.21973	-2.12351	-1.77955	-1.97787	-2.05395	-1.37509	-1.72162	-1.79242	-1.8995	-1.67704
RVS161	3.04395	3.14667	2.65827	3.26177	3.56905	3.28519	3.42076	3.00129	3.17869	3.04817	2.90232	2.87157	3.11971	3.02446	3.23074	2.93223	3.03085	2.98268
CUT044	-2.15286	-2.28514	-1.86607	-2.22361	-2.12906	-2.44025	-2.30192	-2.36229	-2.40501	-2.21763	-1.75462	-1.99242	-2.29089	-2.33628	-2.32969	-2.53824	-2.02372	-2.58044
ADY2	4.97171	6.64033	6.65177	6.03379	6.37535	5.80735	6.3784	6.67237	6.46771	5.59629	6.42405	6.59004	6.55259	6.41508	6.12228	6.39584	6.21418	6.29842
ADP1	1.81939	3.20121	2.87668	3.17915	3.54729	3.45361	3.55691	3.65931	3.05674	2.8392	3.16981	3.32153	3.35417	3.28957	3.39385	3.41548	3.15588	3.19149
PGK1	6.62843	6.60565	7.00262	6.4694	6.72568	6.34159	6.78176	6.70064	6.34532	6.80555	5.35542	6.11069	6.30602	6.4856	6.69329	7.02596	6.54543	6.37355
YCR013C	-0.204449	-0.713407	-1.10845	-0.841805	0.782593	0.951795	0.655296	-0.0186562	-0.395732	-1.50521	-1.6771	-1.5921	-1.84339	-1.79612	-1.98585	-0.967567	-1.63482	-1.83838
POL4	-0.637942	0.551748	0.217042	0.656464	0.96687	1.00419	1.30267	0.703761	1.47416	0.449792	0.667002	0.741075	1.0537	0.709087	1.0547	0.953856	1.06227	1.39725
CUT045	-1.98813	-2.12656	-1.95389	-2.50079	-2.30933	-2.29221	-2.33847	-2.39515	-2.33169	-2.3034	-2.41327	-2.41379	-2.35775	-2.2776	-2.36806	-2.23997	-2.32979	-2.29503
YCR015C	-0.366558	0.0860903	-0.185184	0.369133	0.721429	0.539879	0.515798	0.15627	0.0365285	0.55199	0.463391	0.112769	0.320823	0.232845	0.49796	0.391045	0.414159	0.460234
SNR33	1.10882	0.54099	0.522633	2.38417	1.33393	1.19792	1.59222	1.65489	1.79665	3.5636	2.80406	2.9864	2.81732	2.7249	2.36127	2.22169	2.15575	1.86115
YCR016W	-0.704752	-0.754228	-0.805993	-0.679641	-0.465765	-0.40504	-0.671133	-1.2498	-0.32286	0.237038	-0.637255	-0.518558	-0.193174	-0.201276	-0.0185255	-1.01301	-0.58236	-0.344768
CWH43	1.85849	2.86875	2.34328	2.43976	2.5167	2.45117	2.22108	2.34596	1.70925	2.72094	2.19391	2.22607	2.10313	1.99134	2.1024	2.14569	1.57552	1.76043
CUT465	-1.92784	-1.92449	-1.52792	-1.82539	-1.62368	-1.76685	-1.88078	-1.89561	-2.22334	-2.23954	-1.80869	-2.09146	-1.88636	-1.85001	-2.0683	-1.89161	-2.05412	-1.95826
SRD1	-1.48102	-0.78225	-1.11306	-0.888912	-1.08612	-0.486592	-0.390313	-0.95645	-1.35193	-1.43864	-1.18295	-0.654938	-1.31478	-1.46594	-1.05383	-1.20035	-0.93777	-1.02193
MAK32	0.396889	0.811776	0.798454	0.9162	1.04648	0.776304	1.0339	0.748115	1.10883	0.438222	0.510256	0.571641	0.645416	0.637439	0.607044	0.382405	0.47766	0.628191
PET18, MAK31	-0.447602	0.875577	0.431179	1.17411	1.29589	1.2809	1.57741	1.85815	1.62849	0.709483	1.65648	1.57574	1.67731	1.59126	1.64059	1.659	1.66763	1.90094
HTL1	-1.01694	0.111221	0.31109	0.168451	0.326959	0.245372	0.508912	0.163486	1.2123	0.346927	0.676811	0.611606	0.87302	1.03189	0.907834	0.117524	0.740223	0.958134
HSP30	5.04206	2.56363	3.20482	3.25226	3.17754	3.76553	4.37454	4.89927	4.39827	4.97821	3.4464	3.66559	3.95503	3.93601	4.43766	4.8386	4.42777	4.96062
YCR022C	-1.0352	-1.27829	-1.10358	-1.58219	-1.56274	-1.64095	-1.75839	-1.62332	-1.66371	-1.49501	-1.3119	-1.09862	-1.68092	-1.27708	-1.64509	-1.65904	-1.64446	-1.86047
SUT032	-0.269816	-0.803972	-0.524799	-0.866221	-0.947194	-0.928309	-0.733819	-0.927411	-1.17271	-0.316435	-0.317805	-0.304641	-0.297142	-0.401391	-0.243599	-0.62865	-0.417362	-0.465249
YCR023C	1.37746	2.34704	1.45094	1.91929	1.97537	1.78955	1.72704	1.88149	1.39341	2.02435	2.20768	2.00257	1.80535	1.5375	1.6202	1.40659	1.02146	1.14143
SLM5	1.49497	1.1941	0.648498	1.07754	1.15976	0.95604	1.29852	1.18601	1.22925	0.850776	0.83505	0.565969	1.04983	0.955952	0.904007	0.816649	0.650696	0.896349
YCR024C-B, PMP1	3.90416	5.11664	4.50928	5.44772	5.65413	5.76697	5.63538	5.99312	5.05115	5.94336	5.26846	5.33062	5.35262	5.58542	5.68759	5.944	5.49045	5.55196
YCR025C, NPP1	0.945814	1.56021	1.3998	1.62616	1.80372	1.83359	1.74059	1.51644	1.83099	1.54918	1.45501	1.49491	1.79225	1.69238	1.78196	1.58793	1.76104	1.69068
CUT047	-1.41219	-1.75471	-1.21615	-1.54945	-1.78256	-1.78372	-1.60859	-1.76201	-1.94794	-1.73494	-1.17913	-1.52127	-1.60107	-1.43995	-1.34034	-1.64747	-1.41216	-1.81948
RHB1	0.530885	0.470814	-0.107293	0.461332	0.743207	0.483133	0.616177	0.714985	0.496029	0.623822	0.141724	0.104507	0.0324652	0.188693	0.413129	0.293975	0.323525	0.583226
FEN2	0.55573	1.66257	1.2005	1.62473	1.78416	1.7219	1.71467	2.07947	1.2777	1.69742	1.90028	1.84162	1.73317	1.89716	1.87076	1.849	1.39582	1.53093
RIM1	3.14011	3.35698	2.81511	3.67594	3.63065	3.30421	3.7552	3.78824	4.02639	4.03546	3.25727	3.27248	3.45471	3.33036	3.33497	3.01262	2.8339	3.28267
SUT033	-0.989946	-1.51862	-1.1735	-1.28118	-1.37671	-1.4842	-1.48404	-1.13007	-0.420751	-1.00595	-1.26665	-1.49105	-1.51434	-1.66869	-1.61187	-1.44266	-1.253	-1.24482
SYP1	2.78747	3.07928	2.86838	2.95577	3.0226	2.96549	2.79671	2.52461	1.96724	2.42187	2.13224	2.17771	2.36862	2.43019	2.66529	2.38932	2.08079	2.20179
SUT457	-0.117609	1.01074	0.644087	1.18829	0.376155	0.768515	0.462903	0.64081	1.06105	0.584228	1.26178	1.58097	1.52136	0.947756	1.10421	0.25494	0.63956	0.965033
SNR65	-1.59535	-2.43233	-1.97983	-2.46518	-2.55607	-2.05928	-2.11908	-1.59455	-1.65488	-1.95302	-1.3034	-1.5825	-0.940033	-1.66529	-1.66709	-2.04894	-1.45099	-1.42045
RPS14A	2.17331	1.3604	1.53467	2.43441	2.50662	1.80336	2.51485	2.33	2.30216	3.95942	2.36899	1.99936	2.26981	2.11869	2.68519	2.58439	2.11541	2.25746
CUT466	-0.76737	-1.5113	-1.51029	-1.66523	-1.67114	-1.502	-1.61619	-1.5762	-2.11379	-1.71852	-2.09762	-1.64142	-1.75995	-2.05919	-1.42829	-2.10162	-1.87936	-1.52872
SNR189	0.214018	0.876039	1.15778	1.75878	0.722415	0.385352	0.550541	1.79031	2.38145	3.8194	2.96298	3.98448	3.47381	2.71704	3.02101	2.11682	3.42087	2.8789
CUT048	-1.58437	-1.77481	-1.70112	-1.39594	-2.01473	-1.87188	-1.94772	-1.57821	-1.38836	-1.50719	-1.41182	-1.64723	-1.84852	-1.6453	-1.7329	-2.03981	-1.56709	-1.46415
BPH1	0.327641	1.78405	1.43342	1.79616	2.21096	2.13474	2.15637	2.03257	1.48698	1.29832	1.80913	1.75905	2.18088	1.94158	2.18452	2.05797	1.79221	1.95053
SNT1	2.02386	2.21107	1.81521	2.00344	2.10425	2.19689	2.06269	1.57512	2.29799	2.26406	2.11427	2.08755	2.32027	2.18063	2.38622	2.00107	2.01884	2.24098
FEN1	2.09425	1.05642	0.626272	1.20582	1.11681	1.41603	1.33951	2.13694	2.31738	2.78256	0.0903206	0.0731574	0.191643	0.40337	0.740059	0.724713	0.413155	0.971622
RRP43	0.475182	0.913875	0.500728	1.10199	1.0737	1.09428	1.18339	0.714662	2.41541	0.926747	1.00515	0.98629	1.36788	1.26112	1.20916	0.89021	1.04663	1.25189
RBK1	1.38307	2.34187	2.04052	2.33302	2.46229	2.32506	2.43949	2.07981	1.96964	1.91425	2.24061	2.38504	2.50799	2.36736	2.29399	2.03087	1.96658	2.22207
PHO87	0.960958	2.24027	1.72642	1.86224	1.70258	1.41065	1.51949	1.4159	1.53368	1.87777	1.88043	1.9106	1.94938	1.93041	1.73974	1.49129	1.38539	1.46093
BUD5	0.238342	1.06905	0.0960253	0.959361	1.0381	1.41218	1.30398	1.50446	1.52134	0.827525	1.1401	0.813863	1.26576	1.01645	1.41296	1.17277	1.08266	1.47037
TAF2	0.814298	1.71144	1.20474	1.59935	1.84516	1.73472	1.62254	1.07443	1.36625	1.54294	1.62615	1.51022	1.77409	1.67932	1.7442	1.51507	1.45355	1.545
SUT034	-1.167	-1.76534	-1.65428	-1.92621	-1.97821	-1.7095	-1.66453	-1.36142	-1.5636	-1.41774	-1.79071	-1.85874	-2.0219	-2.08162	-2.12724	-1.76372	-1.92333	-1.80443
SUT035	-2.26339	-1.77583	-2.20174	-2.10722	-2.53195	-2.54275	-2.34558	-2.60354	-1.79792	-1.51607	-2.32789	-2.55982	-1.66767	-1.98216	-2.33017	-2.10357	-2.3816	-1.71216
YCR043C	0.120204	0.756784	0.0128573	0.923146	1.00267	0.242542	0.850023	1.17872	2.29758	1.36585	0.757118	0.570256	0.890947	0.723083	0.64753	0.535704	0.286001	0.84482
SUT036	-1.58721	-1.88287	-1.7845	-2.06946	-2.26696	-2.06013	-2.17108	-1.92912	-1.90416	-1.67697	-2.06146	-1.99931	-2.13681	-2.17612	-2.22895	-2.08936	-2.18602	-2.24835
PER1	1.08808	1.35065	0.95571	1.21219	1.21423	0.682678	1.02861	0.988172	0.587697	1.33351	0.935932	0.841977	0.869758	0.915203	0.826019	0.830512	0.495943	0.575876
YCR045W-A	-0.020889	0.301977	0.0324475	-0.0100552	-0.0958401	-0.311575	-0.337197	-0.438347	-0.739733	0.245762	0.15955	0.0216419	-0.194101	0.0107791	-0.217979	0.0406684	-0.530475	-0.405595
RRT12	-1.2616	-1.83223	-1.50133	-1.53327	-1.79147	-1.53849	-1.16938	1.31915	4.31672	-1.45547	-1.41539	-1.54344	-1.8793	-1.62142	-1.72934	-1.42461	-1.11586	1.00562
IMG1	3.68452	1.90232	2.01212	1.59565	1.08529	1.06914	1.29546	1.2477	1.86828	2.22888	1.22032	1.16293	1.05313	1.01428	1.21379	1.098	1.10639	1.25713
BUD23	0.509923	0.113775	0.671517	0.977099	0.990969	0.943926	1.005	0.517394	0.936344	0.947483	0.594567	0.858835	0.879634	0.705245	0.860672	0.966315	1.02255	1.07546
YCR047W-A	-0.104833	-0.646674	-1.12878	-0.921102	-1.30565	-0.978537	-0.796421	-1.16745	-1.38825	-1.5699	-0.544139	-0.91722	-1.07145	-1.23821	-0.780954	-1.12953	-1.16112	-1.35831
ARE1	1.53416	2.06343	2.00324	1.89194	2.0187	1.91472	1.9048	1.41586	1.19195	1.62118	1.92574	1.89098	1.65956	1.81001	1.90292	2.07932	1.65887	1.49695
YCR049C	-0.474607	-1.30943	-0.994162	-0.739271	-0.931066	-1.0589	-1.05307	-0.917624	-1.52142	-0.517785	-0.900288	-1.18054	-1.26485	-1.21975	-1.0289	-0.665221	-0.784003	-1.42622
YCR050C	-1.41334	-1.94931	-1.2332	-1.40773	-1.63856	-1.6043	-2.10432	-2.14381	-1.91628	-1.49608	-1.59652	-1.72022	-1.71502	-1.515	-1.70552	-1.66721	-1.58015	-2.08037
YCR051W	1.76534	2.27964	2.35258	2.04374	1.87302	1.69391	1.63974	1.33388	1.62152	2.06101	2.21637	2.4204	2.131	2.09213	1.92927	1.70144	1.69297	1.83281
RSC6	2.11869	1.98929	1.82753	1.89	1.89165	1.7688	1.74576	1.27592	1.54373	1.40949	1.33713	1.23693	1.33926	1.38602	1.31885	1.22386	1.14567	1.26584
THR4	3.3988	4.34718	3.10971	3.45405	3.66569	3.47616	3.45396	3.40186	3.1509	3.74665	3.6137	3.45377	3.25865	3.07036	3.21649	3.07359	2.64372	2.93488
CTR86	-0.602622	0.439596	0.187078	0.714808	0.993855	0.658421	1.00813	1.13249	1.42439	0.505879	0.370614	0.480916	0.647406	0.740212	0.841134	0.690781	0.632233	0.836712
PWP2	0.437817	-1.51226	-1.12357	-0.445643	-0.137803	0.229481	0.309929	0.191223	0.233514	1.33028	-1.14982	-0.872816	-0.483887	0.170219	0.406967	0.271671	0.239685	0.437928
YIH1	1.23364	2.1146	1.78654	1.74112	1.89559	1.83517	1.823	1.60414	1.26506	1.65524	1.79008	1.84348	1.73319	1.78039	1.75826	1.62744	1.32002	1.31163
SUT037	-0.874139	-1.07852	-1.02671	-1.21101	-1.45886	-1.37415	-1.40655	-1.5138	-1.59894	-1.07344	-0.811016	-1.28751	-1.58944	-1.48505	-1.56118	-1.32179	-1.34607	-1.5798
TAH1	0.475115	1.23329	1.46669	1.08029	0.873951	1.12011	0.930307	1.04243	0.873462	1.00429	1.34273	1.51219	1.23012	0.79373	1.01092	0.753116	0.980497	0.765924
SUT458	-0.540667	-0.772917	-0.592699	-0.673369	-0.607904	-0.264624	-0.20923	-0.422699	-0.396999	-0.723546	-0.123917	-0.482676	-0.712974	-0.658377	-0.432125	-0.243471	-0.167352	-0.295646
YCR061W	2.35443	4.08196	3.94416	3.75194	3.86923	3.91666	3.89445	4.03688	3.75795	2.17347	2.91137	3.00905	3.14058	3.12231	3.10437	3.30886	3.00786	3.1322
YCR064C	-1.27688	-1.397	-1.44497	-1.21344	-1.69974	-1.4581	-1.5428	-1.38934	-1.56415	-1.15264	-0.529962	-0.939623	-1.29732	-1.37815	-1.37451	-1.57632	-1.04947	-1.49472
BUD31	-0.122093	0.304256	-0.390449	0.236313	0.178506	0.826026	0.564063	0.67199	0.833036	0.650833	0.0901463	-0.139613	0.11515	0.387975	0.612999	0.468623	0.437123	0.888264
HCM1	1.35958	1.70639	1.05426	1.19082	1.33644	1.81836	2.19572	2.575	2.35215	2.17608	1.48601	1.47549	1.53143	1.48651	1.68586	1.6809	1.61975	1.98379
RAD18	0.10248	0.167404	0.253671	0.267282	0.319931	0.454542	0.330296	-0.157307	0.479269	0.0996399	-0.159862	0.0143144	0.341692	0.338828	0.508507	-0.0113725	0.333333	0.519757
SED4	2.15283	2.08178	1.65733	1.71411	1.8583	1.97261	1.95358	2.25003	1.80862	2.27325	1.66907	1.49478	1.6782	1.70066	1.85897	1.71299	1.51209	1.69367
ATG15	1.7528	2.70432	2.48728	2.68737	2.86296	2.97234	2.90402	2.80923	2.41413	1.96616	2.39958	2.55325	2.48374	2.5787	2.83429	2.89508	2.66058	2.74281
CUT467	-1.08326	-1.56943	-1.16226	-1.19641	-1.53776	-1.48957	-1.76682	-1.66206	-1.62996	-1.13018	-0.908724	-0.931076	-1.64871	-1.53158	-1.53516	-1.63673	-1.4137	-1.5568
CPR4	2.91219	3.95905	3.79813	3.74777	3.93209	3.94538	3.93777	4.04934	3.55412	3.26886	3.44008	3.59546	3.49903	3.54828	3.70614	3.78942	3.58424	3.53526
IMG2	1.76514	0.275121	0.268533	0.521262	0.0321342	0.257687	-0.0117183	0.0326408	0.839043	1.25526	0.209844	0.366158	0.585156	0.370747	0.395254	-0.318303	0.518302	0.536351
RSA4	-0.70302	-1.26562	-1.05558	-0.982657	-0.662306	-0.495344	-0.409696	-0.442893	-0.283949	0.627895	-1.09586	-0.905568	-0.747847	-0.24147	-0.125033	-0.41493	-0.221776	-0.089743
SSK22	-0.928157	1.28661	0.810386	1.08476	1.33247	1.37734	0.998644	0.389378	0.0870739	-0.343766	1.26958	1.37367	1.62442	1.52708	1.27688	0.676469	0.413067	0.626793
SUT038	-1.37176	-0.784579	-0.903848	-0.929397	-1.01711	-0.739558	-0.851495	-0.638012	-1.23447	-0.429705	-0.549246	-0.932505	-1.10749	-0.805003	-0.685556	-0.741266	-0.708108	-0.517278
SOL2	3.23973	3.24046	3.22344	2.81375	3.04653	2.59742	2.88357	2.50244	2.62386	2.37756	2.63341	2.72703	2.58561	2.60663	2.64998	2.59926	2.37259	2.30352
ERS1	1.2604	1.80925	1.70827	1.55894	1.59729	1.12376	1.587	1.52726	1.28947	1.38438	1.73317	1.67146	1.56297	1.53934	1.469	1.47257	1.02385	1.11158
YCR075W-A	-0.458242	0.0540601	-0.317535	0.563977	-0.105246	-0.0387904	0.198367	0.407885	1.0587	0.300663	0.750979	0.421581	0.94849	0.465778	0.700484	-0.230733	1.05721	1.29985
YCR076C	1.44279	1.94173	1.99866	1.95114	1.93247	2.08589	2.24041	2.05534	2.18808	1.67253	1.84559	2.03032	1.86621	1.81391	1.9354	1.97822	2.00705	2.04482
PAT1	3.41151	3.35882	3.17481	3.13906	3.39546	3.18045	3.37813	2.9805	3.20649	2.71164	2.57006	2.53684	2.6532	2.72652	2.76846	2.80617	2.6423	2.71442
PTC6	2.09995	2.57704	2.5811	2.46117	2.66544	2.47431	2.74584	2.4725	2.47165	1.59498	1.83051	1.8334	1.89996	1.9664	2.10588	2.3555	2.01464	2.07883
SRB8	0.480585	1.02318	0.726187	0.992928	1.26836	1.21076	1.15165	1.18206	0.571315	1.33453	0.920704	0.945839	1.27334	1.18517	1.34666	1.25726	1.04988	1.22337
YCR081C-A	-1.41228	-1.84707	-1.40453	-2.01108	-2.39929	-2.21848	-2.29457	-2.16725	-2.25211	-2.10964	-2.00661	-2.0882	-2.04983	-2.16961	-2.29887	-1.89736	-1.89587	-2.11919
AHC2	2.25035	2.93061	2.96357	3.15884	2.86055	3.04677	2.94498	3.1266	3.42881	2.99152	2.97446	3.25426	3.38551	3.26167	3.20194	2.83884	3.19707	3.33236
TRX3	1.70452	2.99346	3.17038	3.84949	3.76044	3.66615	3.87728	3.55131	3.70894	2.82297	3.11667	3.52023	3.92605	3.64528	3.87169	3.60879	3.71625	3.65902
TUP1	3.76912	3.37511	3.02988	3.00831	3.13607	3.33032	3.04041	3.01041	2.95323	3.50603	2.27541	2.20358	2.44545	2.5182	2.70457	2.66958	2.45188	2.60656
YCR085W	-1.45806	-1.86408	-1.72347	-2.00955	-2.13409	-1.78677	-2.21508	-2.27268	-1.34542	-2.08958	-1.93153	-2.0527	-1.84583	-2.26551	-2.21902	-2.36478	-1.86237	-1.95191
CSM1	-0.242051	0.308224	0.44431	0.376456	0.0853571	0.401775	0.546024	0.622204	1.77334	0.256747	0.194957	0.0718265	0.137825	0.277271	0.323572	0.103832	0.564156	0.786593
YCR087W	-1.39752	-1.60926	-1.57469	-1.64512	-1.76655	-1.68805	-2.06873	-1.9198	-1.77812	-1.8582	-1.71799	-1.7658	-1.80603	-1.79194	-1.94379	-2.0143	-1.84157	-1.79121
LUG1	-0.108557	-1.58182	-1.05137	-1.40804	-1.40994	-1.08285	-1.11055	-1.08916	0.635514	0.290973	-1.2471	-0.993757	-0.923601	-0.773892	-0.825661	-1.14343	-0.49789	-0.184838
ABP1	3.99062	3.91944	3.83644	3.63585	3.64198	3.30208	3.12988	2.40656	2.47486	3.81388	2.97816	3.13448	3.32429	3.29799	3.35327	3.09333	2.75276	2.6485
FIG2	-0.183528	1.06047	0.574566	0.683389	0.566184	1.24738	0.596284	0.952104	0.095656	0.721199	1.06142	0.807872	0.902063	1.03438	1.27985	0.876272	0.373364	0.910969
YCR090C	0.702267	1.02583	0.619261	0.954131	0.721162	0.551048	0.73933	0.584391	1.47951	1.41349	0.777492	0.95572	0.897466	0.965426	0.833414	0.546076	0.87181	1.28631
SUT039	-1.64092	-1.67583	-1.77853	-1.79093	-1.94656	-1.5765	-1.82636	-1.53994	-1.29491	-1.53294	-1.6551	-1.64257	-1.71692	-1.68829	-1.63136	-1.54405	-1.69718	-1.51742
KIN82	1.96735	2.90375	2.60381	2.66504	2.62414	2.33099	2.26006	1.82451	1.67235	1.70688	2.38746	2.35177	2.60481	2.43498	2.53124	2.14538	1.95927	1.96295
MSH3	-0.613616	-0.272271	-0.576568	-0.168122	-0.00556062	-0.0457891	0.00516671	-0.324669	-0.26458	0.399314	-0.411091	-0.495274	-0.327245	-0.262419	-0.0729052	0.0326762	-0.213725	0.00354131
CDC39	2.61737	3.64861	3.31242	3.53543	3.81235	3.711	3.73929	3.79936	3.35975	3.31029	3.31862	3.31004	3.63791	3.58437	3.65423	3.61762	3.30567	3.54537
CDC50	1.19037	2.3152	1.71972	1.90188	2.11708	1.90813	1.86347	1.91309	2.18049	1.46686	1.67751	1.80171	1.9063	1.81409	1.74064	1.20123	1.25775	1.38503
OCA4	0.00911517	0.684101	0.502753	0.739571	0.601511	0.775199	0.944987	0.841805	1.05715	0.404486	0.828783	0.438763	1.01204	0.976842	0.979557	0.375969	0.552711	1.09336
YCR095W-A	-0.716225	0.134806	-0.417855	-0.140996	0.336386	0.216907	0.0542704	0.363992	-0.283455	-0.332121	0.434937	0.117724	0.383815	0.502317	0.572366	0.411107	0.13311	0.441555
HMRA1	-0.851746	-0.0175708	-0.121525	0.330617	-0.145868	-0.207512	-0.296815	0.0784786	0.529801	0.41283	0.446916	0.659509	1.34798	0.650099	0.665205	-0.094355	0.126964	1.06576
GIT1	0.0650193	-0.23603	-0.461701	-0.0341896	0.543209	0.838919	0.528193	0.375487	-0.232099	-0.0693975	-0.112332	-0.0752455	-0.157293	0.286216	0.179315	0.166104	0.129773	-0.223799
SUT040	-1.29068	-1.49001	-1.30854	-1.08397	-1.28606	-1.48118	-1.51939	-1.36643	-1.66682	-1.62602	-1.54928	-1.19946	-1.47817	-1.58883	-1.48747	-1.48088	-1.46202	-1.66033
YCR099C, YCR100C, YCR101C	-0.162215	0.855032	0.46657	0.54024	0.758165	0.583708	0.741238	0.346389	0.157314	-0.183887	0.896119	0.859631	0.829341	0.893092	0.815046	0.679203	0.452574	0.58591
YCR102C	-0.908695	-0.812403	-0.773269	-0.757139	-0.558289	-0.72917	-0.375623	-0.512824	-0.812456	-1.38444	-0.808425	-0.693209	-1.03706	-1.09922	-0.797164	-0.347848	-0.604718	-0.717942
SUT459	0.210142	0.681875	0.522626	0.704756	0.536	0.765357	0.236997	0.326191	-0.596168	0.361826	0.9217	0.839083	1.02493	0.930379	1.15489	0.825388	0.656322	0.653245
ADH7	-1.36474	-1.6323	-1.26065	-1.2779	-1.79654	-1.44495	-1.56167	-1.09383	-0.413607	-1.49087	-1.2293	-1.31798	-1.32691	-1.51462	-1.41425	-1.50175	-1.23018	-1.19282
RDS1	-0.167732	1.8521	0.954948	1.21195	1.51955	1.3396	1.29957	1.19051	0.854402	0.727707	1.82778	1.68036	1.49361	1.38763	1.35526	1.10752	0.909201	0.774017
AAD3	-0.0848813	1.69182	0.951288	1.033	1.23062	1.02019	1.35523	1.01154	1.09032	0.512339	1.72282	1.45642	1.34837	1.10143	1.18609	1.05625	0.870857	0.596238
AAD4	0.269851	0.927702	0.429253	0.533597	0.853499	0.240979	0.618433	0.263523	-0.00358665	0.247555	0.525473	0.608984	0.699974	0.770795	0.524767	0.445357	0.182031	0.0421329
YDL242W	-1.64474	-2.02403	-1.89804	-1.58832	-1.88738	-1.94436	-2.07971	-1.69227	-2.10193	-1.91934	-2.04072	-2.16641	-2.25517	-1.9453	-1.78385	-1.8244	-1.93384	-1.7787
YDL241W	-0.242754	-0.144199	-0.0713907	-0.124095	0.00492633	-0.0316656	-0.093706	0.039128	0.502066	-0.254593	-0.12424	-0.0945744	-0.16701	0.088669	-0.0880656	-0.292824	-0.392256	-0.153651
CUT468	-1.73935	-1.80785	-1.52664	-1.75842	-2.26979	-2.15928	-2.16318	-2.01617	-2.32683	-1.67975	-2.01839	-1.64553	-2.02428	-1.80775	-1.79702	-2.03125	-1.88611	-1.86824
LRG1	0.0847321	0.712699	0.300887	0.545906	0.690119	0.3104	0.481568	0.687123	0.495603	0.952068	0.615698	0.5684	0.689822	0.687025	0.661806	0.676083	0.39291	0.63198
ADY3	0.289969	2.12286	1.47945	1.98299	2.34057	2.31853	2.32458	2.54614	3.79236	0.741311	1.6693	1.76263	1.96912	1.78617	1.92231	1.65197	1.82449	2.37736
GUD1	1.90452	2.78929	2.47122	2.75879	2.98351	2.76885	2.92098	2.53502	2.19323	1.52052	2.20508	2.29114	2.29431	2.36241	2.5039	2.59699	2.31825	2.269
YDL237W	2.43618	3.22623	2.56152	3.01195	3.09764	2.73022	2.88672	2.63245	2.03724	2.54416	2.46552	2.61072	2.59209	2.5293	2.54818	2.59462	2.25406	2.26658
CUT469	-1.28476	-2.01597	-1.57111	-1.83659	-1.98169	-1.7164	-1.66659	-1.48301	-1.77648	-1.71252	-1.75426	-1.78375	-1.83152	-1.63098	-1.57087	-1.66208	-1.49423	-1.70476
PHO13	1.43108	2.0385	1.35052	1.57549	1.99377	1.46037	1.46343	1.33292	2.27599	2.03248	1.34466	1.42564	1.22889	1.33448	1.48435	1.40277	1.04209	1.24528
YPD1	2.09046	2.41004	2.01518	2.38346	2.51059	2.37811	2.45476	2.18653	2.50652	2.33978	2.31474	2.5486	2.71305	2.62236	2.60193	2.0918	2.1112	2.35867
GYP7	3.45854	3.5486	3.27581	3.53015	3.96561	3.72935	3.79099	3.12903	3.1545	2.74326	3.27618	3.30012	3.53439	3.62009	3.56143	3.28167	3.23998	3.02813
YDL233W	2.25821	2.05234	1.92776	2.13703	2.21059	2.29326	2.34641	2.04634	2.33943	1.59838	1.97904	1.86491	1.98984	2.14014	2.08599	1.92589	1.96749	1.86388
OST4	2.2478	2.88362	2.76736	2.71707	2.11234	2.22198	2.11161	2.52834	2.90219	2.94724	2.4202	2.40062	2.38509	2.36224	2.20489	1.7982	1.81051	2.25985
BRE4	0.022067	1.83771	1.40064	1.88323	2.01153	1.99315	2.12046	2.23686	1.87636	1.11058	1.75549	1.80365	1.56403	1.70183	1.84255	2.07536	1.73768	1.84886
PTP1	1.51209	2.03896	1.88271	1.78115	1.6135	1.44118	1.60662	1.29485	2.04827	1.01648	1.50026	1.52835	1.61576	1.49855	1.53943	0.993503	1.02115	1.21819
SSB1	5.30721	1.72796	1.0957	1.6967	2.00874	2.68163	2.81928	2.78978	2.65141	5.21731	1.40847	1.11943	1.57109	1.97832	2.49721	2.4147	2.46763	2.41465
HO	-1.70323	-1.91478	-1.81135	-1.95458	-2.07879	-2.01819	-2.02219	-1.96126	-1.69644	-1.83401	-1.90501	-1.81341	-1.90497	-1.96042	-2.00761	-1.93445	-1.76718	-1.9774
GCS1	2.27253	2.33778	1.9238	2.13206	2.31114	2.08506	2.24214	1.82307	2.44391	2.29977	1.87367	1.72576	1.75462	1.64999	1.80748	1.61138	1.55569	1.56875
SHS1	1.74633	1.71089	1.25472	1.52192	1.52004	1.53782	1.571	1.54518	2.11809	1.8054	1.17155	1.07671	1.41291	1.26222	1.4288	1.083	1.21844	1.43302
WHI4	1.82682	2.5515	1.98586	2.66159	2.83235	2.82313	2.88863	3.02299	2.88671	2.24535	2.11426	1.97093	2.27167	2.43478	2.5972	2.37262	2.18231	2.51296
CUT049	-1.82194	-2.13175	-1.99364	-2.11791	-2.34372	-2.18285	-2.12364	-2.1648	-2.40051	-2.23866	-2.3381	-2.23468	-2.40954	-2.49235	-2.46795	-1.96266	-2.41371	-2.53539
HBT1	3.6249	5.54414	5.6267	4.98719	5.30485	5.21134	5.56732	5.23177	5.08104	4.28803	5.33514	5.48298	5.72858	5.7038	5.64796	5.91761	5.87716	5.68289
SUT041	-1.28506	-1.77954	-1.42731	-1.19773	-1.48952	-1.17951	-1.10872	-1.42478	-1.60066	-1.17854	-1.28441	-1.48789	-1.75115	-1.68664	-1.73561	-1.35988	-1.21741	-1.58894
FMP45	4.85185	5.45352	5.47837	5.11956	5.36308	4.95813	5.13795	4.96302	4.44126	4.36581	5.16342	5.28199	5.46133	5.48593	5.52123	5.62965	5.09878	4.88563
CDC13	0.230679	0.715534	0.699624	0.656958	0.681031	0.947686	1.06342	1.03173	0.99631	0.724463	0.530577	0.457171	0.550976	0.609578	0.961381	0.90987	0.815563	0.934398
YDL221W	-0.304155	-0.675789	-0.898039	-0.8712	-0.854911	-0.847131	-1.17909	-1.18989	-1.162	-0.248389	-0.528917	-0.797311	-1.32303	-1.1752	-1.19173	-0.88787	-1.11967	-1.54299
CUT470	-1.66084	-1.69643	-1.9998	-1.87883	-2.17818	-2.09174	-2.14973	-2.08665	-1.81818	-2.03416	-1.73825	-1.72307	-1.54447	-1.21521	-1.70714	-1.77817	-2.06661	-1.87017
DTD1	0.114201	0.146103	0.0773352	0.0946193	0.0170394	0.0325944	-0.11413	0.189246	0.273433	0.883185	0.237141	0.216951	0.261289	0.026322	0.10028	-0.182309	-0.334283	-0.0182879
YDL218W	-0.826864	-0.757443	-0.11592	-0.145553	0.177731	0.587885	2.45555	3.36802	3.56629	-0.755843	-0.413752	-0.289405	0.0443854	0.537203	0.827129	2.09331	2.5492	3.41527
TIM22	1.15155	1.12171	0.732051	1.12371	1.31858	1.19598	1.28968	0.951277	1.16901	1.46285	0.968397	0.799624	1.0158	1.11483	1.0062	1.03016	0.896462	1.10042
RRI1	0.764086	1.21476	0.994301	1.01624	1.13856	1.16144	1.33671	0.632758	1.13028	0.718322	0.892364	0.912672	1.14992	0.922607	1.13486	0.884954	0.910708	0.908252
GDH2	4.6293	4.9514	4.34197	4.31344	4.81556	4.46504	4.90314	5.0507	4.88556	5.46569	4.47906	4.32468	4.66606	4.6988	4.63584	4.52876	4.24286	4.45612
CUT050	-1.35628	-1.83187	-1.76659	-1.65387	-2.10633	-2.02767	-2.10639	-1.92248	-1.78715	-1.68919	-1.7151	-1.71534	-1.93788	-1.94459	-1.98815	-1.68749	-1.63103	-1.98561
PRR2	0.555571	1.0445	1.12609	0.831025	0.993267	0.577329	0.930987	0.526464	2.27442	1.20066	1.14295	1.13358	1.29224	1.23116	1.34862	1.27596	0.971358	1.32124
NOP6	0.0454329	0.237058	0.0708209	0.732973	0.387932	0.760091	0.367181	-0.0347596	0.713999	0.604575	0.280595	0.225859	0.74781	0.545939	0.904382	0.345176	0.72755	0.680836
SHR3	2.56156	2.47385	2.17471	2.65305	2.83243	2.46289	2.88404	2.60158	2.50899	2.86312	2.17757	2.37521	2.4803	2.5783	2.53478	2.59285	2.51268	2.57194
YDL211C	-0.886562	-0.653406	-1.05317	-0.727238	-0.742685	-0.18381	0.190236	0.758744	0.76344	-0.103248	-0.647608	-0.900305	-0.802553	-0.556508	-0.582288	-0.488834	-0.374796	0.102122
SUT042	-0.681494	-0.145508	-0.483045	-0.194317	-0.0159631	0.00465554	0.116362	0.552553	0.03465	-0.710373	-0.0461512	-0.0543412	-0.186821	-0.0818184	-0.0471344	0.25621	-0.0808125	0.129943
UGA4	-0.856225	-0.480932	0.504579	2.99273	2.90842	2.69402	2.87163	3.06369	2.09918	-1.0626	-0.570027	-0.345103	-0.329883	0.102897	1.14769	2.86674	2.67476	2.4075
CWC2	-0.628545	-0.11684	0.106234	0.293266	0.39941	0.540473	0.506007	-0.162815	0.643913	0.206083	0.226785	0.19058	0.482675	0.455934	0.71729	0.314452	0.681777	0.679464
NHP2	1.04623	0.119579	0.0355774	0.656991	0.591146	0.770297	0.588421	0.881349	1.35874	2.36117	0.190383	0.747426	0.86502	1.13228	1.2987	0.376404	1.21744	1.5249
GLE1	1.29285	2.07828	1.79829	1.76794	1.65757	1.71986	1.55069	1.01914	1.53875	1.454	1.78857	1.81598	1.92862	1.76519	1.9518	1.34424	1.61651	1.54747
CUT471	-0.988618	-0.446114	-1.02979	-0.93972	-1.14926	-0.870343	-1.0812	-1.6665	-1.74232	-1.55263	-0.890472	-0.955639	-1.05158	-0.750643	-1.28115	-1.09271	-1.23153	-1.27252
YDL206W	0.673082	1.49929	0.893884	1.26343	1.64443	1.41215	1.43947	1.51063	0.776497	0.923673	1.21042	1.22623	1.5394	1.51009	1.48675	1.49721	1.09711	1.27905
HEM3	2.34169	1.22516	0.988881	1.44031	1.21326	1.213	1.05668	1.1163	0.741067	2.61871	0.934544	1.05425	1.26621	1.15715	1.378	1.09581	1.04414	1.2836
RTN2_a	0.747454	1.55125	1.25705	0.931879	0.267682	0.27728	-0.540143	-0.812973	-0.497505	0.709246	1.08759	1.32419	0.745403	0.697915	0.504872	-0.721751	-0.410488	-0.360422
RTN2_b	4.35321	4.88457	5.41055	5.22236	5.5469	5.42194	5.84897	5.65761	5.41619	4.13274	5.09109	5.29077	5.4656	5.53021	5.5267	5.88826	5.77452	5.62066
ACK1	1.08798	1.45254	1.1149	1.21178	1.34523	1.13768	1.01318	0.833484	0.8711	1.0594	1.13566	1.0822	1.19664	1.01588	1.25055	1.03095	0.848691	0.815208
MRPL11	2.85504	1.05437	0.803385	0.896503	0.797305	0.492744	0.391143	0.144493	0.369733	1.76349	0.690357	0.82685	0.598237	0.580703	0.699773	0.416791	0.389917	0.486648
CUT472	-1.38282	-1.90597	-1.85323	-1.7651	-1.89466	-1.90601	-1.80748	-1.72677	-1.51435	-1.69677	-1.83207	-1.80094	-2.00421	-1.65561	-1.9918	-1.62852	-1.66347	-2.04642
TRM8	0.888748	0.0438474	-0.311946	0.432396	0.814322	0.761106	0.770251	0.436673	1.3377	1.34088	-0.0997509	0.153603	0.325886	0.602497	0.90181	0.506545	0.718999	0.82738
MGT1	-0.0843177	1.0451	0.914935	1.56951	1.53426	1.32854	1.29611	1.37442	1.70182	0.862016	0.977593	1.11748	1.6631	1.27843	1.36549	1.09251	1.37383	1.40339
YDL199C	1.34172	2.33016	2.25057	2.59424	3.01245	3.13571	3.39843	3.94129	3.32714	1.66001	2.05966	2.11573	2.35754	2.56119	2.52658	2.85264	2.66875	2.87943
GGC1	3.13005	3.65056	2.12645	2.69711	2.37658	2.17903	2.26746	2.3069	2.26136	2.67704	3.07342	2.43653	1.6197	1.42133	1.48147	1.26994	0.743036	1.23901
ASF2	1.33936	1.89966	1.84861	1.57888	1.47259	1.8304	1.80414	1.16588	1.78765	1.23057	1.68684	1.57939	1.66095	1.66774	1.78614	1.54161	1.64803	1.79251
YDL196W	-1.16643	-0.322583	-0.459914	-0.679912	-0.761637	-0.475708	-0.707487	-0.206161	-0.96909	-1.4638	-1.09255	-0.957884	-1.27037	-1.04011	-0.77521	-0.907659	-0.599404	-0.700408
SEC31	4.00287	3.9651	3.48653	3.61893	3.9609	4.063	4.08632	4.06478	3.56736	3.75856	2.99873	2.96234	3.31109	3.30441	3.62119	3.63839	3.27835	3.57783
SNF3	1.41847	2.19881	1.83318	2.02377	2.40197	2.10205	2.21967	2.293	2.17975	1.73595	1.96635	2.00779	2.15676	2.06361	2.1557	2.10454	1.9152	2.07782
NUS1	1.46092	2.39159	2.22541	2.68657	3.17238	3.19026	3.74105	4.01615	4.13544	1.70432	1.71706	2.00057	2.27279	2.23259	2.30136	2.57412	2.60333	2.90907
CUT473	-1.60039	-2.02282	-1.9035	-1.78214	-2.11881	-2.15416	-2.15585	-2.22733	-2.28865	-1.94688	-2.06472	-2.11192	-2.14259	-2.1109	-1.9555	-2.00625	-2.08792	-2.03659
ARF1	3.32775	2.89448	2.31078	3.23161	3.15771	3.05931	3.40101	3.46957	3.60364	4.06367	2.83279	2.92883	2.9561	2.64056	3.32083	2.60044	2.72445	3.37851
RPL35A	-1.26849	-1.51052	-1.74136	-1.68421	-1.82659	-1.44426	-1.46826	-1.23378	-1.593	-0.55036	-1.06469	-1.47492	-1.02883	-1.04202	-0.783844	-1.56592	-1.08258	-1.22409
UFD2	1.8978	2.25772	1.76551	2.21666	2.44117	2.37198	2.59522	2.71263	2.64699	2.20969	2.03751	1.93849	2.2874	2.29593	2.31547	2.2785	2.12055	2.31724
RBS1	0.690634	0.780268	0.610561	0.910265	0.982355	1.11076	0.775256	0.128942	0.874741	1.09819	0.99815	0.733474	1.03002	0.784625	1.0595	0.5693	0.743424	0.840801
PPH22	2.48979	3.0557	2.83581	3.0847	3.20034	2.87733	3.26733	3.26369	2.92253	2.68136	2.61122	2.6946	2.9934	2.96236	3.04483	2.90289	2.81025	2.95345
YDL186W	-1.73046	-2.13108	-1.91204	-2.09829	-2.16637	-2.09754	-1.63912	1.14049	3.13248	-1.98082	-2.21223	-2.04664	-2.21948	-2.23678	-2.23655	-2.01241	-2.02654	0.609512
YDL187C	-1.07977	-0.773814	-0.844564	-0.668361	-0.993532	-1.16067	-1.00328	-1.19662	-1.33697	-1.29013	-0.98605	-0.98784	-0.935189	-0.75473	-1.00122	-0.75691	-1.18086	-1.00048
YDL185C-A	-1.60959	-2.10583	-2.0038	-2.08335	-2.30542	-2.08918	-2.19951	-2.20257	-2.40447	-2.39365	-1.99154	-1.85688	-2.23843	-2.56462	-2.23883	-2.33578	-2.06822	-2.35274
TFP1	4.08788	4.41732	4.19561	4.36885	4.8032	4.55075	4.79049	4.71214	4.30811	4.93728	3.95657	4.17336	4.19355	4.37641	4.5073	4.7928	4.32377	4.21291
RPL41A	3.71393	4.0683	3.82177	4.40068	3.53345	3.69356	3.76936	4.31429	4.62172	5.93115	4.59887	4.94528	5.21014	4.78962	4.94328	4.23524	4.79795	5.18554
YDL183C	0.550042	0.641759	0.37137	0.883471	0.944401	0.982674	0.863241	1.04189	1.17029	0.426924	0.768476	0.731398	1.04733	0.605548	0.932865	0.627907	0.786672	1.2829
CUT474	-1.90408	-0.174595	-1.02639	-1.16151	-1.29339	-0.601083	-1.08181	-0.364908	-0.269776	-1.63795	-0.441673	-0.583376	-0.948777	-1.11	-1.12241	-1.16177	-1.22904	-0.947091
LYS20	3.11453	4.34557	3.62855	3.64559	4.06928	4.54596	4.76946	4.47284	4.22118	3.57364	3.45486	3.3545	3.36688	3.3749	3.61347	3.7235	3.63853	3.81726
CUT475	-0.920243	-1.05812	-0.57365	-0.920564	-1.10499	-1.37722	-1.2118	-1.45951	-1.24451	-0.167185	-0.476834	-0.435751	-0.946718	-0.627499	-0.518102	-0.64333	-1.00279	-1.03484
SUT460	-0.57103	0.571043	-0.0877598	0.0327466	-0.236267	-0.191247	-0.290492	-0.250643	-0.0986233	-0.276305	0.782356	0.339329	0.399189	0.0227841	0.373	-0.110145	-0.0206758	-0.0726197
INH1	4.12693	4.48855	4.6355	4.26634	3.92594	3.45123	3.89154	3.68748	3.74065	4.6441	3.84525	4.08539	4.31517	3.9632	4.07091	3.70918	3.55543	3.8536
YDL180W	1.60611	1.60062	1.24968	1.37951	1.49397	1.39958	1.57586	1.85598	1.58604	1.83327	1.39675	1.45882	1.3887	1.49064	1.6345	1.55405	1.39806	1.71454
PCL9	0.200612	1.4183	0.857161	1.12004	1.06956	-0.178426	-0.379177	-0.482261	-0.0891745	1.06043	0.884533	0.726799	0.471315	0.41975	0.435493	0.0245346	-0.344387	-0.157979
CUT476	-1.33789	-2.04791	-1.72246	-1.88672	-2.02507	-2.05485	-2.2699	-2.04285	-2.06165	-1.67886	-1.88311	-1.82379	-2.11253	-1.86261	-2.01851	-1.96523	-1.99807	-1.98747
DLD2	2.51838	1.92435	1.34514	1.67952	1.76916	1.52208	1.59773	1.3437	1.24773	2.08184	1.1325	1.08077	1.25188	1.15319	1.33846	1.19169	1.03386	1.14949
YDL177C	-0.626479	-0.454284	-0.659409	-0.573585	-0.584983	-0.65052	-0.683418	-0.552858	0.525646	-0.0609063	-0.186703	-0.230655	-0.0227171	-0.187059	-0.0251485	-0.721931	-0.296345	0.0523173
YDL176W	0.058135	0.952656	0.538578	1.05136	1.46566	1.44439	1.65692	1.42537	1.75037	0.86442	0.941567	1.0433	1.11755	1.1011	1.37302	1.28267	1.39274	1.49744
AIR2	0.669592	1.26742	0.797753	1.1974	1.09318	0.991286	1.06128	0.828775	0.859921	0.698532	1.02309	1.08224	0.976785	0.999377	1.02814	0.634008	0.462241	0.795643
DLD1	4.94085	4.3708	4.12302	3.66858	3.74049	3.26126	3.30979	3.08233	2.71898	4.3858	3.88203	3.78159	3.57378	3.37051	3.32225	3.1685	2.86773	2.78984
YDL173W	3.63134	3.72208	3.4284	3.50362	3.44634	3.41283	3.36975	2.76602	3.21836	3.2092	3.66265	3.59994	3.64755	3.473	3.46522	3.10271	3.20601	3.03765
YDL172C	-1.10052	-1.25863	-1.23812	-0.962912	-0.851335	-0.817548	-0.52202	0.00578932	-0.222802	-1.28788	-1.13065	-1.35283	-1.26979	-1.18373	-1.23618	-0.902215	-0.673304	-0.403774
GLT1	2.74062	4.77045	4.05728	4.39354	4.59479	4.18859	4.40283	4.44414	4.19496	2.73706	3.9145	3.82823	3.63984	3.60678	3.72899	3.90646	3.6647	3.84721
UGA3	0.392745	3.49487	2.49089	2.60266	2.18626	2.03819	1.90158	1.60581	1.45795	1.08946	3.52628	3.3962	2.97749	2.5953	2.63617	2.16557	1.6214	1.6534
UGX2	2.05352	2.55191	2.94356	2.9075	2.61891	2.73555	2.85819	2.55909	3.15746	1.20379	2.11169	2.25236	2.46652	2.38857	2.63716	2.56025	2.5783	2.66427
SFA1	1.98934	2.75017	2.6754	2.87151	3.22087	2.89217	3.35239	2.9492	2.78779	2.51185	2.45656	2.73148	2.98857	3.20826	3.32672	3.37042	3.06927	3.30796
NRP1	0.147305	-1.00514	-0.916168	-0.731405	-0.461281	-0.122646	-0.141146	-0.120488	-0.103045	1.06962	-0.944783	-0.908082	-0.359093	-0.268458	-0.0533436	-0.198531	0.020081	0.34833
FAP7	0.0146973	0.375394	0.481892	0.671296	0.476016	0.312644	0.413741	0.141761	0.398769	0.939279	0.39894	0.540572	0.717096	0.570566	0.526562	0.383451	0.759052	0.529096
CUT051	-1.55876	-1.80562	-1.46565	-1.77978	-1.84417	-1.16227	-2.00654	-2.00626	-1.71034	-1.73172	-1.79768	-1.8204	-2.11911	-1.73923	-2.07614	-1.98202	-2.02729	-1.88028
CDC36	1.06017	1.79592	1.77177	1.87316	1.72711	1.50779	1.61468	1.75602	1.95155	1.47814	1.53381	1.73396	1.64372	1.50234	1.64087	1.61941	1.54563	1.55914
CDC9	0.299377	0.514511	0.311573	0.702834	1.13171	1.27413	1.3934	1.2108	1.08837	1.33866	0.405281	0.357359	0.690061	0.79105	0.997744	0.843101	0.848552	0.920491
YDL163W	-1.59972	-1.9789	-1.87152	-1.91798	-2.32965	-1.99591	-2.05673	-2.11564	-2.37762	-1.57133	-2.05834	-2.28635	-2.13581	-2.19733	-2.21073	-1.97225	-2.02098	-2.24013
YDL162C	-1.35146	-1.8871	-1.87007	-1.95022	-2.05562	-2.00831	-1.94848	-2.1187	-1.9095	-2.06367	-1.89621	-1.89409	-2.35282	-1.84898	-2.14769	-2.10494	-1.81381	-1.81818
ENT1	1.97628	1.98609	1.9243	1.79707	1.53383	1.70567	1.38129	0.816917	1.38485	1.84701	1.66682	1.58512	1.73104	1.63746	1.79843	1.24017	1.48217	1.46419
YDL160C-A	-0.117785	0.0155976	-0.127894	0.12352	0.200264	0.11102	-0.071728	0.108441	0.334635	-0.0455064	0.244261	-0.00782482	0.611102	0.610138	0.405796	0.018004	0.107093	0.166
DHH1	2.958	3.17876	2.71107	3.04854	3.25472	3.5582	3.31453	3.82126	3.23447	3.85426	3.69342	3.51535	3.90421	3.91827	3.96159	3.80965	3.60929	3.85511
STE7	1.05071	1.515	1.3662	1.51255	1.64051	1.53745	1.70284	1.23437	1.31828	1.23111	1.45554	1.60354	1.84543	1.6624	1.82666	1.52358	1.4578	1.44567
YDL159C-B	-1.25229	-1.74698	-1.44282	-1.98135	-1.97918	-1.99159	-2.05284	-2.39774	-2.03212	-2.1457	-1.67398	-2.00207	-2.10989	-2.27044	-2.04914	-2.30641	-1.76128	-2.09937
YDL158C, YDL157C	0.683464	0.353679	0.386687	1.1637	0.966086	1.00735	1.09219	1.07124	1.35432	1.8082	0.930661	0.799445	0.999433	0.891255	0.973803	0.598293	0.950749	1.19511
YDL156W	0.0163054	0.492938	0.345691	0.565396	0.755328	1.09319	1.23865	0.927381	1.17375	0.981386	0.450281	0.314276	0.485469	0.616054	0.875652	0.87089	0.807977	0.916221
CLB3	1.61427	1.61473	1.41455	1.5275	1.60215	1.73949	1.95146	2.20922	3.53839	1.82493	1.26056	1.32499	1.479	1.62066	1.63564	1.58855	1.61386	1.98156
MSH5_a	-1.40049	-0.817454	-1.16266	-0.641318	0.207929	0.851197	1.89443	2.05453	3.06078	-0.677797	-0.62816	-0.508155	-0.582869	-0.270988	-0.029983	0.0568354	0.740837	1.44264
MSH5_b	0.190011	0.736041	0.349625	0.760875	1.06851	1.48465	2.2078	2.52323	3.21606	-0.178656	0.0307984	0.25912	0.223308	0.44278	0.574982	0.761047	1.09766	1.68446
SAS10	-0.000118106	-0.819186	-0.494493	0.121575	0.252879	0.528725	0.286422	-0.554715	0.571902	0.911421	-0.426743	-0.401604	0.129634	0.312939	0.57851	-0.0363754	0.66815	0.701004
YDL152W	-1.77184	-1.97748	-1.9335	-2.50669	-2.02065	-1.93403	-2.0396	-2.29882	-1.86995	-2.27023	-2.23532	-2.06918	-2.16689	-2.22671	-2.27131	-2.24838	-1.86172	-2.27211
RPC53	0.226217	-0.228005	-0.00849075	0.384917	0.206124	0.548175	0.562285	0.0334276	1.22271	0.644242	0.024486	-0.12801	0.202743	0.225106	0.523049	0.0934152	0.645142	0.892785
BUD30	-1.16007	-1.95077	-1.77674	-1.74834	-1.58668	-1.95402	-1.79424	-2.16692	-1.70887	-1.82981	-1.76038	-1.97261	-2.24782	-2.11158	-2.14007	-1.92041	-2.03678	-2.07767
ATG9	0.901509	2.14459	1.94611	2.32266	2.59075	2.66316	2.94385	3.13082	3.01467	1.57855	2.06364	2.10327	2.46591	2.43868	2.5434	2.59524	2.53644	2.79901
CUT477	-1.53983	-2.10308	-1.60805	-2.22987	-2.27512	-2.08729	-2.31934	-2.03446	-1.57932	-1.76674	-1.7888	-2.0768	-2.49128	-1.78416	-1.795	-1.93631	-1.88922	-2.30621
NOP14	0.246178	-1.14885	-0.864769	-0.419523	0.00475365	0.248364	0.212116	-0.349388	0.284249	0.944569	-0.985738	-0.777518	-0.0197256	0.167624	0.413594	-0.0467038	0.30487	0.474645
RPN5	2.87138	3.85529	3.57016	3.80527	4.01479	4.02958	4.1405	3.88718	4.65836	3.51298	3.56886	3.6118	4.01095	3.8729	4.05519	3.66477	3.9044	4.07113
CUT052	-0.844125	-0.713598	-0.90421	-0.444766	-0.731184	-0.706639	-0.802946	0.107809	-0.18923	-1.12651	-1.07009	-0.0569364	-0.234839	0.527022	-0.647776	0.216996	-1.08176	-0.56767
LDB17	0.421456	0.748634	0.291026	0.641628	0.771381	0.448815	0.320288	0.499291	0.245078	0.971357	0.925431	0.729523	1.02844	0.810814	0.979551	0.758737	-0.136903	0.361495
CUT478	-1.24278	-1.62171	-0.904709	-1.60484	-1.76526	-1.9921	-1.46618	-1.88569	-1.73444	-1.32094	-2.01643	-1.33853	-1.72406	-1.51916	-1.70782	-1.83098	-1.57356	-2.31306
COP1	3.25089	3.30378	2.77077	2.97979	3.25831	3.10583	3.25279	3.3067	2.94462	3.70851	2.70333	2.66172	2.79366	2.83775	3.02502	2.98806	2.69672	2.78124
YDL144C	2.68263	2.88223	2.95684	2.88649	2.89967	2.71533	2.74636	2.32709	2.23164	2.24704	2.14173	2.23744	2.1047	2.11616	2.16058	2.10047	2.05083	1.9773
CCT4	2.92753	2.83104	2.40489	2.71697	3.21989	2.89076	3.28292	2.94691	3.14493	2.98172	2.08662	2.10157	2.3301	2.54555	2.53903	2.76702	2.63728	2.67775
CRD1	1.47842	1.78849	1.54284	1.72376	1.73168	1.22721	1.34777	1.38553	1.02639	1.19332	1.55865	1.50957	1.5505	1.45338	1.40787	1.07385	0.887637	1.09013
BPL1	1.57441	2.38396	1.78611	1.99896	2.16702	1.83413	1.87703	1.78695	1.62478	1.89155	1.84326	1.81298	1.76383	1.71512	1.77349	1.64595	1.33288	1.52179
RPO21	3.12751	3.33353	2.92684	3.17918	3.54549	3.58311	3.44761	3.47721	2.96354	3.85866	3.04376	3.01703	3.37477	3.50856	3.63811	3.6878	3.22208	3.36227
SCM3	-0.771029	-0.345701	-0.0709051	-0.348354	-0.632333	-0.104278	-0.392158	-1.08689	-0.00520795	-0.322315	-0.121662	-0.00912621	0.260727	-0.0592688	0.0440618	-0.382511	0.220683	0.279462
RGT2	0.458227	1.18248	0.832369	1.44359	1.57361	1.54908	1.59473	1.75492	1.16795	1.18719	1.30786	1.09129	1.18554	1.1254	1.49571	1.64919	1.34115	1.65064
CUT479	-0.469451	-0.604741	-1.42037	-0.965644	-1.44709	-1.67862	-1.56157	-1.65326	-1.02821	-1.08386	-0.443183	-0.886236	-0.74222	-1.08326	-1.38273	-1.10499	-1.46326	-1.41277
CUT480	-1.87124	-2.09626	-1.84854	-2.03751	-2.01322	-2.21456	-2.11421	-2.24975	-2.2039	-2.1023	-1.92176	-1.99439	-2.17741	-2.07263	-1.9325	-2.11341	-2.10686	-2.07917
ARF2	2.11627	2.60685	2.49604	3.88932	4.02073	3.47268	4.1229	3.89471	4.05846	3.73269	3.62149	3.81023	3.99731	3.64795	3.76389	3.49706	3.67575	3.85812
RPL35B	-1.12299	-1.9517	-1.22624	-1.31801	-1.15068	-1.05597	-0.680533	-0.45852	-0.186383	-0.211243	-1.07054	-0.812542	-0.559404	-0.320282	0.121279	-0.102831	0.360892	0.783081
RDI1	1.94768	1.88047	1.74297	2.1216	2.42046	2.37234	2.50245	2.63132	2.53078	2.26933	1.60755	1.72108	2.13841	2.1828	2.33376	2.06439	2.29167	2.4782
PPH21	2.66542	3.18844	3.06993	3.24079	3.38714	3.19042	3.48248	3.29238	3.09542	3.03257	2.86915	2.92749	3.12027	3.0908	3.14577	3.08276	3.00838	2.98286
RPL41B	3.86532	3.96673	4.14568	4.97578	4.28522	4.06414	4.7494	4.86276	5.3345	6.13299	5.80552	6.19138	6.19754	5.79664	5.96036	4.51149	5.63422	5.98781
YDL133W	1.30502	1.99738	1.54256	1.6468	1.84247	1.53799	1.68522	1.51723	1.23849	1.4734	1.94065	1.96304	2.14288	1.94302	2.07048	1.69823	1.49509	1.61328
CDC53	1.8766	2.63287	2.30739	2.63354	2.9074	2.87634	3.09888	3.10402	3.01447	2.45447	2.55518	2.59829	2.88414	2.9142	2.97634	2.77434	2.77947	3.01604
LYS21	2.67697	3.64497	2.77393	3.09051	3.3643	3.72909	3.7473	3.47258	3.31547	3.09122	2.83435	2.70631	2.64987	2.56615	2.75448	2.95607	2.86069	2.71416
STF1	3.78713	3.94708	4.23214	4.24459	3.20849	3.44212	2.98118	3.30177	3.78289	4.41316	4.09022	4.48088	4.63861	4.22491	4.14995	3.12602	3.98861	4.05679
RPP1B	1.58338	0.555161	-0.122774	1.48213	1.52021	1.14116	2.27506	1.93862	1.44306	3.35872	1.46115	1.09941	1.32255	1.61574	2.01381	1.72062	1.648	1.66873
YDL129W	-0.488883	0.662434	0.234059	0.637896	0.633064	0.709154	0.739359	0.489583	1.03553	0.307078	0.768497	0.603915	0.923604	0.721424	0.91969	0.952517	0.821987	1.04503
SUT461	-1.57035	-1.7969	-1.5461	-1.79603	-1.93728	-1.96926	-2.00636	-1.73375	-0.827849	-1.68646	-1.75014	-1.54883	-1.82212	-1.82256	-1.76033	-1.66766	-1.70432	-1.42009
VCX1	2.78459	3.99003	3.74245	3.6715	3.61166	3.21795	3.33781	3.28506	2.61633	3.06267	3.30599	3.25167	3.16064	3.24444	3.0683	3.16845	2.66783	2.67909
PCL2	-0.00816176	0.45858	0.210253	-0.0887566	-0.328615	-0.852365	-0.780365	-0.493108	-0.480252	0.638722	0.128492	0.415692	-0.030856	-0.11897	-0.296839	-0.512092	-0.678723	-0.498986
CDC48	4.70801	5.40893	5.31662	5.00163	5.32602	5.01056	5.281	5.06231	5.08929	4.78617	4.6082	4.75118	4.95521	4.96941	5.07489	5.27013	5.07251	4.92904
HNT1	3.32806	4.06616	3.91438	3.66205	3.65438	3.46585	3.80691	3.61779	3.77864	3.48415	3.65128	3.75448	3.73172	3.54212	3.59407	3.48227	3.51901	3.4712
YDL124W	5.33911	5.57764	5.81303	5.46273	5.62514	5.30425	5.49325	5.01959	4.79374	5.4106	5.09775	5.49666	5.5997	5.46786	5.6395	5.67004	5.35037	5.15416
SNA4	2.33127	3.44431	3.30195	3.48652	3.61007	3.63898	3.70437	3.56276	3.05744	2.23915	3.01347	2.91958	3.22784	3.37547	3.5126	3.41153	3.04039	3.25801
UBP1	1.57253	1.40296	1.07973	1.44419	1.71673	1.79928	1.77055	1.50488	2.55234	2.14833	1.21506	1.42027	1.63719	1.73495	1.86747	1.57853	1.67304	1.97371
YDL121C	0.534808	1.11855	0.471726	1.31053	0.971393	1.10078	1.19835	0.861632	0.851386	1.96509	1.1091	1.54452	1.71749	1.34457	1.42016	0.941539	1.13711	1.07507
YFH1	2.63013	2.35281	2.14884	2.13498	1.98689	1.78567	1.94225	1.67225	1.59321	2.25054	1.36743	1.48963	1.37803	1.40442	1.26344	0.664225	1.08664	1.29621
YDL119C	0.6154	0.426362	0.258368	0.284107	0.231333	0.134144	-0.134477	-0.451455	-0.606634	0.254287	0.0333155	-0.0248991	0.100122	-0.152341	0.113025	-0.450686	-0.279884	-0.2843
YDL118W	-1.8001	-1.93604	-1.8554	-1.44934	-1.83978	-1.63581	-1.96555	-2.06519	-1.9744	-1.61012	-1.67345	-2.20754	-1.89543	-2.18158	-1.92661	-1.81464	-1.99383	-1.87203
CUT481	-1.45324	-1.86163	-1.65659	-1.53294	-2.13638	-1.91421	-2.03439	-2.35074	-2.20676	-1.86523	-1.79536	-1.77959	-2.01808	-2.06642	-2.2238	-1.97985	-2.24448	-1.8073
CYK3	0.412189	1.0275	0.571326	0.901691	1.11447	0.578083	0.435306	0.809801	0.442142	1.25999	0.628626	0.495415	0.549687	0.416227	0.673448	0.253174	0.232879	0.573151
NUP84	1.52705	1.70006	1.30253	1.76437	1.92139	1.71117	1.95954	1.98157	1.77779	2.3038	1.82836	1.88026	2.03947	1.98645	2.03824	1.81481	1.69287	1.91909
IWR1	0.919245	1.6451	1.44671	1.67106	1.8716	1.89384	2.14534	1.35336	2.77141	1.07994	1.42525	1.62153	2.03376	1.82628	1.92544	1.30238	1.89661	2.13343
YDL114W	-1.61976	-2.15862	-1.98985	-2.17482	-2.14487	-2.05063	-1.80388	0.226312	2.84937	-2.23504	-2.1024	-1.90341	-2.20728	-2.17312	-2.0951	-1.98191	-1.97304	-0.240979
ATG20	1.93588	2.58001	2.25524	2.40842	2.63651	2.51432	2.52959	1.93584	2.44984	1.99953	2.58752	2.61385	2.82605	2.58586	2.76288	2.30265	2.36641	2.44366
TRM3	0.458576	0.514865	0.193574	0.792909	1.0826	1.17815	1.03262	1.05281	0.81243	1.61885	0.59217	0.551192	0.961159	1.07513	1.17312	1.02954	0.851477	0.961034
RRP42	1.52914	1.99613	1.93434	1.95188	1.85041	1.60687	1.80834	1.52157	1.49462	1.66932	1.54836	1.89033	1.75088	1.9983	1.82503	1.50274	1.49352	1.33227
TMA17	3.63564	4.88008	5.02899	4.88174	4.75004	4.87336	5.05648	4.91876	5.30663	3.72194	4.86849	5.11554	5.06532	4.90003	4.82015	4.7511	5.02666	4.99926
YDL109C	-0.0312057	0.557504	0.297651	0.454456	0.697803	0.87684	0.806361	0.851898	0.98456	0.280508	0.686128	0.621197	0.739905	0.643207	0.830173	0.667841	0.584558	0.77584
KIN28	0.33123	0.963863	0.699422	1.06529	0.895645	0.823435	0.965221	0.873448	1.18921	0.795725	0.865131	1.03476	1.18908	0.925764	1.0984	0.716607	1.00447	1.0799
MSS2	0.338682	-0.127992	-0.316123	-0.207948	-0.487061	-0.181532	-0.656075	-0.862536	-0.0111087	0.176106	-0.558255	-0.47367	-0.0494948	-0.56886	-0.114684	-0.803877	-0.708635	-0.140372
PHO2	1.93159	2.19305	2.03064	2.15007	2.14462	2.28661	2.26392	1.97046	2.58849	1.73412	1.78485	1.64669	2.11474	2.03147	2.08552	1.73695	1.98343	2.13599
NSE4	-0.43789	-0.158573	-0.115731	0.248144	0.722103	0.787663	1.13387	1.01414	1.29722	0.227622	0.0947268	0.219158	0.642372	0.649487	0.726722	0.739977	1.05642	1.18563
QRI7	0.825102	0.107617	0.0738717	0.275243	0.238228	0.202257	0.0517691	0.0843711	0.0175472	0.595818	0.127473	0.196386	0.24672	0.139864	0.434103	0.0425135	0.0920727	0.316985
QRI1	2.03059	2.05904	1.76113	1.8618	2.14579	1.97736	2.37625	2.32721	3.50273	1.7225	1.02127	0.847556	1.39759	1.14823	1.39309	1.49058	1.42708	1.79181
POL3	0.271891	0.752945	0.5583	0.940452	1.26657	1.29763	1.69975	1.55768	1.6556	1.12295	0.575355	0.649202	0.87467	0.97849	1.20369	1.3659	1.21354	1.26466
DUN1	0.324923	0.582037	0.24198	0.46058	0.653519	1.04884	1.42353	1.173	1.17529	0.497701	-0.489015	-0.662017	-0.553011	-0.246508	-0.00017565	0.00979169	0.0135274	0.512369
GET3	3.16681	3.55106	3.23578	3.2074	3.62006	3.47897	3.84784	3.58589	3.75762	3.39483	2.88986	2.8253	3.0192	3.18601	3.36816	3.47428	3.38721	3.32306
BUG1	1.20877	1.49807	1.22904	1.27404	1.18269	1.40015	1.10819	0.31305	1.65929	1.34715	1.224	1.01801	1.62596	1.22443	1.30943	0.676751	1.44519	1.55861
SNU23	0.117446	-0.123707	-0.167351	-0.034788	-0.388178	-0.223329	-0.137042	-0.133335	0.589969	0.339702	-0.0311665	0.167669	0.422071	0.201181	0.0858173	-0.161963	0.0375452	0.289137
RPN6	3.5025	3.87159	3.60968	3.67442	3.91503	3.76601	4.1364	3.8008	4.26155	3.32799	3.17212	3.31063	3.53429	3.43838	3.42131	3.4319	3.37526	3.61739
PMT1	3.03604	2.95892	2.47577	2.65022	2.90787	3.03422	3.10956	3.54004	3.04293	3.70996	2.82343	2.74286	2.64555	2.73886	2.87702	3.04883	2.71589	2.84106
OPI6	-1.40738	-1.52668	-1.19965	-1.23979	-1.6046	-1.76805	-1.85918	-1.85173	-1.73176	-1.7067	-1.64469	-1.35882	-1.77323	-1.83991	-1.73124	-1.66239	-1.78984	-2.08752
YDL094C	-1.64883	-1.43144	-1.4629	-1.17256	-0.875573	-1.08366	-1.47897	-1.52353	-1.60605	-1.6051	-1.23135	-1.64673	-1.52737	-1.17051	-1.244	-1.1019	-1.62191	-1.66238
PMT5	0.306782	0.903432	0.479885	0.801204	0.90867	1.15138	1.32166	1.96816	1.32343	1.41639	0.667092	0.658386	0.787362	0.815657	0.939121	1.15849	1.00694	1.19912
CUT482	-1.63817	-1.78794	-1.69884	-2.0202	-2.11421	-2.00006	-1.8738	-1.92597	-2.00521	-1.91625	-2.05859	-1.78452	-1.80056	-1.67011	-1.572	-1.97048	-1.67261	-1.48831
SRP14	1.03476	1.17059	1.19265	1.52678	1.07206	1.19735	0.989333	0.920948	1.27768	1.62132	1.58088	1.50334	1.84905	1.50479	1.38377	0.535047	1.10225	1.26638
UBX3	1.62759	2.18368	1.97888	2.24873	2.2901	2.21445	2.35063	2.08728	2.35295	1.59625	1.75984	1.78162	2.09465	1.90683	2.0452	1.69615	1.80251	2.07688
RAM1	0.829889	1.34138	1.19441	1.66395	1.77661	1.63068	1.76893	1.72131	1.53226	1.02371	1.39854	1.39738	1.38664	1.31984	1.51005	1.36827	1.10042	1.33062
YDL089W	0.672545	1.53169	1.12271	1.43566	1.80643	1.46203	1.75541	1.70257	1.57142	0.944327	0.90346	0.955118	1.14071	1.22989	1.23771	0.965462	0.798853	1.07879
ASM4	2.4022	2.28662	1.62482	1.93737	2.02933	2.19457	2.10859	2.18892	2.11105	2.11698	1.66692	1.65743	1.89998	1.89946	2.01095	1.88744	1.77804	2.09516
LUC7	0.567785	1.11273	0.691534	0.867683	1.069	1.10405	1.14861	1.11882	1.6331	0.768308	0.712458	0.721759	0.697913	0.772991	1.07214	1.08736	0.988232	1.0721
CUT053	-1.6752	-1.88015	-2.0926	-2.38772	-2.41041	-2.25398	-2.38276	-2.4382	-2.41546	-2.14012	-2.36306	-2.05546	-2.37057	-2.43707	-2.37309	-2.07162	-2.28852	-2.41297
YDL086W	3.1133	3.54467	3.55193	3.45759	3.66603	3.20428	3.40751	2.84632	2.72138	2.96767	2.7546	3.18405	3.24876	3.20538	3.30811	3.37304	2.97777	2.79969
YDL086C-A	-1.11771	-0.724193	-0.916293	-1.24438	-1.48242	-1.73094	-1.89102	-1.68588	-1.66467	-0.756495	-1.06565	-0.864045	-1.343	-1.42003	-1.39689	-1.51582	-1.1767	-1.62785
YDL085C-A	0.231982	1.61018	0.560651	0.822254	0.582676	0.583294	0.243073	0.19852	0.392815	0.533492	1.28591	1.14643	1.09268	0.503868	0.671932	0.184683	0.00843451	-0.0794208
NDE2	2.80221	5.27744	4.90863	4.57891	4.81168	4.4458	4.78821	4.5166	4.26905	4.07334	5.16958	5.08054	4.92128	4.81372	4.77935	4.85931	4.55195	4.54623
CUT483	-1.049	-1.48959	-1.69611	-1.70848	-1.5784	-1.617	-1.81485	-1.96791	-1.81336	-0.99426	-1.83644	-1.75475	-1.92218	-1.77994	-1.60722	-1.64761	-1.84041	-1.96193
SUB2	4.29623	4.12139	3.43058	3.57286	3.83987	3.51681	3.86386	3.70685	3.77128	4.66954	3.56599	3.58328	3.53246	3.57837	3.62005	3.64922	3.32759	3.34908
RPS16B	-0.579223	-1.5407	-1.29886	-1.18466	-0.967367	-1.01498	-1.01343	-0.244697	-0.55795	0.557945	-1.0916	-0.937747	-0.809412	-0.953271	-0.896101	-0.953908	-0.270736	-0.253535
RPL13A	0.620931	-1.06096	-0.99248	-0.362053	-0.495271	-0.53083	-0.457449	-0.60285	-0.211434	1.18878	-0.371322	-0.636005	-0.958745	-0.341508	-0.335983	-0.44789	0.251306	-0.032138
CUT484	-1.41048	-2.00967	-1.59157	-2.30659	-2.15083	-2.43948	-2.47049	-2.3482	-2.31045	-1.77126	-2.32877	-2.15595	-2.0717	-1.73737	-2.33598	-2.11844	-1.76241	-2.13677
RPP1A	5.25177	3.0288	3.01677	3.32148	3.14981	3.46542	3.7831	3.88271	3.71552	5.44864	3.36605	3.5718	3.31918	3.67332	3.99291	3.97018	3.94275	4.05633
CUT054	-1.61916	-1.92658	-1.67363	-2.04823	-2.23262	-2.24486	-2.17154	-2.21068	-2.21602	-1.89437	-1.92266	-1.9636	-2.13277	-2.31689	-2.14796	-2.0996	-2.24222	-2.13936
THI3	0.310992	1.16947	0.731237	0.952627	1.05928	0.993368	1.11403	1.2486	1.83651	0.657419	0.971275	0.92384	0.908683	0.874411	1.02611	0.907479	0.734386	1.09374
MRK1	0.368392	1.25434	0.962519	0.946748	0.771112	0.900515	0.813821	1.04772	2.05413	0.817734	1.44498	1.62264	1.52996	1.32154	1.60495	1.26734	1.00085	1.57223
SUT043	-0.664394	-0.982988	-1.30155	-0.950282	-0.922283	-0.942354	-0.861719	-0.969292	-0.946203	-0.918003	-0.996698	-1.38934	-1.51305	-1.09989	-1.09297	-1.14089	-1.36904	-1.18855
SUT044	-1.32599	-1.59337	-1.57807	-1.71743	-1.8369	-1.87679	-1.9257	-2.04083	-1.94848	-1.86409	-1.60866	-1.47939	-1.79381	-1.70105	-1.75419	-2.09709	-1.86399	-1.91827
MDH3	4.0702	4.48833	4.35193	4.41673	4.49025	4.15592	4.45299	4.28576	4.16546	4.02228	4.00416	4.17625	4.08107	4.09011	4.09811	4.20791	3.98099	3.9662
VAM6	0.965083	1.56533	1.08288	1.4969	1.78022	1.62771	1.86957	1.70749	1.61268	1.25738	1.4247	1.26512	1.59953	1.43378	1.64921	1.39938	1.38914	1.59122
SUT045	-0.897417	-1.23875	-1.00461	-0.828636	-1.01181	-1.13688	-1.15026	-1.28147	-1.17471	-1.05903	-0.646784	-0.906665	-0.807183	-0.810468	-1.18501	-0.956297	-1.15785	-1.13958
RXT3	1.16732	1.8347	1.59527	1.66303	1.7541	1.55887	1.712	1.59094	2.69155	1.34387	1.62625	1.7161	1.8054	1.57768	1.70367	1.4188	1.3304	1.52276
RPL31A	-0.51875	-1.39467	-1.01418	-1.14899	-1.81268	-1.53981	-1.45571	-1.57515	-0.979615	-0.648107	-1.2218	-1.09681	-0.935555	-1.06725	-1.17559	-1.16596	-0.31624	-0.764759
SNR63	0.0122497	-0.218839	-0.0818468	-0.127533	-0.387925	-0.48613	-0.408588	-0.206054	-0.853308	0.949946	0.0632129	0.805909	0.527344	0.496532	0.306004	0.0910037	-0.150924	-0.0122118
SUT046	-1.69411	-2.11938	-1.87719	-1.91236	-2.24189	-2.31672	-2.19626	-2.17022	-1.75203	-2.12405	-2.19173	-2.08138	-2.31814	-2.23371	-2.25804	-2.05495	-2.22235	-2.20035
BRE1	0.848919	1.17196	0.90291	1.27797	1.43828	1.49007	1.43688	1.14968	1.9538	1.6263	1.21852	1.29877	1.46824	1.34758	1.60037	1.23104	1.41948	1.64577
YDL073W	-0.288006	0.839124	0.442016	0.870248	1.07088	1.12306	1.09615	1.07782	1.22286	1.14571	1.18044	0.927317	1.17452	1.15828	1.30681	1.09274	1.0174	1.30699
YET3	3.53648	4.41631	4.26569	4.12291	4.39145	4.09668	4.30035	4.28499	3.50793	3.61693	4.14409	4.25165	4.32256	4.35111	4.26047	4.17872	3.76068	3.78245
SUT047	-0.296056	0.173627	0.38601	0.740764	0.172213	-0.110521	-0.200613	-0.49431	-0.0987583	-0.445348	0.0151385	0.298036	-0.0321347	-0.390917	-0.12187	-0.318398	0.044305	0.0612743
YDL071C	-1.32774	-0.924498	-1.28243	-1.19135	-1.35639	-1.4418	-1.6891	-1.49066	-1.59007	-1.54108	-1.69748	-1.6096	-1.74038	-1.49236	-1.66026	-1.22773	-1.51171	-1.78085
BDF2	1.70715	3.23488	2.49979	2.61358	3.01639	2.99257	2.86521	2.76752	3.01946	2.63888	3.15818	3.23768	3.39514	3.16024	3.36807	2.89806	2.95555	3.00807
CBS1	0.0119056	0.226679	-0.211498	0.377514	0.336988	0.119581	0.258376	-0.139738	-0.180495	0.411714	0.13364	-0.157154	0.37669	-0.0221818	0.090058	-0.13055	-0.299399	0.097545
YDL068W	-1.83359	-1.99044	-1.76656	-2.33123	-2.32142	-2.28518	-2.25828	-2.00193	-2.22153	-2.2918	-2.16632	-2.18273	-2.28285	-2.22622	-2.12771	-1.95953	-2.20653	-2.10491
COX9	3.65175	3.54724	3.09822	3.91937	3.85907	3.72367	4.07228	3.86071	3.82667	4.39179	3.56747	3.95857	3.80637	3.51841	3.44158	3.41905	3.56926	3.66127
IDP1	4.91555	5.04605	4.27435	4.13281	4.40885	4.08369	4.18513	3.92594	3.61249	4.78347	4.20392	4.15521	3.96335	3.81549	3.96185	4.04783	3.53859	3.64956
PEX19	0.816632	1.29589	1.39404	1.69912	1.50082	1.78692	1.48723	0.674457	2.70044	1.51642	1.13938	1.40345	1.8487	1.54049	1.69519	0.830447	1.67795	2.05253
UBC9	0.922816	2.07167	1.30855	2.07722	1.75299	1.62338	2.11299	2.22012	2.57267	1.85593	1.45897	1.29148	1.7088	1.49001	1.80034	1.05914	1.32637	1.92076
YDL063C	-0.522162	-1.84023	-1.56718	-1.26863	-0.685343	-0.277544	0.174985	0.451455	0.484361	0.71614	-1.54436	-1.56351	-0.8747	-0.178684	-0.235151	-0.259489	0.0865791	0.436981
YDL062W	-1.9374	-1.8986	-1.83253	-1.98747	-2.03281	-2.08495	-2.06602	-1.54054	-1.1151	-2.17829	-1.81626	-2.19857	-2.10662	-2.16616	-2.0185	-2.11499	-1.8098	-1.76618
CUT485	-1.4211	-1.72003	-2.22263	-2.1651	-2.51215	-2.01268	-2.02318	-1.74821	-1.85293	-1.23402	-2.10329	-2.36621	-2.29288	-1.38756	-2.18796	-1.63503	-1.81687	-1.64923
RPS29B	-0.642485	-1.03263	-0.494387	-0.659207	-0.700534	-0.287278	-0.0437248	-0.221037	0.14678	0.45908	-0.0216927	-0.285193	0.258467	0.108829	0.347472	0.208158	0.199759	0.56103
TSR1	0.321588	-0.584763	-0.202104	0.233879	0.534635	0.715469	0.767008	0.330999	0.687885	1.01969	-0.272212	-0.237586	0.397974	0.504393	0.694646	0.58092	0.844598	0.974493
RAD59	-0.307176	-0.651898	-0.639269	-0.584476	-0.838914	-0.588279	-0.622316	-0.582547	-0.0100377	-0.485094	-0.147419	-0.254586	-0.0506331	-0.0790961	-0.151639	-0.697329	-0.147152	-0.157608
CUT486	-1.57209	-2.114	-1.71004	-2.12228	-2.16922	-1.96217	-2.27301	-2.20803	-1.87886	-1.98477	-1.41559	-1.7113	-1.85461	-2.06894	-2.04076	-2.00858	-1.81408	-2.16286
USO1	0.442952	1.05718	0.745876	1.11203	1.32138	1.42906	1.17712	0.481926	1.26415	1.39824	1.23089	1.10969	1.62686	1.38396	1.54911	1.04976	1.24346	1.31039
YDL057W	0.61136	1.12436	1.11375	1.21861	1.55043	1.42523	1.55961	1.45426	1.19665	0.842393	1.22502	1.16819	1.40502	1.38143	1.49097	1.51396	1.40069	1.39147
CUT487	-1.73667	-1.91288	-1.96139	-2.07223	-2.11674	-2.14466	-2.30092	-2.26521	-2.25169	-2.07043	-2.1396	-2.26621	-2.15611	-2.24346	-2.13352	-2.38309	-2.21597	-2.19933
MBP1	1.08567	1.4651	1.05922	1.3907	1.54037	1.6985	1.42876	0.917164	1.49075	1.4527	1.42579	1.27809	1.61248	1.51455	1.7629	1.40197	1.39652	1.63303
PSA1	4.80174	5.06415	4.10851	3.87437	4.22429	3.12655	3.14089	3.19206	4.25766	5.20975	3.63105	3.55475	3.12203	3.02815	3.09267	2.83938	2.30875	2.67241
CUT488	-0.281374	-0.35372	-0.435842	-0.539075	-0.733228	-0.416456	-1.31852	-0.528576	-0.388824	-0.322096	-0.574119	-1.0747	-0.534533	-1.35273	-1.00026	-0.658191	-0.469381	-1.23063
MCH1	1.04109	3.38363	2.6878	3.05562	3.19743	3.37404	3.472	4.32661	3.64827	1.66247	3.14494	2.95661	2.86103	2.80964	2.72795	2.78031	2.70829	3.04382
PBP4	2.50504	2.81892	2.16967	2.45808	2.78083	2.67623	2.9824	2.80718	3.03728	2.84369	2.58504	2.60314	2.60861	2.65596	2.74098	2.71776	2.38286	2.92871
SLC1	2.15497	2.09653	1.69349	1.90663	1.81601	1.64417	1.84313	1.72846	1.58707	2.1792	1.60307	1.41304	1.27633	1.23939	1.45738	1.51504	1.24812	1.48747
LHP1	2.22019	0.81225	0.906266	1.33502	1.32775	1.34117	1.54923	1.56979	2.60512	2.47888	0.941163	1.12517	1.45625	1.4427	1.76901	1.44137	1.69468	1.90131
YDL050C	-1.61941	-1.86957	-1.50845	-1.90742	-1.89669	-1.79038	-2.10765	-2.01598	-1.98092	-1.98709	-2.03134	-2.09686	-2.3326	-2.03543	-2.10527	-1.59483	-2.18233	-2.27162
KNH1	0.788286	0.722596	1.14579	1.4097	1.61647	1.35884	1.3497	1.09594	2.58891	1.69899	0.466648	0.734851	1.04003	1.04511	1.32566	1.45929	1.50677	1.73606
STP4	2.26295	0.341774	0.334113	0.223053	0.0165761	0.343983	0.0133727	0.0605867	0.125079	1.44305	-0.123591	-0.195007	0.24718	0.410599	0.623868	0.937257	1.07419	1.64105
CUT489	-1.61652	-1.02468	-1.38323	-1.19037	-1.51642	-1.86754	-1.80172	-1.42248	-1.47401	-1.57743	-0.809222	-1.36272	-1.1576	-1.12346	-1.54999	-1.53025	-1.795	-1.1164
SIT4	1.91515	2.00888	1.86853	2.36521	2.45121	2.41072	2.45326	2.48292	2.35646	2.49515	1.95581	2.01096	2.17897	2.30612	2.34566	2.24656	2.04614	2.18908
SUT462	-0.945746	-0.651756	-0.447276	-0.843009	-1.01966	-1.13912	-1.00976	-1.20838	-1.30109	-0.802452	-0.452939	-0.125117	-0.0301848	0.0468144	-0.112534	-0.163597	-0.663984	-0.745374
NPC2	3.98228	4.9086	4.74768	4.64429	4.75226	4.42547	4.68051	4.80812	4.26494	4.07761	4.09434	4.23294	4.35169	4.28427	4.3285	4.42387	3.94451	4.16156
MRP10	2.05719	1.05429	1.18776	1.01765	0.33008	0.32931	0.218582	0.348383	0.777919	1.65306	1.18233	1.03736	1.40347	1.0102	0.960326	0.338442	0.708914	1.25798
FAD1	1.55441	2.28713	2.08532	2.22263	2.37029	2.00779	2.05826	1.86106	1.6988	1.71958	1.9541	2.15883	2.25942	1.96221	2.00582	1.63454	1.44643	1.61242
MTF2	0.46063	-0.0261081	-0.0563348	-0.149521	0.0494784	-0.0917406	-0.022863	-0.581105	0.0797113	0.440259	0.0579769	0.0594495	0.234638	0.16209	0.20938	-0.233608	0.0926674	0.159192
PRP11	-0.0510222	-0.0509707	0.00616328	0.524811	0.816348	0.657767	0.908236	0.779897	1.15454	0.560802	-0.187822	-0.115557	0.352358	0.504691	0.552094	0.21082	0.365963	0.78638
SIR2	0.58218	0.927651	1.0354	1.26143	1.57488	1.55559	1.71753	1.69583	1.26721	1.04319	0.832602	0.846038	1.12956	1.2497	1.39415	1.37189	1.18542	1.18709
YDL041W	-1.06275	-1.52877	-1.48954	-1.04425	-1.66017	-1.33412	-1.84653	-1.47488	-1.62789	-1.40393	-1.32833	-1.7598	-1.67957	-1.7871	-2.0031	-1.74287	-1.2834	-2.05064
NAT1	2.34965	2.0644	1.52382	1.71086	2.07807	1.82432	1.88677	1.83373	1.999	2.36318	1.52876	1.40959	1.51201	1.38379	1.77964	1.5579	1.28732	1.66923
SUT048	-1.51736	-1.79578	-1.74055	-1.91953	-2.03031	-2.04479	-2.08455	-2.10107	-2.06654	-1.63793	-1.42582	-1.47422	-1.66851	-1.70566	-1.81571	-1.8697	-1.7054	-1.90604
PRM7, YDL038C, BSC1	0.364715	-0.513616	-0.53754	-0.564824	-0.384125	0.00239994	-0.302188	-0.0389835	-0.475979	-0.874945	-0.753852	-0.983826	-0.89387	-0.566078	-0.507017	-0.448821	-0.593174	-0.282061
PUS9	0.082809	0.31363	0.170174	0.477956	0.458175	0.61983	0.526294	0.371445	0.479524	0.379492	0.123386	0.201111	0.379799	0.14445	0.585164	0.153293	0.415726	0.489665
GPR1	1.47591	2.20796	1.96585	2.15132	2.4543	2.61354	2.55233	2.49161	2.48841	2.18767	2.06397	2.05178	2.31379	2.24596	2.48224	2.3104	2.22966	2.50512
YDL034W	-1.85561	-1.94911	-1.41451	-1.57315	-1.76906	-1.90872	-2.06717	-2.00705	-1.90701	-1.84821	-1.85281	-1.87636	-1.99945	-1.96792	-2.02112	-1.78229	-1.53039	-1.96499
SLM3	0.957141	0.879018	0.948946	0.968992	1.05783	1.03103	1.23441	1.11543	1.47761	1.02578	0.825061	0.752994	0.978741	0.958205	1.01285	1.06012	1.00923	1.24223
YDL032W	-1.32519	-1.1619	-1.60873	-0.950639	-1.69275	-1.4247	-1.96683	-1.60843	-2.02305	-1.88857	-1.50132	-1.48927	-1.79816	-1.40504	-2.02712	-1.36516	-1.54391	-2.20067
DBP10	0.255182	0.467655	0.423711	0.719972	1.0443	1.16829	1.10315	0.571737	1.10198	1.52967	0.466421	0.44251	0.993643	0.986552	1.25795	1.06279	1.23452	1.2948
PRP9	-0.21935	0.147858	0.291133	0.675445	0.762499	0.730258	0.906899	0.562182	1.1665	0.418319	0.395918	0.566961	0.684964	0.599753	0.67493	0.618082	0.654985	0.65072
ARP2	3.26449	3.56809	3.31865	3.42992	3.67785	3.24543	3.52837	3.01271	2.88155	3.48163	3.06988	3.18203	3.25308	3.28471	3.30721	3.25459	2.79125	2.81694
MPS1	0.792742	1.14337	0.817077	0.924819	1.10171	1.16068	1.27896	1.4435	2.85731	1.02232	1.17529	1.14683	1.31719	1.31522	1.28773	1.05918	1.14944	1.52785
YDL027C	2.62219	3.09424	2.46711	3.02363	3.15743	3.19396	3.21778	3.24753	2.90694	2.70256	2.31518	2.30319	2.83485	2.78939	2.91561	2.69964	2.63376	3.05058
YDL026W	-1.69789	-1.95418	-1.9952	-1.93724	-2.19076	-2.07841	-2.52159	-1.89431	-1.56279	-2.05654	-2.11081	-2.17504	-2.25199	-2.38842	-2.14384	-2.2099	-2.06196	-2.28832
YDL025C	2.31409	3.13182	2.44452	2.60933	2.53183	2.48906	2.21199	1.97955	1.78078	2.11474	2.81999	2.57449	2.63175	2.38282	2.43004	1.98571	1.8958	1.98605
CUT490	-0.833997	0.169577	-0.0809237	-0.0900812	-0.197341	-0.262396	-0.315751	-0.86023	-0.991889	-0.684641	-0.177205	0.19918	0.0197388	0.617042	0.188895	-0.599923	-0.245887	-0.379574
SUT049	-1.34011	-0.644147	-0.604091	-0.992061	-1.11387	-1.15413	-1.07595	-1.06289	-0.826723	-0.540374	-0.374521	-0.247599	-0.576208	-1.06495	-0.723515	-0.606164	-0.525496	-1.22627
DIA3, YDL022C-A	-0.218587	1.5139	1.10442	1.12671	1.38646	1.58388	1.78125	1.69684	1.70466	-0.267656	1.49209	1.73009	1.77067	1.71337	1.63561	1.49066	1.37162	1.7369
SUT463	0.941282	0.0924694	0.467009	2.16752	0.837425	1.03946	1.20615	0.835075	0.812221	2.88548	1.98737	2.30856	2.08336	1.69978	1.73712	1.65384	3.04036	1.17815
YDL023C	-1.40559	-1.62626	-1.44135	-1.29402	-1.81512	-1.29513	-1.58708	-1.88558	-1.67286	-1.88895	-1.39219	-1.73115	-1.68718	-1.61974	-1.77206	-1.62403	-1.38793	-1.96275
GPD1	5.394	5.30905	5.25557	4.85556	5.12269	4.80811	5.04764	4.63728	4.62552	4.94733	4.59875	4.91177	5.0424	5.09577	5.12389	5.23829	4.87172	4.70504
CUT056	-1.45781	-1.57603	-0.921204	-1.49143	-1.83635	-1.79181	-1.94448	-1.68406	-1.57434	-1.69356	-2.10283	-0.940696	-1.15265	-1.4259	-1.43011	-1.91538	-1.92747	-1.59442
CUT491	-1.60062	-1.81543	-1.89887	-2.05978	-1.79359	-1.97141	-2.20645	-1.94565	-1.99343	-1.67982	-1.85368	-1.91997	-2.07241	-1.77597	-1.68524	-1.72786	-1.67859	-1.95949
GPM2	2.07112	2.22361	2.33063	2.42931	2.5572	2.46863	2.24715	1.8015	2.23567	1.75458	1.66881	1.95556	2.29601	2.11909	2.55414	2.16565	1.9551	2.22414
RPN4	3.50913	3.63541	3.2702	3.53206	3.92918	4.06966	4.3319	4.20111	4.22378	3.3162	3.50127	3.62504	3.87681	3.909	4.03234	4.00926	3.97753	4.2644
CUT057	-1.71087	-2.19599	-1.82101	-2.09351	-2.12409	-2.15006	-2.12338	-2.1036	-2.26734	-2.05961	-2.16218	-2.08133	-2.03256	-2.08954	-1.98744	-1.99056	-1.96214	-1.94571
OSH2	2.8977	3.05855	2.78352	2.76258	2.81763	2.7153	2.86034	2.34053	2.71469	2.51094	2.62317	2.66123	2.88583	2.69464	2.75674	2.57099	2.46531	2.66464
CUT058	-1.86013	-2.01804	-1.98065	-1.90163	-2.1314	-2.37453	-2.22652	-2.28581	-2.17864	-1.80834	-1.95933	-2.18255	-2.19118	-2.08143	-2.10802	-2.19763	-2.21986	-2.23662
ERP3	1.50377	1.74935	1.43561	1.60918	1.72995	1.46016	1.98289	2.1221	1.87336	1.68004	1.17499	1.30925	1.40333	1.32113	1.4232	1.27536	1.28267	1.36642
CUT059	-1.50628	-2.00883	-1.65603	-1.70628	-2.05662	-2.22293	-2.45416	-2.19203	-2.13746	-1.61013	-1.88367	-2.22546	-2.19363	-2.11437	-2.17867	-2.30456	-1.8859	-2.22098
CDC7	-0.0272496	0.337368	0.251178	0.729605	0.934209	0.993922	1.4909	1.41748	2.02804	0.33469	0.0470983	0.296996	0.424548	0.398159	0.625863	0.60679	0.858867	1.05788
YDL016C, TSC13	3.01493	3.51461	2.96028	3.56285	3.72937	3.4738	3.62728	3.71796	2.86227	3.95809	3.17512	3.08799	3.48175	3.3651	3.42874	3.28641	2.82267	3.1117
NOP1	3.01196	-0.131518	-0.00686276	0.883681	1.13067	1.36195	1.6405	1.49519	1.75271	3.68325	-0.26517	-0.197473	0.411044	1.26649	1.40036	1.15526	1.16746	1.59229
CUT492	-1.81907	-2.02006	-1.96227	-2.24183	-2.12679	-2.52061	-2.26409	-1.8224	-1.67218	-1.86196	-1.87563	-1.3684	-1.94148	-2.13576	-2.18597	-2.15689	-1.97428	-1.91229
SLX5	1.21044	1.57041	1.51984	1.5209	1.60127	1.51645	1.62529	0.75927	1.46607	1.21775	1.66603	1.66283	1.70033	1.67998	1.6824	1.50051	1.61857	1.51894
YDL012C	1.14623	1.6746	1.01844	1.18896	0.836532	0.952505	0.279462	0.200086	0.0763967	1.26963	1.47681	1.51822	1.22704	1.22504	1.0934	0.614885	0.874356	0.496077
GRX7	1.77838	2.20338	1.94042	2.59526	2.56817	2.574	2.79695	2.48214	2.99964	2.15872	2.11679	2.04041	2.25684	2.41185	2.38239	2.07034	2.571	2.79855
YDL011C	-1.76539	-1.74798	-1.63507	-1.71095	-2.01038	-1.96476	-2.03479	-1.77013	-1.96347	-1.82199	-1.79108	-1.97502	-2.03311	-2.13824	-2.11072	-1.77078	-2.08264	-2.32716
YDL009C	-1.50065	-2.0177	-1.8288	-2.13199	-1.88649	-2.02455	-2.2805	-2.15792	-2.24898	-2.11086	-2.11406	-2.18083	-2.07978	-2.1353	-2.12756	-1.92391	-2.21417	-2.30568
SUT464	-1.65147	-2.07854	-1.69887	-1.85857	-2.14715	-2.19765	-2.15647	-2.17451	-2.27356	-1.91329	-2.16062	-2.15636	-2.18537	-2.15437	-2.15677	-2.16675	-2.13394	-2.18111
APC11	1.21573	0.795275	1.11212	1.48035	1.37793	1.33688	1.3845	1.49473	1.963	0.993107	0.67633	0.594368	0.933169	0.761997	0.987765	0.65056	0.897466	1.17447
YDL007C-A	-2.28079	-1.99464	-2.03174	-1.94989	-1.93585	-0.582614	0.193098	2.04071	3.52023	-2.4721	-2.17524	-2.15996	-2.05422	-2.1287	-1.89073	-1.12842	-0.33221	1.29915
RPT2	2.61327	3.42799	3.28832	3.45144	3.75812	3.58433	3.81394	3.46205	3.86409	2.90664	2.94107	3.02557	3.41068	3.37048	3.38535	3.33774	3.44031	3.61358
PTC1	1.09865	1.33228	0.964477	1.17639	1.22747	1.10151	1.36694	1.07101	1.57958	1.19533	1.25487	1.23804	1.25102	1.20173	1.14938	1.12068	0.915188	1.22908
MED2	1.87071	2.21436	2.07779	2.07661	1.98106	2.08193	1.93772	1.60068	1.90474	1.92788	1.8938	1.72422	2.02434	2.0554	1.99353	1.50847	1.81231	2.03746
CUT060	-1.54426	-1.53857	-1.93351	-2.10779	-1.9078	-2.46532	-2.24416	-2.2314	-1.88947	-1.57926	-2.29477	-1.96869	-2.2439	-2.35863	-1.79067	-2.09086	-1.85624	-2.06824
ATP16	5.41347	4.88815	4.86654	4.47856	4.33149	3.71591	4.23469	3.95004	3.71519	5.3058	4.05473	4.24355	4.4386	4.2969	4.34262	4.03403	3.79234	3.804
SUT465	-1.66922	-2.16373	-2.09546	-2.15465	-2.12647	-2.0557	-2.15585	-2.31599	-2.21392	-1.72626	-2.39688	-2.02378	-2.39625	-2.23465	-2.32612	-2.33447	-2.33796	-2.29364
MCD1	0.166934	-0.963228	-1.19724	-1.52961	-1.84099	-1.31597	-1.23197	-0.913554	-0.590974	1.46903	-0.747682	-0.984098	-1.13272	-1.14463	-1.25836	-1.32119	-1.14555	-1.08597
NHP10	0.820189	1.20302	0.74084	1.19232	1.21307	1.05965	0.856626	0.304448	1.03471	1.08255	1.17313	1.03188	1.2596	0.842769	1.03293	0.707072	0.89063	1.06294
RMD1	0.194087	0.554452	0.497525	0.663157	0.800064	0.553848	0.809829	0.343319	0.722809	0.536145	0.265256	0.199411	0.490844	0.49728	0.560481	0.436369	0.526411	0.617396
NTH1	3.39458	4.19393	4.02006	4.11917	4.36035	4.24602	4.41813	4.17483	4.06089	3.44353	3.91264	4.11926	4.26026	4.25257	4.38349	4.33094	4.14427	4.14985
YRB1	2.88769	2.9011	2.60624	2.9348	3.2629	3.24878	3.56165	3.42146	3.8249	3.15351	2.30616	2.54651	2.75288	2.62655	2.7784	2.63853	2.82586	3.06541
CUT061	-1.49452	-1.47316	-1.23108	-1.68071	-1.2889	-1.77828	-1.79011	-1.87	-1.30096	-1.22468	-1.93037	-1.3301	-1.2684	-1.66552	-1.47201	-1.47451	-1.25484	-1.33021
RCR2, YDR003W-A	2.33383	3.23507	2.8763	2.93292	3.09801	2.86113	3.10455	2.7055	2.76842	2.1446	2.79166	2.85673	2.95172	3.02185	3.05641	2.89292	2.69898	2.75003
RAD57	0.796402	0.621949	0.485434	0.614777	0.842902	0.947944	1.29767	1.23181	1.28293	0.79705	0.670818	0.371296	0.735502	0.862153	0.976848	0.918061	1.09923	1.29191
MAF1	1.59884	2.37895	2.11424	2.74639	3.04895	3.15786	3.05255	3.12403	2.61857	2.10483	2.35653	2.38552	2.67707	2.58464	2.9307	2.77725	2.57488	2.66565
SOK1	2.50297	2.72413	2.43052	2.93095	3.06622	2.99259	2.99088	2.87996	2.74138	2.6953	2.53883	2.48489	2.94789	3.0805	3.14496	2.87817	2.75578	2.96214
SUT050	0.625472	0.142922	0.826667	1.19727	0.537618	0.768604	0.214005	1.15412	0.0837925	1.60963	1.23529	1.61338	1.62168	1.28491	1.22942	1.3515	1.54926	1.08138
YDR008C_a	-0.477498	0.640808	0.335137	-0.0201291	-0.0464898	-0.245533	-0.225693	-0.691876	-0.903969	-0.251786	0.548351	0.345344	0.307375	0.488471	0.294985	-0.0178108	-0.207876	-0.054187
TRP1	1.27379	1.787	1.44263	1.82169	1.67448	0.899429	0.908258	0.425247	0.186359	1.81346	1.79869	1.82558	1.55055	1.51356	1.24592	1.26815	0.99349	0.605886
YDR008C_b	-1.11132	-1.34719	-0.819067	-0.652765	-1.13718	-1.17339	-1.31693	-1.43294	-1.41885	-1.11739	-0.891859	-0.773285	-0.789845	-0.855381	-1.0353	-1.30044	-0.941184	-1.05359
GAL3	1.24907	1.36869	1.2509	1.32602	1.23998	0.944053	0.855331	0.728093	0.322876	1.61047	1.44361	1.37925	1.41025	1.49918	1.33229	1.24483	0.775432	0.885587
YDR010C	-1.14328	-1.16912	-1.15338	-1.3313	-0.728758	-1.35503	-0.916567	-1.41121	-1.26881	-1.44948	-1.12622	-1.06471	-1.49666	-1.7283	-1.39361	-1.38243	-0.853101	-1.89715
SNQ2	2.41692	3.87663	3.23271	3.31816	3.41143	3.2737	3.29839	3.16365	2.42935	2.86777	3.26133	3.26264	3.24208	3.00356	3.12182	3.10769	2.50805	2.66138
CUT493	-1.87878	-1.54648	-1.39191	-1.81819	-1.83301	-1.98909	-2.23695	-1.93957	-2.53818	-1.98438	-2.01849	-2.13749	-2.03207	-1.16267	-1.78894	-1.82498	-1.55163	-1.70593
SUT466	-1.34854	-1.53861	-1.23039	-1.14246	-1.5079	-1.51869	-1.59903	-1.61673	-2.01826	-1.40634	-1.10879	-1.1304	-0.951432	-0.581677	-0.815516	-1.03877	-1.0802	-1.07635
RPL4B	1.50002	1.67899	0.335448	1.97274	2.3364	2.8927	3.63639	3.70544	3.41884	4.2526	1.95766	1.73058	3.37714	2.97632	3.22741	2.75197	2.7931	3.80885
PSF1	-0.710373	0.0738778	-0.0800783	0.657141	0.59701	0.525498	1.14931	0.971931	1.02877	0.473348	0.439639	0.418255	0.46764	0.312085	0.592134	0.376528	0.362512	0.796636
RAD61	-0.653399	0.21959	0.0253678	0.300602	0.44453	0.615607	0.76658	0.628673	0.614465	0.338106	0.132475	0.160585	0.660854	0.396641	0.548469	0.261769	0.547007	0.670446
HED1	-1.40246	-0.521136	0.532355	0.818863	1.39542	1.73227	2.21341	2.5835	3.51656	-1.79224	-0.41171	0.0349553	0.882467	0.755014	1.11582	0.737935	1.6978	2.56685
YDR015C	-1.23781	-1.62766	-1.93576	-1.92478	-1.63897	-1.67552	-2.30769	-2.03385	-1.72059	-1.96624	-1.99443	-1.81513	-1.89139	-2.23332	-2.11788	-1.7399	-1.90401	-2.0666
DAD1	0.339695	1.24754	1.19668	1.3354	0.48728	0.809677	0.866001	1.32465	1.51678	1.03889	1.77666	1.79521	1.87809	1.46576	1.43463	0.623926	1.07575	1.44972
KCS1	0.766068	1.64612	1.40781	1.89014	2.31362	2.38296	2.44903	2.16027	2.40995	1.84791	1.54562	1.66257	1.81299	1.84397	2.17044	2.05824	2.0941	2.32171
YDR018C	0.725079	2.37605	2.1396	2.46038	2.68467	2.53272	2.9403	3.31885	3.04172	0.956695	2.0177	2.14495	2.52863	2.15518	2.24973	2.23179	2.11455	2.6499
CUT062	-1.67671	-2.00465	-1.53522	-1.9038	-1.79354	-1.98775	-2.03633	-2.06444	-2.00761	-1.98722	-1.81223	-1.93501	-2.01287	-1.92885	-1.98294	-1.75826	-1.70291	-2.06357
GCV1, YDR020C	0.514789	1.15309	1.108	1.24416	1.49514	1.46663	1.76846	1.65984	1.51722	2.00545	2.11224	1.86074	2.43141	2.2888	1.9649	1.84903	1.56668	1.58183
SUT051	-1.1435	-1.48383	-1.25408	-1.25124	-1.36894	-1.43143	-1.39965	-1.45016	-1.62592	-1.02473	-0.328862	-0.20456	-0.64813	-0.569133	-0.861029	-0.899189	-0.641246	-1.21124
CUT063	-1.62489	-1.13983	-1.09696	-1.78933	-1.98862	-1.38448	-1.6511	-1.84914	-2.08702	-2.01717	-1.01893	-0.845335	-0.875513	-0.859026	-1.15781	-1.70597	-1.51004	-1.2682
FAL1	-1.40177	-1.72459	-1.26234	-1.31267	-1.28466	-0.860232	-0.586849	-0.661684	-0.0116844	-0.698355	-1.5308	-1.16805	-1.13083	-0.687528	-0.730852	-0.954427	-0.368508	-0.0855557
CIS1	0.69964	1.54118	1.42186	1.69769	1.79213	1.67398	1.9578	1.71473	1.57899	0.74968	1.23093	1.41672	1.76853	1.80559	1.94829	1.79934	1.70176	1.76851
SUT467	-1.78981	-1.78233	-1.9516	-1.61894	-1.75081	-2.26558	-2.12212	-2.21329	-2.16732	-1.50594	-1.82419	-1.83657	-1.48705	-1.42381	-1.34045	-1.41349	-1.65597	-1.95439
SES1, FYV1	3.70667	2.31842	1.77393	2.44271	2.83136	2.72729	2.95343	2.66189	2.86062	3.91162	1.84296	1.72007	2.04585	2.17216	2.54891	2.36392	2.22107	2.74687
FYV1, RPS11A	-0.689785	-1.20829	-1.04703	-1.20257	-1.37467	-0.813909	-0.614548	0.327547	1.02746	0.332347	-0.89236	-0.721584	-0.738515	-0.596933	-0.0662337	-0.844016	0.423804	1.05898
YDR026C	-0.0779772	0.639621	0.416118	0.451178	0.520284	0.733468	0.640361	-0.121844	0.878327	0.431893	0.464489	0.381719	0.471722	0.457375	0.665342	0.269624	0.698893	0.797774
VPS54	1.24722	1.98265	1.5896	1.68266	1.8267	1.85307	1.99962	1.7545	2.2926	1.60061	1.69418	1.80349	1.96697	1.88965	2.04342	1.7845	1.8425	2.03813
REG1	2.68253	2.82483	2.5427	2.77963	3.00138	3.2356	3.16686	2.69725	3.28133	2.90779	2.61471	2.68644	3.0739	2.95749	3.04688	2.76848	2.87761	3.17799
YDR029W	-1.75239	-2.18878	-1.96157	-2.16836	-2.25923	-2.33284	-2.25677	-2.38369	-2.0514	-2.23463	-2.43655	-2.32097	-2.47398	-2.02039	-2.39181	-2.01219	-2.1294	-2.34656
SUT052	-1.51257	-1.76165	-1.66424	-2.02732	-2.05799	-1.98092	-2.32016	-1.86791	-1.67805	-1.8225	-1.58073	-1.65291	-1.24622	-1.8899	-1.68911	-2.01577	-1.78611	-1.90843
RAD28	-0.74767	0.780119	0.643452	1.10096	1.12228	1.26225	1.32708	0.719427	0.994774	0.263016	0.677608	1.06194	1.42485	1.2125	1.34304	0.864021	1.26621	1.2226
CUT064	-1.35058	-1.44956	-1.64034	-1.81482	-1.88834	-1.82315	-2.03446	-1.93895	-1.87476	-1.97147	-1.70778	-1.76778	-1.89424	-2.04943	-1.9505	-2.04218	-1.94932	-1.84615
MIC14	1.49641	1.41015	1.50556	1.62298	0.969664	0.996738	0.898492	0.461536	0.526577	1.48745	1.01616	1.32977	1.70721	1.19968	1.19263	0.371685	0.835537	0.948309
PST2	4.4561	5.47249	5.31978	5.20999	5.24341	4.7048	5.03054	4.68049	4.28704	4.97984	5.05822	5.25343	5.25654	5.17521	5.1305	5.27553	4.67748	4.56524
CUT494	-1.60789	-1.43031	-1.52118	-1.40619	-1.71932	-1.32891	-1.56003	-1.64348	-1.91303	-1.89507	-1.79112	-1.60722	-1.59728	-1.79739	-1.87249	-1.68749	-1.65253	-1.82668
SUT053	-1.5767	-0.786513	-1.16948	-0.951902	-0.984453	-0.730712	-0.955915	-0.88716	-1.34818	-1.28342	-1.19311	-0.990055	-0.9546	-1.06039	-0.93913	-0.838129	-0.882218	-1.06733
SUT468	-1.37005	-0.068348	-0.483912	-0.38186	-0.253753	-0.695484	-0.832905	-0.589085	-1.00756	-1.15382	-0.277225	-0.320212	-0.271897	-0.571138	-0.927004	-1.02636	-1.10233	-0.952346
MRH1	4.02273	5.35376	4.71993	4.99155	5.09281	5.26512	5.03225	5.53426	3.98212	5.78412	4.50166	4.59141	4.79523	4.82232	5.36354	5.60866	4.88743	4.97034
LYS14	1.11425	2.74165	1.90641	2.30879	2.4557	2.94952	2.98787	3.02849	3.04776	1.98168	2.89033	2.6261	2.43927	2.27131	2.37532	2.17139	1.97164	2.28554
YDR034W-B	1.31844	3.88291	3.66526	4.15949	4.44022	4.55307	4.72966	4.61831	4.49284	0.879945	4.11074	4.02753	4.48051	4.49959	4.37559	3.90969	4.3264	4.34972
ARO3	2.48238	5.22577	4.0561	4.0904	3.91445	3.59275	3.23673	3.18952	2.714	2.84507	4.36648	4.23054	3.79042	3.47494	3.27986	2.71131	2.19304	2.36678
EHD3	3.08246	2.83826	2.52385	2.71525	2.74323	2.51143	2.42799	2.25604	2.04225	2.63038	2.19017	2.15008	2.51541	2.35776	2.4469	2.26212	2.16676	2.20388
KRS1	2.9333	4.82903	3.62641	3.8262	3.91616	3.75386	3.44495	3.08844	2.88672	3.34528	3.96818	3.79758	3.46875	3.40597	3.30445	2.85831	2.57407	2.64421
ENA1	4.69119	5.60723	5.51196	5.36999	5.53947	5.35933	5.23824	5.32627	4.81615	3.59452	4.99432	5.14035	5.02227	5.17716	5.2001	5.1974	5.07765	4.80985
RSM10	2.72405	2.46689	2.49479	2.92692	2.82443	3.06958	2.64941	2.70139	3.04881	2.771	2.68861	2.77583	2.9202	2.75844	2.91471	2.59966	2.90592	2.82176
YDR042C, SNR47	-1.71246	-1.65283	-1.60758	-1.86758	-1.79362	-1.81281	-1.63167	2.19321	5.10875	-1.5483	-1.77291	-1.63279	-1.61348	-1.68599	-1.38684	-1.55783	-1.42139	2.01825
SUT054	-1.03748	-1.75741	-1.81246	-1.49891	-1.92196	-1.65753	-1.85507	-1.28791	-0.461072	-1.47019	-2.06197	-1.45538	-1.69411	-1.71289	-1.78497	-1.7128	-1.71082	-1.66679
CUT065	-1.3897	-1.61523	-1.3944	-1.8476	-1.78634	-2.02124	-2.0859	-1.82696	-1.59836	-1.60339	-1.5873	-1.47028	-1.54769	-1.73602	-1.82177	-1.91971	-1.92987	-1.83275
NRG1	2.91224	1.98753	2.00068	2.57149	2.01083	2.10687	2.1002	2.04406	2.05608	2.36089	2.34123	2.5838	2.71469	2.89376	2.755	2.33728	2.86677	3.01971
SUT055	-0.38396	-0.762759	-1.12105	-1.36075	-1.36339	-1.31432	-1.4879	-1.0616	-0.114823	-0.335187	-0.444081	-0.767906	-0.612122	-0.544153	-1.04707	-1.2162	-0.912521	-0.791285
SUT469	-1.63887	-1.52569	-1.65571	-1.87366	-2.10342	-1.91953	-1.58399	-1.13219	-1.14558	-1.68666	-1.91054	-1.95262	-1.96604	-1.94575	-1.78622	-2.03991	-2.05029	-1.67355
HEM13	1.94783	1.81416	1.64967	1.92503	2.16539	1.94472	2.11524	1.93946	1.87268	1.84717	0.897956	1.08083	1.1562	1.30127	1.6263	1.59663	1.26138	1.54224
CUT495	-1.48315	-1.27221	-1.80755	-1.88389	-1.28936	-1.53631	-1.86409	-2.39129	-0.699465	-1.30321	-0.899515	-2.08644	-0.285943	-1.81227	-2.37978	-2.53416	-2.44902	-0.354466
RPC11	-0.277804	0.426142	0.03081	0.459374	0.710689	0.487682	0.845776	0.640599	0.844395	1.07319	0.511298	-0.124538	0.988429	0.162055	0.952353	0.68099	0.860368	1.01489
BAP3	2.46918	2.58752	1.83462	1.60836	1.01861	0.464745	0.317083	0.0806763	-0.244513	2.79566	0.652827	1.24298	1.27554	1.06094	1.00237	0.026094	-0.0934538	-0.400343
HEM12	2.28097	1.55138	1.33856	1.23481	1.2576	0.833393	1.2669	1.00024	1.07338	2.15524	0.975506	0.981988	1.06739	0.90497	0.944769	1.02719	0.730972	0.781524
YDR048C	-1.83849	-1.87134	-1.47855	-1.88363	-1.82396	-1.49336	-1.25743	-0.986975	-1.65867	-2.06874	-2.22122	-2.18465	-2.26283	-1.98529	-2.14388	-1.54304	-1.8001	-1.32847
YDR049W	0.25718	0.516833	0.432625	0.522205	0.49032	0.674863	0.561899	0.0187583	0.742881	0.729595	0.684675	0.564915	0.585802	0.451162	0.61217	0.236579	0.478587	0.630452
CUT496	-1.5914	-2.00091	-1.43403	-1.9275	-2.10091	-2.56079	-2.46647	-2.40776	-2.2967	-2.13983	-2.07247	-1.66528	-2.16536	-2.08046	-2.28059	-2.27004	-2.11638	-1.89932
TPI1	6.06428	5.97265	6.22767	5.95854	6.16139	5.67999	5.91671	5.7591	5.17886	6.10044	4.86096	5.517	5.69542	5.85483	6.06174	6.29172	5.71499	5.55184
CUT497	-1.67758	-2.07599	-1.3248	-1.01194	-1.20781	-1.34409	-1.29154	-1.38275	-1.89918	-1.07689	-1.58069	-1.86079	-1.3389	-1.2789	-1.47553	-1.7744	-0.54017	-1.52477
SUT056	-1.34244	-1.92787	-1.39157	-1.70843	-2.08463	-1.94689	-1.99127	-2.05075	-1.84363	-1.8451	-1.74884	-1.47295	-1.61108	-1.71714	-1.79871	-2.17014	-1.50656	-1.51438
YDR051C	0.957774	1.61924	1.37778	1.7345	1.93485	1.61794	1.83171	1.31462	1.51734	1.63787	1.30026	1.4526	1.62153	1.49517	1.79006	1.45946	1.5108	1.78665
DBF4	0.900935	1.3528	1.2554	1.55925	1.71037	2.18904	2.37263	2.21742	2.84807	1.45416	1.19178	1.10144	1.46693	1.48048	1.62389	1.45759	1.81927	2.2299
YDR053W	-1.27758	-1.94385	-1.74837	-2.10886	-1.84674	-1.39783	-1.93617	-2.09638	-1.80579	-1.95909	-2.17431	-2.1296	-2.20005	-2.14551	-2.27428	-2.15572	-2.00285	-2.0761
CDC34	2.44071	3.49892	2.98763	3.45329	3.5717	3.53956	3.57105	3.34269	3.54514	2.84126	3.1995	3.27458	3.50187	3.44582	3.3664	3.11781	3.19684	3.32192
CUT498	-1.52004	-1.70951	-1.30516	-1.35229	-1.7253	-2.13543	-1.71665	-1.71947	-1.75374	-1.53108	-1.3469	-1.10336	-1.63968	-2.00802	-2.02015	-1.73582	-1.75461	-1.71924
CUT066	-0.982004	-0.647769	-0.458308	-0.29352	-1.70736	-1.7518	-1.59924	-1.33481	-1.28737	-1.28526	-0.401836	-1.18921	-0.740869	-0.476256	-0.345166	-0.922627	-1.51586	-1.31325
PST1	3.68568	5.31295	4.7779	5.32478	5.8361	5.83824	5.63632	5.43201	4.09879	4.12836	4.6841	4.65204	4.90427	5.30727	5.16524	4.95639	4.64586	4.35952
YDR056C	1.83661	2.52076	2.40495	2.69907	2.59664	2.74283	2.95609	2.39785	2.63416	2.62379	2.56692	2.67068	2.72589	2.51824	2.60935	2.27312	2.61112	2.50583
YOS9	0.148648	0.914184	0.869389	1.23377	1.39026	1.53977	1.31718	0.883785	1.20508	1.06765	1.08238	1.05401	1.24552	1.09074	1.36891	1.17137	1.19888	1.27994
TGL2	0.713503	1.30438	1.03344	1.19647	1.32411	0.934648	1.24617	1.15249	1.456	0.741923	0.990356	0.942341	1.19053	1.00723	0.984245	0.833242	0.448081	0.85714
UBC5	2.85523	4.81811	4.52584	4.84371	4.86284	4.63247	5.00926	5.02453	5.23816	3.5438	4.32752	4.5157	4.62482	4.68448	4.64835	4.73362	4.54927	4.6455
MAK21	0.713397	-0.280786	-0.359892	-0.163529	0.221131	0.627872	0.46683	0.489081	0.801166	1.66619	-0.0390299	-0.0177299	0.34415	0.488424	0.676488	0.416432	0.653495	1.02579
YDR061W	1.90776	1.55012	1.49495	1.2604	1.33935	1.21623	1.32621	1.13873	1.49531	1.47205	1.08899	1.21329	1.2262	1.12488	1.20515	1.03739	0.95971	1.16615
SUT470	-0.281961	-1.00544	-0.901284	-0.760683	-0.705234	-0.242071	-0.433169	-0.181998	-0.634153	-0.976284	-0.92948	-1.01412	-1.14815	-0.889538	-0.623716	-0.487968	-0.161456	-0.435215
LCB2	2.31188	2.78204	2.23738	2.65026	2.91957	2.87174	2.91246	3.06344	2.53536	2.98519	2.32254	2.34453	2.47448	2.60901	2.71876	2.70728	2.2444	2.39589
CUT499	-1.52743	-1.9833	-1.81424	-2.14875	-2.04273	-2.03909	-2.05139	-2.06018	-2.13252	-1.76017	-1.91223	-2.06527	-2.00598	-1.99264	-2.11895	-1.93808	-2.14883	-1.98965
YDR063W	2.38565	2.89209	2.71053	2.86202	2.43502	2.26767	2.38973	2.19115	2.07011	2.57813	2.88911	2.85144	2.98197	2.65124	2.73173	2.25778	2.33755	2.44272
RPS13	1.96061	0.524223	0.540082	0.715804	1.01364	0.937279	2.38531	2.24887	2.07388	3.3043	1.10784	0.797329	1.43506	1.50149	1.91787	1.95078	1.97728	2.76939
YDR065W	-0.832993	-0.501013	-0.521346	-0.115832	-0.173339	-0.0899955	-0.161271	0.240635	1.40622	0.187874	-0.493606	-0.419981	-0.240897	-0.235531	-0.0293626	-0.426535	-0.116537	0.293893
YDR066C	-0.749654	-0.293027	-0.319265	-0.158057	-0.0958909	-0.138181	-0.187357	-0.394695	-0.51636	-0.37365	-0.379171	-0.436694	-0.293913	-0.349891	-0.0811536	-0.319223	-0.294869	-0.0912164
OCA6	0.706545	0.969152	0.903487	1.20764	1.1266	1.08216	1.39228	1.12919	1.39337	0.887017	1.09107	1.06644	1.26932	1.18598	1.34238	0.953696	1.19477	1.36213
DOS2	0.536458	1.17217	0.777818	1.25188	1.08843	1.35394	1.23039	0.579822	2.11466	1.31584	0.938377	0.873934	1.48796	1.14126	1.25776	0.450929	1.3018	1.48751
DOA4	1.68464	1.89632	1.59567	1.98186	2.19767	2.14452	2.12024	2.28835	1.76665	1.94804	1.9729	1.9505	2.36551	2.41061	2.44189	2.24567	2.02208	2.25083
CUT067	-1.6692	-2.13421	-1.63018	-1.74842	-1.69868	-1.16736	-1.42747	-1.90252	-1.46423	-1.66967	-2.03151	-1.65155	-1.98517	-2.01697	-2.17158	-2.02986	-1.90717	-2.15661
FMP16	4.03066	5.63194	6.05701	5.97888	5.70603	5.64384	5.85006	5.62928	5.78293	4.47318	5.36775	5.92411	6.04598	5.75949	5.86174	5.74608	6.09454	5.96688
PAA1	2.46173	2.96623	2.52546	3.03095	2.82445	2.54475	2.91723	2.56736	3.15116	3.01623	2.63412	2.71901	3.0784	2.68021	2.8671	2.01634	2.41462	2.66661
IPT1	3.14932	3.06109	2.72909	2.88525	2.7897	2.64876	2.45275	2.66728	1.89836	3.22386	2.37537	2.50005	2.4311	2.5457	2.51929	2.40667	2.30436	2.10137
SNF11	1.81708	2.87938	2.1587	1.99271	1.74996	1.66812	1.40085	1.45922	1.30442	2.28437	2.41478	2.5928	2.48174	2.27996	2.03389	1.69964	1.66607	1.60327
SUT471	-1.04559	-1.48925	-1.07126	-0.768942	-1.19561	-1.01906	-1.61005	-1.14593	-1.05494	-0.0888948	-0.892444	-1.03628	-1.34336	-1.22558	-1.47427	-1.14708	-1.13297	-1.45382
TPS2	4.80805	5.10317	4.95537	4.67262	4.88314	4.5484	4.68031	4.39892	4.07155	4.2865	4.33902	4.52921	4.77164	4.71281	4.69913	4.71746	4.33029	4.26963
PPH3	-0.45222	0.740193	0.641824	1.18662	1.39161	1.36458	1.62914	1.29342	1.40844	0.687225	0.286044	0.436192	0.822885	0.895817	0.952353	0.8387	0.976645	1.16845
RAD55	-0.889971	1.36831	0.642282	1.23728	1.32108	1.3937	1.21152	1.09799	0.946131	0.336507	1.42663	1.28976	1.42977	1.1949	1.47852	1.12787	1.0619	1.38928
CUT500	-1.52621	0.195062	-0.28931	-1.02439	-1.04309	-1.18625	-1.39514	-1.18703	-1.6536	-1.29451	-0.729673	-0.640004	-0.984667	-0.787543	-1.08741	-0.834298	-1.35868	-1.41521
SUT472	-0.354979	0.456662	-0.259177	0.141632	0.146624	-0.334671	-0.700754	-0.515783	-0.333773	-0.663048	0.0839028	0.0639126	-0.148685	-0.166066	-0.294125	-0.544229	-0.883996	-0.564567
SED1	6.71615	7.16237	7.30092	6.69889	6.83878	6.58773	6.85044	6.83776	6.47619	6.7763	6.56662	6.84977	6.77914	6.92686	6.93043	7.13188	6.90099	6.70414
SHU2	-0.590254	0.0654088	-0.0490852	0.142556	0.326965	0.154537	0.819998	0.860183	1.20008	-0.234745	0.0291526	-0.0591068	0.117051	0.258267	0.334062	0.219642	0.43808	0.700047
CUT501	-1.28203	-0.507884	-0.305328	-0.883432	-0.874612	-0.785159	-1.40073	-1.41596	-1.16574	-0.835746	-0.57257	-0.409708	-0.894808	-1.30731	-0.912271	-1.36777	-1.13285	-1.32198
PET100	0.829648	1.07	1.05053	1.49898	0.940478	0.787326	0.878881	0.783028	1.19016	1.4606	0.737222	0.739727	1.16372	0.787186	0.931907	0.179467	0.489659	1.0397
TFB5	-0.343447	0.336915	-0.0110427	0.315869	-0.286236	0.103147	-0.175743	-0.362994	0.533248	0.0150168	0.28996	0.573607	1.0096	0.329181	0.610534	-0.260095	0.60263	0.563194
VPS41	0.225681	1.19838	0.86405	1.33855	1.53645	1.54193	1.56905	1.27281	1.35932	1.15763	1.33733	1.22287	1.5578	1.398	1.57403	1.34389	1.40706	1.55362
PDC2	0.41267	1.47224	1.10194	1.4457	1.58934	1.53142	1.59926	1.40093	1.29688	1.4491	1.40861	1.3567	1.62025	1.62208	1.75098	1.56953	1.34626	1.59339
STN1	-0.337307	0.349212	0.390267	0.319513	0.556013	0.304239	0.499983	0.280247	0.616203	0.62329	0.52435	0.496629	0.801199	0.614267	0.742137	0.434357	0.419597	0.416265
RRP8	-0.136815	-1.61103	-0.918461	-0.451744	-0.410497	-0.167743	-0.145168	-0.340609	0.194462	0.529943	-1.09194	-0.725052	-0.386402	0.0670918	0.262984	-0.355287	0.173559	0.434013
TVP23	2.04772	2.15797	1.82069	2.00396	2.08175	1.85907	1.99484	2.02637	1.45196	2.44558	1.82567	1.57498	1.73357	1.82487	1.79451	1.73168	1.4414	1.53185
SUT057	-1.24944	-1.94109	-1.76728	-1.9459	-2.202	-2.18223	-2.05223	-2.15916	-1.8407	-1.7491	-1.87691	-1.95392	-2.0277	-2.04691	-2.11564	-1.82244	-1.89738	-2.06557
AFR1	1.59956	3.13918	2.84474	2.87523	2.92534	2.97596	3.02672	2.31063	2.73807	1.38893	2.64109	2.81435	3.017	2.91513	2.83952	2.41294	2.4858	2.71883
SSS1	2.35213	2.92965	2.54078	2.96596	2.49667	2.62122	2.84578	3.05295	3.28352	3.41025	2.98597	3.06012	3.18446	2.94629	3.03556	2.5269	2.82511	3.08032
RRP1	0.0717405	-1.00434	-0.610471	-0.0412579	0.0715412	0.303877	0.34489	-0.0984479	0.944612	0.540084	-0.714201	-0.489275	-0.0830111	-0.0881106	0.00947307	-0.215285	0.171531	0.276526
SLU7, tR(ACG)D	0.327558	0.483164	0.0261504	0.459172	0.235219	0.226965	0.0277083	-1.10335	-0.0418428	0.516785	0.510741	0.704751	0.958535	0.730112	0.752815	-0.0493037	0.527363	0.47646
CUT502	-0.900611	-0.709887	-1.32653	-1.15325	-1.7867	-1.47866	-2.00124	-1.56667	-1.89508	-0.875783	-0.586808	-0.437495	-0.798769	-1.02884	-1.33664	-1.75529	-1.07539	-1.45753
SUT473	-0.444421	-0.226555	-0.561817	-0.860651	-1.41043	-1.93611	-2.19387	-1.76691	-1.26371	-0.318811	-0.386039	-0.392701	-1.01498	-1.10007	-1.01921	-1.90685	-1.6476	-1.59249
YDR089W	0.390757	0.664805	0.264227	0.269417	0.536817	0.527334	0.780713	1.14111	1.46595	1.40612	1.84061	1.96723	1.5861	1.37286	1.46093	1.25479	0.976654	1.45154
YDR090C	1.4773	1.93607	1.759	2.50644	2.68182	2.59627	2.77233	2.90509	2.64694	1.73451	1.69853	1.73543	1.77787	1.87954	2.17307	2.28565	2.17167	2.28106
RLI1	1.9172	1.13917	0.815419	1.59811	1.99921	1.86382	2.18693	2.40398	2.19296	2.46265	0.60485	0.556729	0.949571	1.29806	1.44065	1.55079	1.54378	1.90949
CUT503	-1.36136	-1.89113	-1.7453	-1.94967	-2.00408	-1.97461	-2.00144	-2.04848	-1.83898	-1.62779	-2.11856	-1.92766	-1.86072	-2.08399	-2.20954	-1.8888	-1.90077	-1.9714
UBC13	0.961077	2.82987	2.06717	2.73912	2.63128	2.5582	2.9387	2.77309	3.10265	2.09031	2.66698	2.71986	2.87515	2.63833	2.70188	2.485	2.53409	2.89107
DNF2, YDR094W	1.78629	1.80174	1.13216	1.39259	1.55335	1.58239	1.71045	1.49693	1.5476	2.16908	1.48865	1.34243	1.20759	1.18919	1.36812	1.35886	1.19574	1.3698
YDR095C	-0.828246	-1.44492	-1.21278	-1.518	-1.86112	-1.15587	-1.73631	-1.4051	-1.35492	-1.53728	-1.30375	-1.16442	-1.87866	-1.83343	-1.75596	-1.93524	-1.23003	-1.88181
GIS1	2.99984	3.39977	2.91558	3.00044	3.10953	3.2087	3.11494	3.60632	3.92528	2.87644	2.96668	2.93647	3.26353	3.23164	3.30596	3.10068	2.92161	3.39977
MSH6	0.753347	0.299583	0.466971	0.919998	1.53469	1.59843	2.0066	1.54349	1.8276	1.59733	0.262719	0.564697	1.11983	1.25431	1.47186	1.48174	1.46645	1.57223
GRX3	2.4701	2.34289	1.79498	2.39416	2.22073	1.88146	2.07726	1.8707	1.96827	2.60246	1.76529	1.65029	1.86257	1.85231	1.97015	1.65398	1.61126	1.71359
YDRCdelta9	-1.47962	-1.37655	-1.13031	-1.1457	-1.08637	-0.823755	-0.85963	-1.07498	0.250089	-1.38547	-0.662481	-0.757738	-0.797576	-0.900309	-0.655774	-0.855511	-0.804555	-0.645278
BMH2	2.88191	4.48414	3.76467	4.53632	4.81688	4.6054	4.95292	4.82524	4.93336	4.07524	4.27158	4.32712	4.68905	4.45024	4.59448	4.53739	4.32364	4.56253
TVP15	2.96487	3.95481	3.49668	3.50897	3.38882	2.74193	3.09478	3.07851	2.79067	3.11043	3.25094	3.36491	3.28306	2.99863	2.92598	2.7448	2.26495	2.48786
ARX1	0.657267	-1.13772	-0.722948	-0.189154	0.138288	0.224527	0.254098	0.722646	0.806647	1.66533	-1.05321	-1.00903	-0.370645	0.261437	0.474639	0.273847	0.485948	0.855205
YDR102C	-1.8532	-1.87357	-1.66729	-2.19025	-2.21436	-2.30509	-1.92151	-1.43276	-1.52291	-2.18682	-2.4054	-2.32577	-2.33453	-2.29128	-2.41415	-2.17403	-1.43744	-2.31298
STE5	-1.01104	-0.50518	-0.929778	-0.691418	-0.443498	-0.576886	-0.69459	-0.370579	-0.0669215	-0.517958	-0.0738057	-0.101722	-0.0251179	0.201198	0.173347	-0.0800932	-0.337766	-0.085238
SPO71	0.361136	1.5627	1.31565	1.66507	1.84353	1.8888	1.94797	1.73015	2.81338	1.10123	1.56324	1.46908	1.82785	1.79991	1.93246	1.78894	1.8201	2.07835
TMS1	1.50891	2.57835	2.0052	2.22161	2.32605	1.96988	2.08603	2.14594	1.8302	1.71501	1.79259	1.81989	1.83133	1.78997	1.91992	1.82079	1.41582	1.57299
ARP10	-1.30428	-1.39095	-1.37325	-1.51541	-1.55261	-1.89619	-1.82712	-1.92302	-1.26509	-1.33269	-1.56517	-1.21509	-1.23027	-1.45659	-1.56677	-1.69193	-1.26938	-1.62233
TMN2	0.74213	2.36004	1.51882	1.6202	1.81744	1.84373	1.76106	2.12663	1.36056	1.62883	1.99063	1.85498	1.6371	1.61437	1.53705	1.68419	1.22984	1.29812
GSG1	0.0172298	1.26175	0.699573	1.18926	1.34184	1.1853	1.55281	1.52102	1.30717	0.796159	1.11654	1.11332	1.10473	1.21146	1.31824	1.18697	1.07548	1.19205
YDR109C	0.00391698	1.00736	0.801596	1.22235	1.55279	1.38472	1.64177	1.03897	1.17805	0.831669	1.37746	1.41996	1.45608	1.45495	1.50064	1.47292	1.28714	1.35674
FOB1	-0.763946	0.131225	-0.0761136	0.0906519	0.31537	0.434551	0.364374	0.116709	0.373512	0.521625	0.258617	0.0949539	0.514437	0.460191	0.661236	0.392519	0.568149	0.532816
ALT2	1.49461	3.63048	3.34054	2.96204	2.99305	2.67958	2.84922	2.88128	2.55529	1.83646	3.18269	3.35758	3.44414	3.27875	2.93744	2.79252	2.47089	2.59725
IRC2	-1.35121	-2.02154	-1.9952	-1.94247	-2.04737	-2.17454	-1.9607	-1.82489	-2.08577	-1.82908	-1.91645	-2.11394	-1.89436	-2.18135	-1.83873	-1.9976	-1.49144	-2.02071
SUT058	-0.809918	0.710911	0.982153	0.338016	-0.838118	-0.408063	-1.19493	-0.84274	-0.54551	-0.584817	0.113625	0.27948	-0.0602281	-0.410341	-0.837268	-0.682152	-0.646718	-0.704017
PDS1	0.528276	0.36775	0.558873	0.338387	0.340023	0.680345	1.16853	1.31187	2.99595	0.630004	0.0464226	0.0705441	0.220432	0.254666	0.496529	0.426293	0.804602	1.36867
YDR114C	-1.60829	-1.80044	-1.81777	-2.18065	-2.26214	-2.17111	-2.35091	-2.20681	-2.06016	-2.20198	-1.7328	-2.23721	-2.24569	-2.11076	-2.3952	-2.08046	-1.88651	-2.04865
YDR115W	2.10123	1.17317	0.868147	1.38423	0.903425	1.07091	1.20718	1.21894	1.61054	2.07597	1.11246	1.24954	1.16961	1.31495	1.30984	0.369085	1.10011	1.36121
MRPL1	3.46003	1.36516	1.11887	0.995651	1.14644	1.06373	1.12381	1.14409	1.08499	2.23005	0.929115	0.879303	0.982211	1.03172	1.11729	1.1046	1.00504	1.14551
TMA64	0.643667	1.22433	0.991629	1.20386	1.38578	1.19389	1.48191	1.07718	2.27484	0.979351	1.02289	1.043	1.12689	1.05024	1.05579	1.02884	0.963545	1.24062
APC4, YDR118W-A	-0.216947	0.690508	0.0936955	0.660549	1.03477	0.887767	1.38641	1.94607	2.42987	0.375133	0.598676	0.558342	0.695417	0.65761	0.712439	0.682469	0.770256	1.28881
CUT504	-1.42078	-1.89932	-1.88398	-1.96192	-1.98821	-2.15484	-1.93707	-1.89704	-1.99889	-1.84144	-1.90245	-2.04258	-2.14592	-1.85832	-2.05649	-1.89952	-2.0035	-1.91452
YDR119W	1.53645	2.18445	1.74565	2.21978	2.47812	2.25756	2.47073	2.72194	2.21694	2.49687	1.99685	1.77867	1.89279	1.85642	1.84957	1.99627	1.48793	1.8696
CUT505	-1.61041	-2.22434	-1.61054	-2.03931	-2.1128	-2.22448	-2.20653	-2.15749	-1.94275	-1.65426	-1.98247	-1.98681	-1.84083	-1.99689	-1.87981	-1.37872	-1.37306	-1.99949
YDR119W-A	4.71436	4.23929	4.15732	4.32243	4.18477	4.79507	5.08739	5.69564	5.38884	4.45487	4.30485	4.31624	4.26188	3.73497	3.98846	4.11951	4.47442	4.97319
TRM1	0.861215	0.634024	0.483201	0.964413	1.11816	1.16112	1.13241	0.855686	1.10151	1.53436	0.604376	0.598147	0.833016	0.906821	1.10086	0.91536	0.725488	1.1275
DPB4	0.597368	1.18923	1.12197	1.25565	1.17924	1.15962	1.33284	1.04562	2.19938	0.997377	1.04612	1.21035	1.22108	1.15927	1.05856	0.592022	1.22664	1.48403
KIN1	2.84285	3.40709	3.12798	3.21915	3.49061	3.40161	3.47362	3.0807	3.41862	2.75361	3.07252	3.06044	3.30137	3.26422	3.46491	3.43919	3.27965	3.31778
INO2	0.171156	0.649139	0.572779	1.0641	1.08653	1.26857	0.998476	1.10594	0.845568	0.790667	0.324856	0.429236	0.894015	0.973333	1.23441	1.17798	1.13131	1.32802
YDR124W	-0.545442	0.0962649	0.0959644	0.0311436	-0.0853045	-0.157121	-0.203078	-0.506221	-0.371758	-0.541498	0.181034	0.160092	0.0335128	0.158179	-0.106513	-0.24514	-0.162577	-0.105602
ECM18	0.434366	0.828398	0.480056	1.03007	0.950421	1.17838	0.976523	1.40699	0.201465	0.73705	0.63678	0.748789	0.975691	0.806979	0.843334	0.709539	0.547556	0.782898
SWF1	-0.1517	1.16421	0.581568	0.541622	0.640647	0.548646	0.520459	0.298312	-0.155841	0.313441	0.906761	0.687092	0.747187	0.854753	0.543567	0.375896	0.253167	0.304943
CUT506	-1.77626	0.0491375	-0.588824	-0.472857	-0.921971	-0.800177	-1.18458	-1.15027	-1.63509	-1.84514	0.102103	0.351808	-0.158538	-0.457278	-1.11126	-1.51762	-1.57238	-1.3464
CUT507	-1.77309	-0.43675	-1.00538	-1.33049	-1.80268	-1.21791	-1.72677	-1.70485	-1.71861	-2.24265	-0.718466	-0.462948	-0.442068	-0.754503	-1.24038	-1.95286	-1.83549	-1.79866
ARO1	3.12778	4.63292	3.56867	3.84337	3.9777	3.82627	3.44669	3.2678	2.83696	3.62123	4.07761	3.95643	3.6731	3.40657	3.48518	2.90862	2.1845	2.42855
YDR128W	1.10096	2.09034	1.70224	2.06242	2.21836	2.16485	2.20816	1.96181	2.02116	1.78978	1.99618	2.01093	2.1579	2.04087	2.21101	2.05815	1.84821	2.06014
SAC6	4.0975	4.22077	4.1588	4.19287	4.44713	4.05395	4.1803	3.6687	3.44928	3.97118	3.56327	3.73425	3.90463	4.01271	3.98593	3.91326	3.70853	3.49172
FIN1	0.78342	1.22456	1.08196	1.12536	0.938179	0.956893	1.11155	1.10483	2.0192	0.94726	1.38727	1.41771	1.52507	1.25204	1.34533	0.897725	1.29169	1.4194
CUT068	-1.52722	-1.97248	-1.38697	-1.9323	-1.99857	-1.90339	-2.24692	-2.11083	-2.08644	-1.68388	-2.10792	-1.91509	-1.94114	-1.83869	-1.89236	-1.92454	-1.8483	-1.99497
YDR131C	0.287895	1.15128	0.763716	1.21098	1.32691	1.15138	1.30854	1.34236	1.18502	0.814993	1.00355	0.868219	1.22541	1.06957	1.42557	1.1938	1.10699	1.28175
SUT059	-1.16121	-1.44912	-1.58155	-1.64257	-1.20183	-0.985146	-1.19844	-0.831018	-1.29778	-1.43174	-1.33974	-1.35991	-1.45616	-1.35938	-1.1183	-1.04148	-1.23174	-0.893701
YDR132C	0.410796	1.03249	0.576622	0.921478	0.882572	0.74812	0.872983	0.826551	0.960686	0.682401	0.528193	0.300748	0.710397	0.445559	0.633029	0.563845	0.398516	0.640957
YDR133C, YDR134C	5.41216	5.71135	5.36373	4.7587	4.41788	3.8579	3.52392	5.17205	6.25741	5.56875	5.1503	5.25233	4.97169	4.53768	4.45731	4.13721	3.26208	4.85917
SUT060	-0.668945	0.506896	-0.419369	-0.752055	-0.890531	-1.30791	-1.75891	-1.6408	-1.7747	-0.556646	-0.554301	-0.640936	-0.970435	-0.917628	-1.08512	-1.28092	-1.69292	-1.54841
YCF1	1.87441	2.54348	2.25437	2.65621	2.96317	2.88652	2.71497	2.55235	1.74704	2.69371	2.34213	2.35299	2.50391	2.59819	2.68722	2.65189	2.27665	2.17665
VPS61	-1.69634	-1.78518	-1.25394	-1.70485	-1.72195	-1.8941	-2.03859	-2.085	-2.11161	-1.71231	-1.4898	-1.54458	-1.50264	-1.61042	-1.65578	-1.59674	-1.74114	-1.95312
CUT069	-1.20197	-1.85564	-1.99825	-1.72348	-1.91073	-2.07032	-2.34574	-2.11485	-1.90029	-2.20675	-2.22611	-2.08427	-2.25879	-2.08296	-2.37372	-1.99735	-2.13133	-2.16229
RGP1	0.985396	1.40804	1.13014	1.25019	1.3133	1.24067	1.25421	0.922689	0.976457	1.21652	1.27243	1.22609	1.39955	1.18513	1.42151	0.994032	1.0966	1.13476
HPR1	0.54828	1.61724	1.0252	1.27254	1.41016	1.36672	1.25017	0.986212	1.18923	1.33632	1.71161	1.5668	1.63336	1.6365	1.54272	1.24046	1.21497	1.41839
RUB1	-0.0729081	0.703472	0.310428	1.10548	0.956042	1.11892	0.635593	1.15533	1.44513	1.02316	1.3541	1.55146	1.78217	1.51381	1.75119	0.725263	1.50508	1.5692
MTQ2	0.359742	1.34883	1.3555	1.92702	1.72072	1.719	1.98098	1.82824	2.11303	0.886478	1.43659	1.25762	1.67131	1.50864	1.83783	1.63684	1.67928	1.89956
DOP1	1.42539	2.05229	1.5229	2.08594	2.46257	2.31814	2.46363	2.36554	2.01021	2.06831	2.04343	1.96117	2.19546	2.2327	2.29962	2.26387	2.06164	2.11148
PEX7	1.48207	2.19781	1.81699	2.0263	1.95744	1.70072	1.94657	1.97234	1.84911	1.53998	1.43479	1.57946	1.57677	1.581	1.63219	1.44568	1.35347	1.51706
SAN1	1.48519	1.93938	1.58809	1.59245	1.58553	1.61248	1.71099	1.62174	1.62144	1.18871	1.02527	1.13163	1.21146	1.30493	1.44092	1.41577	1.35039	1.67034
MKC7	-0.268218	-0.262542	-0.593847	-0.35722	-0.345052	-0.369532	-0.23315	0.137502	-0.243868	1.02285	-0.426693	-0.391608	-0.447018	-0.169003	-0.32262	-0.368548	-0.629278	-0.574877
TAF12	2.51483	2.76398	2.62083	2.45775	2.29924	2.40284	2.3723	1.95599	2.66132	2.26635	2.29017	2.23709	2.62884	2.37223	2.51936	1.84548	2.17022	2.40663
SWI5	0.607576	1.83733	1.19475	1.27101	0.41328	-1.00647	-1.32327	-1.39511	-0.447969	1.41725	1.11684	0.836154	0.90974	0.524156	0.295717	-0.447211	-0.818825	-0.677455
CUT508	-1.6924	-1.95389	-1.68814	-2.23826	-1.847	-2.29332	-2.11028	-2.18522	-2.31544	-2.20487	-1.78464	-1.98291	-2.26127	-2.15424	-1.83046	-1.92352	-2.1477	-2.18183
EKI1	-0.610815	0.395157	-0.100659	0.557822	0.492963	0.188571	0.165645	0.223471	1.76688	0.187826	0.630355	0.449153	0.499091	0.549713	0.610719	0.178973	0.0112736	0.258009
KGD2	5.39904	4.90283	4.87709	4.92442	4.85957	4.6572	5.01003	4.86868	4.771	5.25445	3.80405	4.23912	4.4353	4.41976	4.52682	4.48428	4.31706	4.47076
YDR149C	-1.79416	-2.02341	-2.08408	-2.12348	-2.23374	-2.16598	-2.22	-2.31788	-2.21587	-2.09974	-2.18292	-2.07089	-2.3728	-2.20893	-2.20673	-2.24796	-2.00971	-2.35416
NUM1	3.04628	3.55609	3.29191	3.46685	3.56101	3.53714	3.514	2.86756	3.41271	3.76695	3.53872	3.60336	3.93348	3.76188	3.86775	3.48642	3.53803	3.64303
CTH1	1.99987	2.06958	1.77887	2.11678	1.99338	1.98514	2.26181	2.09871	1.93655	1.64958	1.68407	1.72781	2.13456	2.04362	2.22524	1.92905	1.91111	2.45035
GIR2	1.15633	0.944288	0.920872	1.00463	0.989077	1.00906	1.05969	0.230761	1.23212	1.70283	0.897663	1.13462	1.31789	1.37622	1.44306	0.718216	1.21071	1.49642
ENT5	2.20358	2.00172	2.04945	2.30328	2.19879	2.37721	2.22523	1.71257	2.2822	2.40621	1.89875	1.9833	2.35258	2.3406	2.41916	2.05438	2.282	2.44335
CUT509	-0.619936	-0.545756	-1.10006	-0.576727	-0.453921	0.0356676	-0.119323	-0.223531	-0.487694	-0.659352	-0.53673	-0.317248	-0.00427079	0.808301	0.720554	0.416301	-0.168372	-0.0353153
YDR154C, CPR1	5.9215	6.29686	6.43004	6.02365	6.20951	5.83081	6.20575	6.04583	5.88745	6.1078	5.68389	6.00499	6.09625	6.16029	6.25983	6.60191	6.28791	6.04549
RPA14, YDR157W	1.93338	1.98962	1.90601	2.16397	1.7456	1.84277	1.99813	1.76665	2.0616	2.36085	2.23386	2.33941	2.44779	2.26408	2.24101	2.06306	2.10339	2.25985
CUT510	-0.673177	-1.48393	-0.639342	-0.896638	-1.35835	-1.04124	-1.36415	-1.13158	-1.27582	-0.736581	-0.668372	-0.479388	-1.09322	-0.968705	-1.55118	-0.85278	-0.723242	-1.28704
HOM2	4.42731	5.94385	5.03508	4.6664	4.74527	4.24003	4.11199	3.83907	3.88898	4.1503	5.03002	4.9979	4.4052	4.1289	4.05062	3.57841	2.84691	3.0875
SAC3	0.757631	1.37319	1.15648	1.33225	1.50488	1.51162	1.46018	1.24035	1.35022	1.47138	1.40768	1.3612	1.68613	1.61588	1.70966	1.28566	1.34313	1.62325
SSY1	0.700784	0.935618	0.764748	1.09353	1.44749	1.39551	1.44095	1.68068	1.93096	0.949674	0.957594	0.950651	1.13212	1.10801	1.3585	1.43925	1.09262	1.37045
YDR161W	0.381985	0.440194	0.845016	1.05041	1.02965	1.02727	1.03305	0.572394	1.13049	1.05118	0.489263	0.660007	1.06124	1.15038	1.10419	0.69009	1.01479	1.20833
NBP2	0.985492	1.43777	1.44271	1.67072	1.24637	1.5086	1.28481	0.960933	1.74784	1.28278	1.2923	1.64105	1.88077	1.48449	1.50289	0.99409	1.3586	1.65728
CWC15	0.443597	0.993259	1.16599	1.03951	0.609214	1.15841	0.35454	0.0115054	1.1692	0.572051	1.11839	0.922182	1.32727	0.783929	1.10022	-0.0562754	1.00924	0.971651
SEC1	1.01808	1.54776	0.982997	1.74824	2.01406	1.702	1.70445	1.13121	1.22099	1.55401	0.991621	1.0849	1.53762	1.34817	1.66266	1.44122	1.20732	1.31994
CUT512	-1.13281	-2.05811	-1.28902	-2.12834	-1.24851	-1.7307	-2.18723	-1.29518	-1.59083	-1.80858	-1.42635	-1.08414	-1.61745	-1.54696	-1.8047	-2.05241	-1.36759	-1.44071
CUT513	-1.94407	-2.21372	-1.74394	-2.3457	-2.44417	-2.49456	-2.58802	-2.51824	-2.38689	-2.22693	-2.19742	-2.39809	-2.20584	-2.4597	-2.2393	-2.21113	-2.52313	-2.13673
TRM82	0.388234	-1.53007	-1.19094	-0.928838	-0.964842	-0.518159	-0.620904	-0.420291	-0.0023536	0.886505	-1.47705	-1.28823	-0.733865	-0.522424	-0.222565	-0.369545	-0.1551	-0.0546691
SEC5	0.839533	1.68977	1.45333	1.79963	1.90827	2.09245	2.10009	2.2353	2.22158	1.69067	1.58568	1.53537	1.95439	1.86156	2.07132	1.75199	1.77621	2.04269
TAF10	0.727702	1.28595	1.17078	1.25311	1.19782	1.33836	1.34098	1.11735	1.84533	1.53077	0.982195	0.951593	1.38032	1.00107	1.2319	0.5943	1.25795	1.2809
CDC37	2.28825	2.76925	2.58823	2.89335	3.13545	2.99389	3.23434	2.84554	3.84808	2.33325	2.25117	2.29185	2.76332	2.58923	2.70604	2.4475	2.73659	2.94644
CUT070	-1.19701	-0.884012	-1.24141	-0.713495	-0.369498	-0.783967	0.0277798	-0.902706	-0.0178662	-1.57166	-1.6979	-1.23331	-1.37161	-0.892275	-1.08996	-0.773996	-0.373674	-0.200056
STB3	2.39399	2.45122	2.31739	2.61812	2.74589	3.16384	2.80042	2.87272	2.69148	2.58148	2.44927	2.34635	2.74155	2.73724	2.79099	2.57272	2.63025	2.84206
CUT071	-1.36667	-1.57443	-1.8377	-1.70449	-1.72013	-1.98367	-1.90546	-1.87973	-1.95845	-1.61095	-1.80557	-1.56216	-1.6782	-1.81149	-1.54922	-1.36369	-1.69616	-1.54763
YDR169C-A	-0.14619	1.54899	0.832876	0.724492	0.413774	0.851188	0.389453	0.675333	-0.700945	-0.272888	1.22848	1.26432	0.846387	0.799687	0.74949	0.347303	0.0421024	0.487206
CUT072	-1.68267	-1.67367	-1.95702	-1.81198	-1.65301	-1.9825	-1.85126	-1.77643	-1.8141	-1.73147	-1.75843	-1.34725	-1.83387	-1.60907	-1.51513	-1.65105	-1.68982	-1.57051
SEC7	2.97349	3.1164	2.71391	3.01936	3.31383	3.06941	3.17412	2.75454	2.57562	3.18368	2.80394	2.76606	2.93375	2.92067	3.11587	3.01381	2.76263	2.7536
HSP42	5.75715	5.22647	5.50859	4.88939	4.95343	4.94717	5.25034	5.18596	5.53024	4.50687	4.64038	5.03411	5.32445	5.14514	5.29889	5.25916	5.18004	5.33847
SUP35	3.19864	2.47776	2.2113	2.34168	2.54401	2.60079	2.63249	2.19328	2.54554	3.37366	2.22871	2.03719	2.37006	2.48914	2.66065	2.38802	2.53372	2.71632
ARG82	0.816312	1.73647	1.75744	1.97631	2.07864	1.95392	2.3928	1.96891	2.63677	1.14439	1.50501	1.81784	1.87384	1.82971	1.6945	1.79347	1.65662	1.94394
HMO1	2.92927	3.22945	2.72938	2.96821	2.96259	2.72046	2.8179	2.57979	2.77487	3.47068	2.79062	2.70572	2.86294	2.69487	2.56357	2.57042	2.1585	2.38543
RSM24	2.61788	1.22413	0.576577	1.20864	1.04184	0.991805	1.13015	0.917017	1.5934	1.87509	0.848926	0.911907	1.09231	0.870102	1.01853	0.797493	0.896227	1.10879
NGG1	1.20148	1.43142	0.956167	1.08629	1.00589	1.12015	0.92702	0.343877	1.38468	1.64095	1.49492	1.37683	1.58007	1.39412	1.59782	1.07345	1.47209	1.5451
UBC1	2.35375	2.71216	2.79814	2.81309	2.61259	2.69787	2.72691	2.48993	3.73785	2.93284	2.80117	3.05734	3.11159	2.97386	2.92715	2.532	2.65063	2.78727
SDH4	5.52113	5.43702	5.29017	5.2123	5.04432	4.65672	5.08391	5.01557	4.68442	5.29343	4.54508	4.79557	4.87775	4.60648	4.54776	4.51318	4.33423	4.48452
CSN9	-1.73906	-0.799186	-0.869197	-0.638274	-1.34751	-0.667747	-1.46097	-0.781728	0.948268	-0.982586	-0.356641	-0.300391	0.133469	-0.552465	-0.101837	-1.25427	-0.394665	0.153845
YDR179W-A	-1.39418	0.387061	-0.157668	0.325483	0.464303	0.331304	0.975501	1.16848	1.28911	-0.550518	0.207132	0.198134	0.329137	0.459965	0.57244	0.522473	0.472576	0.930087
SCC2	-0.698535	0.382805	0.145087	0.88845	1.62954	2.01905	2.54899	3.29426	2.92148	0.834789	0.78911	0.834949	1.19224	1.3025	1.48683	1.75096	1.94735	2.50478
SAS4	0.390779	0.75681	0.493305	0.651166	0.766951	0.783871	0.917731	0.236161	1.51897	0.657869	0.534811	0.675597	0.896761	0.792039	0.758243	0.289142	0.697787	0.953493
CDC1, YDR182W-A	1.93688	2.40507	1.8893	2.26446	2.49413	2.32366	2.52216	2.59735	2.31206	2.01944	1.6659	1.62527	1.9305	1.8546	2.02144	2.05912	1.88673	2.04416
PLP1	-0.255067	0.305238	0.44641	0.540879	0.677097	0.660452	0.75317	0.695401	2.30256	0.525475	0.152472	0.192506	0.682886	0.625205	0.884428	0.472205	0.899517	1.23482
YDR183C-A, ATC1	-1.04025	-1.61574	-1.81522	-0.986703	-0.812293	-0.502041	-0.531547	-0.706014	-0.489381	0.223454	-1.59092	-1.40644	-0.728322	-0.38899	-0.0702017	-0.599019	-0.0759115	0.118417
CUT514	-1.48191	-1.62336	-2.11856	-2.0165	-1.99675	-1.37819	-1.92627	-2.06574	-1.32775	-1.85667	-1.48088	-1.54637	-1.84755	-1.27317	-1.44702	-0.725901	-1.24345	-1.38207
SUT061	-1.57116	-1.9399	-1.54031	-1.70968	-2.19527	-1.86903	-2.00193	-1.86395	-1.86479	-1.70514	-1.79439	-1.79011	-2.0091	-1.82619	-2.12981	-1.86189	-1.99542	-1.70561
YDR185C	0.355616	1.05296	0.824618	0.593405	0.562191	0.13252	0.450474	0.240746	0.420889	0.420228	0.731969	0.863756	0.589264	0.619644	0.461542	-0.123694	-0.191241	-0.190465
YDR186C	2.46011	3.4018	2.96531	2.99366	3.00185	3.14662	3.09496	2.85776	2.87011	2.56115	3.02576	3.06391	3.12681	3.06656	3.1389	2.99181	2.97268	3.00744
YDR187C	-1.22649	-1.48461	-1.41674	-1.41304	-1.46819	-1.22291	-1.43912	-1.60356	-1.43459	-1.67407	-1.55792	-1.6394	-1.6111	-1.74331	-1.86652	-1.24353	-1.83443	-1.63503
CCT6	3.58533	3.53566	3.29752	3.02943	3.39708	3.29093	3.39772	3.05129	3.24531	3.32416	2.91245	2.94413	2.84526	2.99471	2.93958	3.11475	2.80853	2.88454
SLY1	2.12274	2.4048	2.092	2.39993	2.52103	2.44827	2.56888	2.43236	2.66874	2.13837	1.86087	1.71587	2.1307	2.08996	2.185	2.00174	1.97279	2.05929
RVB1	1.70652	1.57712	1.43054	1.69555	1.89438	1.88858	2.01808	1.69997	2.34969	2.54466	1.09002	1.13889	1.53113	1.74056	1.83151	1.57958	1.69338	1.99869
HST4	-0.320323	-0.0585178	-0.242318	-0.061495	0.272877	0.0052746	0.466018	0.438375	1.49266	0.0614605	0.123833	0.0958357	-0.170883	0.274969	0.190349	0.0771762	0.161997	0.375007
NUP42	1.26185	1.6089	1.53888	1.46871	1.55579	1.34113	1.55462	1.38748	1.42087	1.43335	1.0486	1.16956	1.30959	1.38851	1.46162	1.31482	1.13207	1.32947
YDR193W	-1.49405	-1.98481	-1.71392	-2.21331	-2.16136	-1.99889	-2.05417	-2.16479	-1.96264	-2.13376	-1.76832	-1.94208	-2.30963	-2.1222	-2.20211	-1.64301	-1.84425	-2.19351
MSS116	3.07155	1.83143	1.43096	1.77813	2.03916	1.98317	2.17929	1.97504	2.31426	2.73972	1.57946	1.68234	2.13017	2.0345	2.20589	2.05476	2.02521	2.23824
YDR194W-A	-1.82436	-2.17381	-1.82042	-1.97594	-2.08468	-2.16452	-1.99511	-2.29688	-1.98941	-2.48997	-2.33447	-1.85564	-2.1911	-2.18399	-2.12977	-2.15409	-1.66393	-2.2658
REF2	0.780457	1.50162	1.12189	1.39682	1.50469	1.39084	1.57329	1.29963	1.45712	1.03615	1.22072	1.18861	1.42846	1.58901	1.49567	1.02727	1.25998	1.47195
YDR196C	1.23034	1.96051	2.07218	2.02698	1.93409	1.87586	1.89116	1.33439	2.97008	1.22331	1.84173	2.12041	2.24634	1.97967	1.79202	1.25987	1.65379	1.78229
CBS2	1.42636	1.33228	1.09252	1.35961	1.3053	1.08363	1.39952	1.12153	1.30504	1.24452	0.960848	1.19715	1.47617	1.32608	1.47354	1.13353	1.0144	1.32334
RKM2	-0.59284	0.51486	0.0968593	0.636515	0.807104	0.599336	0.92336	0.818458	0.781134	0.466547	0.329109	0.446776	0.627356	0.841523	0.792823	0.540756	0.525722	0.713881
YDR199W	-1.43182	-2.13178	-2.01961	-1.89339	-1.92926	-2.10232	-2.39931	-2.47894	-1.92172	-1.99568	-1.86402	-2.08493	-2.13571	-2.17191	-2.19033	-2.11218	-2.319	-2.42266
VPS64	1.00067	1.49651	1.23153	1.34784	1.35351	1.54163	1.47364	1.31179	1.93947	1.09947	1.55636	1.46609	1.66355	1.48048	1.54564	1.12338	1.35581	1.68062
SPC19	0.355449	0.735774	0.715833	0.916781	0.555241	0.66564	1.11495	1.32061	1.96332	0.905325	0.700713	0.583594	0.706952	0.724899	0.753106	0.514738	0.645709	1.06538
RAV2	1.73885	2.49968	2.26866	2.51684	2.67457	2.28921	2.56639	2.35213	2.90467	1.65057	2.21331	2.24619	2.50688	2.28731	2.46661	2.1308	2.14338	2.34711
YDR203W	-2.00804	-2.00734	-1.94487	-1.9123	-2.16629	-2.1263	-2.24217	-2.34349	-2.01356	-2.15472	-2.09144	-1.71251	-2.16554	-2.15972	-2.24961	-2.36879	-2.36004	-2.08846
COQ4	2.86184	3.57322	3.58927	3.38309	3.35723	3.18766	3.45942	3.26075	3.72938	2.45484	3.26147	3.51627	3.45082	3.26467	3.22546	3.13205	3.11378	3.04683
MSC2	1.149	1.9952	1.55454	1.84247	1.81077	2.01055	1.96214	2.37139	1.7931	1.6941	1.71352	1.69326	1.80327	1.90511	1.86462	1.97496	1.72273	1.89565
EBS1	1.09879	1.94272	1.37654	1.78112	2.04352	2.00843	2.0696	2.0582	1.90643	1.82636	1.73596	1.69165	1.90558	1.79252	1.96005	1.83713	1.64011	1.81107
UME6	1.91071	1.73521	1.61861	1.90207	2.26304	2.36988	2.29812	2.29443	2.40749	1.52856	1.75162	1.55057	1.83074	1.92522	2.03757	1.99828	2.03833	2.24201
MSS4	2.60913	3.23524	2.92467	2.97476	3.11403	2.97768	3.13209	2.9979	3.25521	2.86362	2.88724	2.82873	3.17324	3.01124	3.14102	2.9168	2.81633	2.99703
YDR210W	2.04577	2.00384	1.78702	1.96093	1.55701	1.47776	1.45013	1.04138	1.92229	2.19256	2.20727	2.08417	2.12314	1.88282	1.80518	0.901472	1.1633	1.38569
YDR209C	-1.83079	-2.07616	-1.62061	-2.29349	-2.2071	-2.20456	-2.27454	-1.79193	-1.97424	-1.89385	-2.0897	-1.76602	-2.08978	-2.06638	-2.40395	-1.73105	-1.95723	-1.71914
GCD6	1.13089	1.53577	1.17226	1.7161	2.14358	1.95206	2.22699	1.74721	1.98009	2.06575	1.27219	1.40506	1.73005	1.75748	1.94583	1.59511	1.65976	1.83241
TCP1	2.46611	2.7104	2.30584	2.63111	3.10264	2.81335	3.10904	2.91847	3.01267	3.12397	2.09632	2.05379	2.54889	2.66128	2.67583	2.85166	2.53024	2.70797
UPC2	0.224835	1.03146	0.883778	1.39089	2.06201	1.91276	2.07004	1.52899	1.78701	0.85016	1.68454	1.54531	2.11189	2.34194	2.22326	2.0607	1.98587	1.91177
CUT515	-1.10959	-1.29384	-1.30142	-1.67773	-2.22407	-2.00354	-2.04047	-1.90705	-1.94619	-1.78156	-1.54386	-1.5823	-1.47164	-1.64868	-1.86597	-1.68539	-1.44025	-1.54444
AHA1	4.29992	4.99545	4.85575	4.67484	4.8756	4.63237	5.05543	4.8935	4.83445	4.01364	3.93109	4.23445	4.44931	4.24813	4.58573	4.68935	4.2871	4.64499
YDR215C	-0.556997	-1.54976	-0.90225	-1.22718	-1.30707	-0.980849	-1.18312	-1.48798	-1.34193	-1.15957	-1.26717	-1.07716	-1.66722	-1.78688	-1.50985	-1.7272	-1.04587	-1.63074
ADR1	3.87755	4.02491	3.53347	3.60104	3.95917	4.09387	4.11298	4.62498	3.9278	4.74789	3.78081	3.79207	4.17402	4.16797	4.38818	4.34754	4.10945	4.38844
RAD9	-0.483534	0.328464	0.0482172	0.444319	0.722288	0.791661	0.750212	0.0752683	0.900719	0.709744	0.695841	0.542746	1.00662	0.751574	1.00059	0.727114	0.95851	1.01486
SPR28	-1.86141	-1.89624	-1.76368	-2.00366	-2.03106	-1.98429	-1.2063	1.51428	4.24639	-1.90935	-1.91176	-1.89331	-1.80403	-1.70527	-1.54152	-1.40164	-0.868821	1.60579
MFB1, YDR220C	1.29011	1.34713	1.00775	1.58347	1.54137	1.62205	1.6212	1.86737	2.8001	1.31255	1.28211	1.24342	1.64238	1.59549	1.68694	1.30656	1.56826	2.00348
GTB1	0.834837	2.03826	1.58098	1.98966	2.15612	2.01765	1.92606	1.64766	1.71955	1.69308	2.02093	2.16179	2.12341	1.93398	2.1221	1.92038	1.79705	1.76006
SUT474	-1.31828	-1.05945	-1.25423	-1.6752	-1.58214	-1.68859	-1.67326	-1.46757	-1.57144	-1.0795	-1.00365	-1.26176	-1.51597	-1.05566	-1.3845	-1.23743	-1.61996	-1.44831
YDR222W	-0.343364	0.514328	-0.300603	-0.37835	-0.431747	-0.243373	0.352566	0.692846	0.639034	1.76804	0.433701	0.730439	0.703338	0.753565	0.916895	0.949578	0.568018	1.29522
SUT475	-0.757622	-0.393374	-0.867841	-0.379327	-0.180983	0.0405444	-0.154243	0.415162	-0.32081	-0.730743	-0.121377	-0.29821	-0.359578	-0.171194	-0.107909	-0.0958337	-0.435282	0.0364589
CRF1	0.541123	2.65132	2.23043	1.98776	2.31822	1.81919	1.94347	1.30343	0.889894	1.05042	2.35565	2.42705	2.62746	2.18311	2.28335	2.07773	2.05411	1.89304
HTB1	4.51436	3.87423	3.61626	4.24976	4.09548	4.41586	4.73553	4.86642	5.22887	4.97324	4.69706	4.52756	4.52479	4.41231	4.3822	4.50838	4.61977	4.83373
HTA1	5.14593	4.46383	4.05294	4.92184	5.14474	5.18297	5.57356	5.92257	5.80618	5.5251	5.0475	4.78214	4.98423	5.11818	5.05704	5.28252	5.37592	5.43198
SUT476	-1.46051	-1.60939	-1.36229	-1.61743	-1.75419	-1.95003	-1.95901	-2.19708	-1.89714	-1.9398	-0.939477	-0.956205	-1.21157	-1.27294	-1.60042	-2.15658	-1.43604	-1.74642
ADK1	5.42165	4.21962	4.11636	4.23036	4.37507	3.94385	4.30448	3.86708	3.69396	4.99203	3.60029	3.68817	3.70873	3.87731	4.17004	4.01901	3.71703	3.6788
SIR4	0.670097	1.10165	0.873502	1.13744	1.34105	1.52061	1.32897	1.18987	1.83621	1.42131	1.22655	1.18455	1.64725	1.53405	1.7702	1.31867	1.49593	1.67707
PCF11	0.96185	1.26192	0.887856	1.13454	1.0291	1.14263	1.1969	0.787224	0.987716	1.16716	1.00183	0.924672	1.07864	1.2159	1.31361	0.934635	0.881265	1.27274
SUT477	-1.02829	-0.40074	-0.437401	-0.361903	-0.499282	-0.870381	-0.863846	-0.41671	-0.868103	-0.743789	0.0711378	-0.435807	-0.0511073	-0.439417	-0.0558483	-1.18467	-0.377478	-0.385522
IVY1	1.51268	1.56658	1.58774	1.57224	1.52698	1.52821	1.44762	0.655385	1.20383	1.3785	1.1792	1.42176	1.54346	1.49059	1.70223	1.27351	1.50827	1.48468
YDR230W	-1.62058	-1.85701	-1.87628	-1.87028	-1.75518	-1.79982	-2.12528	-1.7854	-1.99544	-1.75281	-1.80537	-1.94652	-2.06738	-2.07295	-2.08593	-1.94808	-2.15277	-2.03808
COX20	3.24804	3.0208	2.90274	2.67921	2.45248	2.35546	2.31232	2.20528	2.10176	2.6697	2.4725	2.64724	2.37563	2.34211	2.28956	2.19372	2.05687	2.0749
HEM1	4.71633	3.9371	3.74898	3.5202	3.67086	3.57102	3.67557	3.58634	3.29294	4.24323	3.10606	3.10467	3.23335	3.25167	3.31492	3.36077	3.20104	3.35249
RTN1	4.30148	4.52442	3.84458	4.26587	4.50287	4.48055	4.49469	4.6624	4.14749	4.64155	3.51704	3.47822	3.57326	3.6398	4.02499	3.97527	3.82142	4.07781
LYS4	1.40235	1.89591	0.994577	1.32681	1.68408	2.84303	3.04616	3.20442	3.0009	1.8827	1.44854	1.11298	0.782519	0.682816	0.888105	1.23704	1.32132	1.63878
PRP42	-0.149853	0.468874	-0.328191	0.442895	0.841823	0.416014	0.535238	0.611769	0.784854	0.840452	0.507241	0.685638	0.807283	0.644556	0.695172	0.245173	0.285943	0.512542
FMN1	1.52151	1.26989	1.10167	1.43625	1.24992	1.29555	1.56784	1.40401	0.982664	1.51396	1.28622	1.20269	1.30368	1.14769	1.26561	1.42467	1.36278	1.23151
MRPL7	2.92348	1.03498	0.708791	0.781739	0.507598	0.527862	0.630688	0.812261	0.677058	1.96046	0.459246	0.278155	0.50215	0.230354	0.519446	0.280735	0.251712	0.586638
SEC26	3.32471	3.2386	2.84056	2.97387	3.22607	3.11877	3.43654	3.20178	3.32669	3.49619	2.53686	2.46338	2.71864	2.77582	2.96416	3.01658	2.73744	2.88902
YDR239C	0.0520639	0.890999	0.807895	1.04193	1.20935	1.17785	1.22509	0.645516	1.1259	0.79052	0.823985	0.753744	0.981169	1.00151	1.11769	0.88071	0.913843	1.21049
SNU56	-0.597269	0.24583	-0.00209987	0.188217	0.509552	0.356531	0.631717	0.485053	0.517157	0.47244	0.266085	0.271461	0.588731	0.595815	0.678776	0.513726	0.446455	0.741043
BUD26	-1.71185	-1.90223	-1.83321	-1.77687	-1.71933	-1.63124	-1.90765	-1.78351	-1.6645	-1.72909	-1.91058	-2.15624	-1.66416	-1.85291	-1.48973	-1.96797	-1.83694	-2.05496
AMD2	0.0252212	1.7994	1.34718	2.37185	2.69033	2.79311	3.07623	3.02947	2.69095	0.0815183	1.7527	1.55132	1.56308	1.49987	1.57165	2.0459	2.02772	2.19843
PRP28	-0.358654	0.804746	0.486783	0.429067	0.340392	0.392112	0.396563	0.518668	0.218906	0.261521	0.469034	0.650182	0.658845	0.582635	0.700368	0.523033	0.432322	0.4963
PEX5	1.53287	2.35567	2.027	1.97934	1.98616	1.95445	2.00544	1.61829	2.37222	1.63199	2.11843	2.17547	2.33665	1.95184	2.02361	1.68308	1.87421	2.02825
MNN10	1.3546	1.70571	1.30733	1.55494	1.75261	1.85383	1.99424	1.79795	2.18207	1.85535	1.52024	1.41255	1.6001	1.54007	1.62035	1.44345	1.46409	1.65663
TRS23	2.18277	2.45642	2.44398	2.21795	2.13456	1.96949	2.05692	1.71858	2.03202	1.46767	1.87307	1.90382	2.14277	2.00176	2.08775	1.86889	1.91041	1.9091
YDR246W-A	-0.0463391	0.234932	-0.0977777	-0.474518	-0.806732	-0.387397	-0.632482	-0.390594	-0.649737	-0.994881	0.0091657	-0.0113861	-0.501167	-0.160246	-0.129985	-0.289867	-0.388527	-0.114841
VHS1	2.14715	2.09478	1.60615	2.01486	2.1639	2.77423	2.5449	3.24123	2.96822	2.06131	2.07655	2.16782	2.50535	2.48454	2.54205	2.39747	2.32927	2.6883
YDR248C	-0.135945	-0.130161	-0.545345	0.00103876	-0.198892	-0.311424	-0.542695	-0.418802	0.0700246	0.475667	-0.20136	-0.284923	0.22268	-0.114789	0.00738595	-0.653189	0.008592	0.114214
SUT062	-0.487678	0.567623	0.0612791	0.41172	0.723258	0.843292	0.647899	1.06016	-0.20235	-0.522318	0.733629	0.760321	0.849227	1.16912	1.17698	1.27038	0.767713	1.07459
YDR249C, YDR250C	-0.965258	-0.260689	-0.204325	-0.0117411	0.255255	0.136457	0.477473	0.620642	0.294168	0.0105562	0.20102	0.356656	0.287666	0.347125	0.320624	0.232481	0.17809	0.31296
PAM1	2.78771	2.79547	2.25299	2.43029	2.78065	2.77606	2.7273	2.69979	2.72493	2.39307	2.31266	2.24969	2.40682	2.38639	2.4293	2.22624	2.05464	2.3524
BTT1	-0.210522	0.429446	-0.0957718	0.442869	0.6156	0.379957	0.34447	0.768009	0.15504	0.0602122	0.208138	0.149915	0.253009	0.236068	0.284469	0.0296487	-0.12124	0.178354
MET32	-0.697539	-1.34254	-1.35532	-0.984186	-1.44372	-1.03379	-1.1835	-1.0918	1.07373	-0.778432	-1.32027	-0.859498	-0.997219	-1.08944	-0.751944	-1.29658	-0.425455	-0.278106
CHL4	-0.35729	0.458172	-0.170625	0.189362	0.383799	0.296808	0.297965	0.607459	1.17739	0.602963	0.423314	0.539241	0.488901	0.466985	0.416876	0.357119	0.362987	0.763063
RMD5	1.95557	2.61671	2.14934	2.53688	2.69325	2.65625	2.54559	2.54958	2.2259	1.78143	2.17671	2.16128	2.52662	2.45982	2.55674	2.223	2.25727	2.45586
CTA1	3.60914	5.31441	5.22185	4.66862	4.73735	4.0665	4.65031	4.60194	4.47347	3.24533	4.30967	4.4753	4.46365	3.98455	3.83464	3.8973	3.77737	3.79784
SUT063	-1.41019	-1.70964	-1.78235	-1.92722	-1.77606	-1.71035	-1.52793	-1.43915	-1.52129	-1.18281	-1.7685	-1.7132	-1.89144	-1.99992	-1.95236	-1.62261	-1.65013	-1.51973
SET7	-0.0859638	0.654029	-0.0385634	0.306786	0.658018	0.661762	0.660462	0.348781	0.698393	0.454413	0.601093	0.547326	0.651077	0.857357	1.07419	0.798716	0.58395	0.592071
HSP78	4.8053	5.22158	4.90924	4.90447	5.14603	5.09698	5.18506	4.87451	5.00998	4.17879	4.87115	5.11683	5.11536	4.87726	5.15991	5.05917	4.6296	4.7496
CUT075	-1.52094	-1.71843	-1.49249	-1.68666	-1.61396	-2.08139	-2.17456	-1.89506	-2.32531	-1.64108	-1.06027	-1.78925	-1.52076	-1.91788	-1.60014	-1.88995	-1.55298	-1.87601
YAP6	-0.0286318	0.865121	0.608342	1.05542	0.864925	1.00679	0.959257	0.612129	0.932165	-0.0463903	0.654775	0.607096	1.23529	1.21199	1.29699	0.852081	0.987377	1.19665
SWM1	0.381317	1.05901	0.654632	1.12086	1.20944	1.01801	1.27381	1.59655	2.93065	0.972567	0.919702	0.894999	0.767415	0.51789	0.939287	0.783042	0.922799	1.40876
SUT064	0.245041	0.863394	0.910701	0.596574	0.590147	0.421821	0.080541	0.269494	-0.0614169	-0.386141	1.14023	0.57829	0.535942	0.769269	0.704839	0.208251	-0.156787	0.351744
EXG2	0.422468	0.683551	0.111709	0.0654301	-0.0664475	0.0789733	0.285026	0.486543	0.741436	0.818283	0.600079	0.322639	0.230684	0.125348	0.0112064	-0.153337	-0.193678	-0.0711682
SUT479	-1.14796	-1.30284	-0.944983	-0.968532	-1.17701	-1.11918	-0.976161	-0.491839	0.097014	-1.10517	-0.70597	-0.8012	-0.776969	-0.709192	-0.514274	-0.985728	-1.01891	-1.00642
YDR262W	2.1689	3.65552	3.53671	3.97703	4.3623	4.23693	4.60506	4.57728	4.11818	3.00714	3.45706	3.70318	4.04993	4.10847	4.19821	4.40872	4.17157	4.35769
DIN7	-0.29497	0.835848	0.169873	0.147048	0.214831	0.184664	0.444207	0.677458	2.12046	0.603396	0.951323	1.24246	0.952482	0.857154	0.949753	0.56479	0.167516	0.731171
AKR1	2.51191	3.17394	2.8016	2.92669	3.14672	2.99248	3.01186	2.77532	2.74139	3.43068	3.32041	3.3665	3.29767	3.40474	3.43539	3.35	2.9328	3.02025
PEX10	1.10242	1.0154	0.717161	0.986682	1.23375	0.896285	1.1502	0.947192	0.801264	1.09657	1.14684	1.21722	1.33526	1.17846	1.28215	1.35924	1.26029	1.07216
YDR266C	1.5216	1.58181	1.25315	1.4706	1.61598	1.60819	1.45147	1.52608	1.66508	1.75023	1.39434	1.10723	1.43768	1.42683	1.63319	1.29373	1.26188	1.54274
CIA1	0.761867	0.757785	0.618052	0.83958	1.04788	0.872046	0.868482	0.318906	1.3459	1.15494	0.559096	0.686793	0.713991	0.813485	0.784342	0.638113	0.670925	0.695298
MSW1	1.17999	0.0305564	-0.0640992	-0.126917	-0.0596405	-0.40956	-0.197761	-0.00486859	0.409127	0.695631	-0.0318695	-0.193976	-0.129204	-0.0869733	-0.261334	-0.357855	-0.559689	-0.225471
CUT516	-1.37921	-1.45221	-1.35728	-1.71226	-1.84676	-1.84161	-2.07903	-2.00696	-1.99518	-0.97626	-1.0241	-0.984853	-1.30975	-1.36295	-1.43967	-1.26833	-1.25825	-1.61514
CCC2	1.97802	2.25686	1.87018	2.15074	2.36528	2.38402	2.39837	2.21641	2.46981	3.09919	2.68974	2.74892	2.89502	2.94178	3.02249	2.97988	2.56133	2.77788
YDR269C	-1.76983	-2.20886	-1.92336	-2.4095	-2.20836	-2.26548	-2.20607	-2.37605	-2.30851	-2.23952	-1.91821	-2.35192	-2.39316	-2.42761	-2.46869	-2.21154	-2.33809	-2.31002
YDR271C	-1.76047	-2.03681	-1.72987	-2.09686	-2.02083	-2.33037	-2.32762	-2.13663	-2.09304	-2.11389	-2.16969	-1.92752	-2.21686	-2.33291	-2.22552	-1.79229	-2.22849	-2.1694
GLO2	2.46419	3.08185	2.97086	3.23804	3.39227	3.15341	3.31132	2.77215	3.08157	2.81768	2.80617	3.06515	3.23419	3.10541	3.23533	2.87143	2.94288	2.97652
DON1	-0.000375353	0.93204	0.3408	0.521134	0.714265	0.961769	1.09169	1.39636	4.20488	0.274593	1.20021	1.21128	1.10257	1.1135	1.34753	0.946172	1.20816	2.09392
CUT517	-1.3449	-1.96947	-1.54338	-1.62796	-1.95921	-1.95896	-2.18873	-2.04885	-1.84429	-1.73353	-1.57868	-1.58508	-1.96344	-2.13359	-2.09226	-1.78218	-1.828	-2.01156
YDR274C	-1.16352	-1.88005	-1.69684	-1.73572	-1.75606	-1.85938	-1.68074	-1.89299	-1.68816	-1.62462	-1.77434	-1.46338	-2.10288	-1.9191	-2.06529	-1.67184	-1.74982	-2.06641
BSC2	1.00089	1.98535	1.73379	2.24841	2.65681	2.92993	3.31396	3.69537	3.29345	1.60897	2.0483	2.03391	2.03036	2.2133	2.43302	2.66211	2.70558	2.91794
PMP3	4.22449	5.66544	5.14984	5.59332	5.64325	5.24756	5.68087	5.65768	5.40844	5.37225	5.57598	5.90708	5.67065	5.66088	5.55402	5.76339	5.4593	5.42612
MTH1	1.07011	1.29928	1.00221	0.817972	0.679411	0.811517	0.830634	0.262521	1.14904	1.51412	0.896119	1.37188	1.60463	1.53356	1.60252	1.23963	1.05378	1.23098
SUT065	0.490055	3.59658	2.60157	2.79888	2.93676	2.45887	2.35818	2.00112	0.866935	1.11572	3.03695	2.73198	2.3684	2.32966	2.00935	2.25568	1.87486	1.53081
YDR278C	-1.7167	-2.08747	-1.94957	-1.91217	-2.13941	-2.67129	-2.37652	-2.47597	-2.40481	-2.33973	-2.27285	-2.52817	-2.19194	-2.3035	-2.32874	-2.46888	-2.465	-2.23519
SUT480	-1.28047	-0.761536	-1.11781	-1.10523	-0.925658	-0.976837	-0.766373	-0.815737	-1.01817	-1.42633	-0.906121	-0.794718	-0.972232	-0.82404	-0.97686	-1.13375	-1.25822	-0.745477
RNH202	0.332852	1.09563	0.638681	1.36972	1.60439	1.5136	1.86153	2.04629	2.00319	1.22243	1.00371	0.856647	1.13933	1.24384	1.31094	1.42114	1.15179	1.45571
CUT518	-1.87275	-1.97545	-1.82611	-2.02291	-2.19503	-2.23351	-2.16079	-2.13571	-2.34711	-2.1397	-2.18076	-2.2188	-2.10867	-2.3594	-2.37911	-2.19448	-1.93768	-2.28294
RRP45	0.850975	1.27801	1.20125	1.31575	1.30783	1.15744	1.37923	1.03175	1.33457	1.41015	1.22374	1.26082	1.3009	1.38048	1.3704	1.19053	0.996755	1.17442
PHM6	0.0413063	0.177525	0.265312	1.24967	2.18282	2.31997	1.92643	2.06442	2.5367	1.09702	-0.0501772	0.236736	0.539574	1.19712	1.69883	1.49355	1.14987	1.418
YDR282C	0.902773	0.969197	0.665008	0.899394	0.995975	0.888099	0.801458	0.386688	1.05356	0.816826	0.44975	0.641535	0.762978	0.679171	0.706333	0.383129	0.458081	0.682432
GCN2	0.687258	1.94071	1.30559	1.88927	2.24904	2.1112	2.25997	1.9648	1.89455	1.81707	2.05748	2.10344	2.20152	2.19758	2.26311	2.16283	1.97071	2.10006
DPP1	1.86496	2.7696	2.44731	2.8318	3.13713	3.03521	3.09282	3.1654	2.55204	2.31291	2.42538	2.47844	2.50973	2.58311	2.6157	2.76826	2.48526	2.54308
CUT076	-1.5162	-1.69895	-1.62657	-1.85903	-2.06993	-2.03587	-2.08875	-2.09841	-2.09357	-1.88271	-1.51063	-1.2979	-1.6336	-1.47744	-1.57315	-1.53809	-1.73232	-1.71355
CUT519	-1.66355	-1.712	-1.67982	-2.10565	-1.6138	-2.12978	-2.08992	-2.12331	-1.9409	-2.29144	-2.0736	-1.54811	-1.95088	-1.97066	-2.28561	-2.05919	-1.95512	-2.19235
ZIP1	-1.19803	-0.450695	-0.427508	-0.144687	0.70487	1.39561	1.68229	1.27056	3.26671	-1.31426	-0.651106	-0.549857	0.169603	-0.0329312	0.378123	-0.105862	1.1572	1.79864
YDR286C	0.612025	0.717215	0.0532941	0.877293	0.439245	0.192612	0.768498	0.668657	0.760817	0.943298	0.394048	0.650718	0.806007	0.777374	0.794924	0.228973	0.626461	1.09762
YDR287W	0.900033	1.67049	1.59521	2.09796	2.12298	1.88604	2.17899	1.80138	2.01008	1.28778	1.81528	1.98184	2.00185	1.93695	2.18655	1.96995	1.78405	1.96913
CUT520	-0.905168	-1.56254	-1.1225	-1.44382	-1.70067	-1.29961	-1.39457	-1.67476	-1.65503	-1.71682	-2.15731	-1.52144	-2.14056	-1.58601	-1.78797	-1.77665	-1.63821	-1.76606
NSE3	0.419876	1.39697	0.950749	1.3747	1.34983	1.30939	1.29028	0.751014	1.10059	1.02654	1.37131	1.44243	1.45341	1.31503	1.30286	0.948764	1.15576	1.09194
RTT103	0.276562	0.888546	0.852637	0.890553	0.888095	0.962608	0.958882	0.362939	1.57083	0.898335	0.726278	0.830694	1.35222	1.2049	1.34668	0.775806	1.1658	1.3715
YDR290W	-1.87848	-2.26939	-2.01466	-1.81527	-2.21609	-1.98287	-2.14561	-2.20678	-2.05908	-2.01042	-1.82893	-2.00945	-1.97668	-2.09598	-2.25966	-1.82919	-1.80743	-1.97531
HRQ1	0.315777	0.824156	0.586857	0.912201	1.03011	0.878569	1.10517	0.940786	0.955901	0.844387	0.686954	0.614231	0.839858	0.801582	1.08174	0.975878	0.770774	0.991214
SRP101	1.85408	1.72719	1.26208	1.56746	1.65418	1.40547	1.30241	1.01151	1.35983	1.81135	1.16192	1.06982	1.26365	1.23307	1.35505	1.0341	1.01383	1.24981
SSD1	3.56481	4.57079	4.12981	4.21674	4.40194	4.66316	4.29099	4.59073	3.67046	3.78648	4.08429	4.08269	4.30015	4.30653	4.43775	4.40572	4.10951	4.20117
DPL1	2.41492	2.92676	2.84348	2.88428	3.17315	3.11433	3.35613	3.23876	2.96711	2.5126	2.48143	2.34809	2.6561	2.55825	2.69738	2.70611	2.58784	2.70377
HDA2	0.316213	0.606296	0.371713	0.60534	0.636191	0.622075	0.693781	0.311093	1.04563	0.887764	0.681563	0.545422	0.938984	0.851897	0.96992	0.576979	0.690368	0.888871
MHR1	3.2703	1.64695	1.49437	1.3696	1.22822	1.18256	1.1035	0.77669	1.32297	2.20055	1.16521	1.24851	1.41381	1.18507	1.38224	0.878803	1.00809	1.18965
SUR2	1.18009	1.30968	1.27278	1.42227	1.66505	1.70704	2.32527	2.53991	2.52676	1.55301	0.894568	1.13296	1.07794	1.14518	1.22171	1.48156	1.27633	1.7472
ATP5	5.4817	4.89036	4.56562	4.59217	4.56111	4.03696	4.44218	4.18605	3.78409	5.53741	3.96848	4.27322	4.33946	4.29448	4.35984	4.16853	3.67915	3.82376
BFR2	-0.914056	-1.65144	-1.41016	-1.3901	-1.11542	-0.473496	-0.280231	-0.439786	0.0262655	0.701095	-1.76335	-1.28648	-0.79289	-0.443122	-0.108508	-0.590911	0.10184	0.356083
CUT077	-1.49308	-2.06066	-1.44603	-2.12524	-1.85705	-2.02951	-2.17172	-1.79307	-1.7439	-1.06631	-2.10175	-2.14466	-2.25166	-2.06614	-2.02545	-2.0813	-1.6236	-0.997993
PRO1	0.66892	0.904236	0.616672	0.862786	1.00886	0.77421	0.813804	0.32986	0.579367	1.66311	0.635194	0.673879	0.751674	0.786387	0.889862	0.61574	0.396165	0.47895
CFT1	0.667642	1.58417	1.06664	1.40892	1.55054	1.29967	1.42158	1.20096	1.08094	1.62239	1.63507	1.56768	1.68956	1.5357	1.61273	1.38494	1.1492	1.30671
GPI11	0.201396	0.355988	-0.214015	0.252502	0.310648	0.233126	0.637202	1.15558	0.821359	0.902816	0.413247	0.463716	0.44908	0.461235	0.590268	0.58104	0.337211	0.692657
RSC3	1.11772	1.80874	1.18454	1.41549	1.60965	1.44797	1.3982	1.51418	1.15358	1.80899	1.56111	1.27917	1.58849	1.64314	1.56436	1.46308	1.19693	1.44511
CPR5	3.88065	3.82355	3.92905	3.70053	3.7562	3.32905	3.65406	3.3362	3.13802	3.82121	3.32098	3.51298	3.55964	3.40506	3.62694	3.40093	3.08963	3.26484
HNT2	0.802131	1.67898	1.57959	1.68888	1.34374	1.29971	1.46444	1.2455	1.74934	1.24458	1.49794	2.09164	1.9219	1.67832	1.83649	1.15972	1.34642	1.74457
CUT078	-1.51647	-1.61451	-1.66018	-1.64733	-1.91067	-1.95489	-2.23547	-2.06208	-2.11938	-1.68441	-1.58649	-1.89631	-1.81176	-2.07427	-1.77707	-1.87146	-1.84072	-1.83072
YDR306C	1.4905	1.98286	1.75157	2.16146	2.36417	2.04501	2.20275	2.14252	2.03784	1.62072	2.08311	2.0996	2.42053	2.19887	2.17425	1.98623	1.7068	1.97165
YDR307W	0.816444	1.80055	1.46219	1.86256	2.25751	2.46198	2.61	3.15911	2.38958	1.63964	1.51571	1.45915	1.74009	1.789	1.96562	1.90445	1.75413	2.05828
CUT521	-1.22587	-0.834213	-1.42625	-1.02333	-1.23188	-1.13817	-1.08759	-1.05203	-0.908083	-1.03732	-0.965757	-0.8325	-0.81437	-0.839822	-0.998404	-1.29564	-0.877736	-0.830108
SRB7	0.446518	0.299436	0.183281	0.47617	0.0205456	0.441828	0.134251	0.354552	0.754797	0.890763	0.518715	0.402061	0.600153	0.591967	0.505286	-0.19882	0.646727	0.74629
GIC2	0.778993	-0.486939	-1.05491	-0.637583	-1.06545	-0.407785	-0.544898	0.634573	-0.0325519	1.42307	-0.254037	-0.464396	-0.447114	-0.779826	-0.550007	-0.781894	-0.327703	0.15322
SUT066	-1.68923	-1.96247	-1.56186	-1.41326	-1.62977	-1.63695	-1.6669	-1.72833	-1.25367	-1.45499	-0.968786	-1.47205	-1.52556	-1.49228	-1.77663	-1.80424	-1.52059	-1.7343
SUM1	1.4525	1.48796	1.06471	1.35728	1.59268	1.76819	1.83322	1.5923	1.89632	1.90101	1.4724	1.15623	1.54722	1.57272	1.82594	1.67742	1.60356	1.97958
TFB1	0.784238	1.1791	0.813121	1.18175	1.21861	1.2927	1.29041	0.748446	1.66442	1.16986	1.29434	1.32367	1.57936	1.39919	1.50524	0.995806	1.26101	1.30226
SSF2	0.0783966	0.0724817	0.390508	0.326129	0.322766	0.456438	0.250585	0.0133686	0.925545	0.493962	0.0600033	0.208351	0.59796	0.524984	0.613219	0.279578	0.589708	0.710778
PIB1	3.20402	3.54715	3.38474	3.54617	3.81952	3.79359	4.30664	4.27822	4.30488	2.71984	2.99204	3.23827	3.50463	3.35881	3.66529	3.75498	3.89624	3.98854
RAD34	0.407342	1.52758	1.00979	1.44838	1.82532	1.68798	1.70883	1.06687	1.66646	1.04649	1.49659	1.52998	1.69606	1.57571	1.77465	1.63583	1.5431	1.7019
CUT079	-1.5407	-2.13784	-1.80759	-1.87243	-2.02391	-2.08945	-2.03307	-1.8954	-2.05485	-1.91599	-2.06966	-2.08604	-2.2132	-1.78114	-2.07398	-1.7415	-1.88466	-1.99142
IPK1	0.20975	1.36365	0.881525	1.28283	1.32088	1.09457	1.19066	0.901877	0.682371	0.720091	1.73956	1.52058	1.7552	1.19756	1.42218	0.976617	1.10591	0.972778
CUT080	-1.75108	-2.14051	-1.90147	-2.00863	-2.17121	-2.25911	-2.30477	-2.29828	-2.00699	-2.21425	-2.03439	-2.17388	-2.1001	-2.08584	-2.21726	-1.77176	-1.87043	-2.31342
OMS1	0.972366	-0.0236377	-0.0739555	-0.0688869	-0.020651	0.243373	-0.0642879	-0.976352	0.329011	0.705318	0.213638	-0.194352	0.382331	0.107353	0.415761	-0.310175	-0.0216443	0.413034
HIM1	-1.38898	-1.08712	-1.17561	-1.25751	-1.27696	-1.55007	-0.981325	0.97407	3.40684	-1.42516	-0.49313	-0.722093	-0.845796	-1.05322	-1.10096	-1.23595	-1.11526	0.741
SUT481	-0.699829	-0.152457	-0.605657	-0.12167	-0.0820221	0.12467	0.00354611	0.284433	-0.543139	-0.464564	0.0374549	-0.120198	-0.15973	-0.179371	0.0613752	-0.0112113	-0.145132	0.0072937
MCM21	-0.426123	0.176849	-0.104979	0.162501	0.22158	0.197119	0.163079	-0.123024	0.340459	0.224027	0.473706	0.331282	0.545651	0.228244	0.326585	0.0162642	0.215084	0.363743
YDR319C	1.38579	2.26591	1.7692	2.56677	2.80047	2.51611	2.49137	2.77117	2.05239	1.91753	2.33977	2.22168	2.61432	2.68496	2.62365	2.38705	2.3015	2.1824
SWA2	1.14677	1.46905	1.66035	1.85496	1.99157	1.86471	1.94479	1.21049	1.58216	1.11009	1.38221	1.32369	1.80724	1.71739	1.79932	1.3908	1.52939	1.6395
CUT081	-1.77081	-2.12677	-1.69367	-2.19848	-2.18327	-2.13778	-2.10964	-2.10917	-2.17512	-1.94257	-1.94252	-2.03465	-1.99255	-2.11524	-2.12763	-2.07092	-2.17397	-2.16236
DAD4	1.23827	1.7548	1.9511	1.77087	0.711899	1.13233	0.972929	0.915999	2.07255	1.78211	1.57345	1.79949	2.22848	1.77669	1.99792	0.846576	1.82568	2.13164
ASP1	1.35739	0.714117	0.506531	0.710686	1.10043	0.961541	1.34427	1.40255	1.47861	1.8806	0.379964	0.473911	0.566525	0.84985	0.95012	0.878057	0.972478	1.08449
MRPL35	3.00799	1.01999	0.87049	0.984088	0.991416	0.676458	1.0261	0.696085	0.946037	2.18805	0.518182	0.517106	0.606803	0.700224	0.815378	0.66303	0.683947	1.00332
TIM11	4.42395	3.98891	3.62592	3.91024	3.43938	3.39492	3.60302	3.47113	3.64895	4.89177	3.44026	3.69044	3.87523	3.54975	3.79042	3.40882	3.49051	3.70577
PEP7	-0.451259	0.33942	0.0228112	0.434568	0.463902	0.427722	0.701615	0.326213	0.825312	0.0656412	0.450173	0.533757	0.696897	0.328601	0.563974	0.374466	0.442341	0.567465
UTP4	-0.17555	-1.31594	-0.980323	-0.596704	-0.0865257	0.320781	0.387741	0.356475	0.369451	1.19002	-1.15324	-1.12162	-0.327071	-0.195787	0.308357	0.0398586	0.446546	0.574192
YCG1	-0.29314	0.613572	0.304892	0.544538	0.785411	0.73972	1.04353	0.732593	1.39645	0.881503	0.465918	0.505327	0.558653	0.610734	0.748861	0.648339	0.721714	0.811026
YSP2	0.954836	1.86926	1.40718	1.66469	1.87264	1.88767	1.78772	2.1204	3.16224	1.82415	1.72976	1.58644	1.84538	1.84553	1.98803	1.76338	1.5724	2.10651
SKP1	3.23601	3.70328	3.6995	3.37933	3.40609	3.18686	3.38484	3.22259	3.43882	3.16003	3.32815	3.31751	3.38531	3.23266	3.32943	3.2441	3.18443	3.27904
YDR327W	-1.53854	-1.80875	-1.46967	-1.58666	-1.95656	-1.34588	-1.95245	-1.68198	-1.60119	-1.67059	-2.12464	-1.89682	-1.86213	-1.89391	-1.90313	-1.70567	-1.62101	-1.99712
PEX3	2.37121	3.02546	2.93631	2.86055	2.88974	2.73793	2.79583	2.46765	2.6811	2.16853	2.77584	2.83172	2.91741	2.68422	2.78007	2.43746	2.48389	2.47923
UBX5	2.68563	3.06622	3.03506	2.90872	3.05427	2.93482	3.15113	2.81824	3.25641	2.2358	2.53754	2.62871	2.79976	2.8084	2.77941	2.67679	2.68672	2.80701
GPI8	0.85954	0.948313	0.73386	0.93617	1.11817	0.851996	1.10515	1.4066	1.80219	1.24257	0.813145	0.644026	0.895959	0.906922	0.996643	1.22119	1.02476	1.25983
SUT482	-0.568309	-0.660489	-0.762842	-0.575215	-1.1914	-1.003	-0.658723	-1.03565	-0.841718	-1.34526	-0.6008	-0.512823	-0.101528	-0.492529	-0.329438	-0.957786	-0.366748	-0.605825
IRC3	0.182353	0.473717	0.246226	0.0973398	0.435692	0.322516	0.210926	0.0935504	0.318661	0.250802	0.0613831	0.124149	0.359329	0.169496	0.237576	0.103586	0.209644	0.349756
YDR333C	1.03843	1.36116	0.853809	1.1694	1.32356	1.34897	1.6033	1.58937	1.75959	1.44463	1.33363	1.31461	1.40802	1.47568	1.50635	1.26631	1.23612	1.31706
SWR1	1.11456	1.94939	1.52326	1.75076	1.9796	1.80848	2.04268	1.44639	2.09383	1.81436	1.88109	1.96197	2.2286	2.03955	2.11064	1.84473	1.82052	2.03212
MSN5	2.14537	2.45174	2.05323	2.48374	2.9505	2.77597	3.02941	2.99425	2.90252	2.5786	2.43947	2.4142	2.70758	2.68064	2.8467	2.77776	2.58767	2.71026
YDR336W	-0.736194	0.51701	0.085645	0.534224	0.263168	0.17691	0.229316	0.0717525	0.311925	0.0110298	0.39377	0.425962	0.548399	0.403767	0.414282	0.0203802	0.294729	0.514588
CUT522	-1.90853	-2.23395	-1.85826	-2.35138	-2.354	-2.32608	-2.47218	-2.33213	-2.31719	-2.12846	-2.26308	-2.16923	-2.50473	-2.31544	-2.2808	-2.3021	-2.46691	-2.1999
MRPS28	2.63791	0.553747	0.619852	0.812065	0.342706	0.11111	0.39805	0.270047	0.994493	1.67715	0.697605	0.687135	0.753172	0.54366	0.650279	0.0495124	0.573291	0.86122
YDR338C	1.08515	1.50584	1.17573	1.34163	1.41151	1.26098	1.43014	1.44613	1.15839	1.24803	1.36244	1.28376	1.43455	1.41242	1.48844	1.48193	1.22147	1.36977
CUT082	-1.71689	-1.88409	-2.22482	-2.46176	-2.31834	-2.27937	-2.40238	-2.36225	-2.19836	-2.01892	-1.7852	-2.58062	-2.2066	-2.2168	-2.37032	-2.31983	-2.11939	-2.32538
FCF1	0.379693	0.219228	0.214527	0.539516	0.457689	0.52867	0.653143	0.559368	0.867351	1.18456	0.60503	0.875023	0.932407	0.906233	0.644704	0.353386	0.686393	1.07514
YDR341C	2.88375	3.43466	2.51862	2.85886	3.10869	2.95631	3.07359	2.87092	2.72155	3.42592	2.60423	2.48166	2.42988	2.47765	2.65269	2.59895	2.43314	2.63559
CUT083	-1.50052	-0.695636	-1.25473	-1.10637	-1.7891	-1.58284	-2.09751	-2.13331	-2.16458	-1.90726	-0.188339	-0.636277	-0.728303	-0.889162	-1.44639	-2.18968	-1.69181	-2.14937
CUT084	-1.64039	-2.06862	-1.83708	-2.08687	-2.26041	-2.0722	-2.39627	-2.19164	-2.24571	-1.98777	-2.07543	-2.15368	-2.18787	-1.99664	-2.20098	-2.10674	-2.21042	-2.29674
SUT068	-1.35922	-1.24353	-1.37524	-1.4347	-1.63129	-1.60417	-1.89233	-1.76909	-1.85074	-1.64144	-1.16286	-1.1714	-1.14489	-1.38604	-1.53712	-1.92099	-1.82411	-1.72728
YDR344C	-0.221316	-0.2185	-0.143855	-0.505373	-1.00611	-0.768749	-1.24133	-1.0391	-0.9428	-0.872243	-0.515994	-0.495231	-0.756756	-0.58873	-0.666089	-0.907387	-0.731807	-1.68414
SUT069	-0.730799	-0.49337	-0.58826	-0.585726	-0.745091	-0.897898	-0.821874	-0.712847	-0.764259	-0.723418	-0.495366	-0.638694	-0.523931	-0.560864	-0.703741	-0.692952	-0.661062	-0.562272
HXT3	-0.908351	-1.06096	-1.03016	-1.18818	-1.28642	-1.12105	-1.20775	-1.23716	-1.37967	-0.592654	-1.06561	-0.949889	-1.22248	-1.30038	-1.23545	-1.0506	-1.19462	-1.45924
CUT085	-1.09578	-1.6523	-1.59782	-1.89909	-1.65333	-1.91181	-1.56869	-1.18976	-1.61519	-1.59581	-1.21715	-1.44504	-1.93738	-2.02586	-1.68747	-1.31151	-1.33854	-1.44863
CUT523	-1.36242	-1.99457	-1.99348	-1.79517	-2.02345	-2.11515	-2.09748	-2.26925	-1.98023	-2.17637	-1.66608	-2.08331	-1.70946	-1.92662	-2.04473	-2.00678	-1.38203	-1.73836
SUT070	0.505254	1.36108	0.458258	1.87304	1.24539	1.43879	1.60219	2.44412	2.4372	0.817793	2.07775	2.14109	2.40342	1.61665	2.04861	1.44514	1.61563	2.20437
SVF1	1.79635	2.16505	1.87298	2.18123	2.7488	2.69384	3.12107	2.90494	3.25783	2.34418	1.80419	1.75913	2.05822	2.15851	2.29466	2.27126	2.25769	2.60728
MRP1	3.11935	1.5139	1.27393	1.47167	1.38827	1.3448	1.42158	1.4783	1.56038	2.43024	1.27414	1.22192	1.24573	1.26355	1.2143	1.11687	1.06709	1.3289
YDR348C	2.08485	1.68739	1.36456	1.43926	1.55494	1.56279	1.67733	1.35717	1.52691	2.03947	1.44726	1.35658	1.34502	1.26532	1.42237	1.48506	1.21739	1.50849
YPS7	1.80052	2.85261	2.31867	2.70617	2.92947	2.91183	2.92924	2.97979	2.69212	2.33873	2.42571	2.38659	2.58114	2.66589	2.64263	2.40894	2.11694	2.33562
SUT071	-1.12271	-0.194913	-0.771553	-0.63007	-0.696307	-0.836153	-1.21254	-0.948176	-0.137703	-0.48297	0.189913	0.419036	0.453748	-0.203666	-0.376822	-0.802525	-0.732953	-0.410833
SUT483	-1.45743	-0.812469	-1.70433	-0.976986	-1.4926	-1.40857	-1.64459	-2.05901	-1.19789	-0.65603	-0.844926	-0.969214	-0.31022	-0.730601	-1.03586	-1.9575	-1.64305	-1.34034
ATP22	1.08724	1.71759	1.2585	1.52582	1.77103	1.73882	1.98161	2.14771	1.49556	1.44687	1.6024	1.57144	1.88412	1.7699	1.86589	1.8548	1.59382	1.93231
SBE2	0.803186	2.04997	1.58835	2.04843	2.31071	2.51224	2.37749	2.25291	1.60995	1.8229	2.06835	2.01355	2.46583	2.4363	2.46325	2.07192	1.95739	2.2516
YDR352W	0.535373	1.40265	1.13344	1.61681	1.90462	1.91371	2.04587	2.21132	1.80072	1.19171	1.16688	1.17794	1.25857	1.30101	1.46512	1.74251	1.31484	1.53546
CUT524	-0.799949	-0.166247	-0.791867	-0.65366	-1.36277	-1.72116	-1.75834	-1.53535	-1.81997	-1.37597	-0.28092	-0.631742	-1.00427	-0.827847	-1.21946	-1.53062	-1.58668	-1.68167
SUT484	-0.00221165	0.698833	0.0912804	0.455028	0.231597	0.0347062	-0.498103	-0.18792	-1.16745	-0.730805	0.671541	0.53129	0.0757908	-0.0103167	-0.178823	-0.708681	-0.498076	-0.801946
TRR1	3.50972	2.72765	2.4652	2.44692	2.36284	2.2051	2.40773	2.40417	2.29992	3.11397	2.28281	2.07096	2.04281	1.99665	2.15556	2.12869	1.93681	2.08565
TRP4	1.33905	3.3984	2.36837	2.6721	2.39486	2.07455	2.10258	1.75487	1.38336	1.52079	3.24715	2.90034	2.45263	2.21131	2.07033	1.58855	1.35077	1.33907
YDR354C-A	-1.57324	-2.21263	-2.07771	-2.32457	-2.25254	-2.15055	-2.28412	-2.33659	-2.13907	-2.1926	-1.9674	-1.95955	-2.47994	-2.36021	-2.33085	-2.20538	-2.03019	-2.37704
YDR355C	-1.43221	-2.20425	-1.71531	-1.73277	-2.15575	-1.4809	-1.85185	-1.94	-2.01094	-1.55792	-1.71635	-1.8555	-2.15002	-1.83767	-2.0555	-1.73208	-1.95486	-2.14263
SPC110	-0.0288026	0.366377	-0.0152322	0.33592	0.529124	0.895827	0.915942	0.284077	2.11975	0.664887	0.572101	0.486121	1.07292	0.727027	1.00829	0.334232	1.13293	1.29235
YDR357C	-0.295643	1.69983	1.1704	1.83348	1.28332	1.61795	1.27381	1.47835	1.73131	1.34992	1.92143	2.24523	2.3605	1.82134	2.23958	1.15426	1.69718	1.85577
CUT086	-1.31002	-1.1014	-1.70576	-1.15661	-1.53551	-1.06751	-0.528981	0.214088	-0.0600881	-1.14225	-1.0332	-1.10225	-1.17253	-0.77534	-0.984209	-0.977574	-0.849796	-0.65774
GGA1	2.45097	3.21931	2.94264	3.00693	3.13163	2.84839	2.93997	2.34606	2.69787	2.2376	2.7802	2.84731	3.12417	2.92283	3.03365	2.7009	2.55483	2.71162
EAF1	1.5054	2.80886	2.51885	2.49767	2.69525	2.59445	2.69396	2.16966	3.03877	2.01463	2.24676	2.18207	2.54554	2.34332	2.4526	2.16733	2.21617	2.5515
OPI7	-1.55281	-1.99736	-1.65412	-1.7116	-2.21346	-2.0516	-2.07036	-1.90515	-2.03812	-1.9437	-1.40743	-1.84863	-1.93742	-1.5391	-1.63362	-1.53009	-1.74922	-1.85631
BCP1	0.532706	0.803275	0.492962	1.19512	1.34312	1.14186	1.33376	1.08946	1.26726	1.05767	0.627798	0.964604	1.13212	1.2417	1.31007	1.20719	1.09993	1.11173
TFC6	0.462746	0.839652	0.694669	0.643431	0.952451	0.694971	0.760873	0.488232	0.826208	0.780667	0.805484	0.78372	0.849263	0.600187	0.868074	0.819795	0.723113	0.735325
SUT072	-0.998052	-0.62392	-0.594018	-0.382372	-0.334003	-0.173997	0.0935058	0.625969	0.900199	-0.751333	-0.411223	-0.447517	-0.435335	-0.186281	-0.119596	0.121331	-0.219241	0.388674
ESC2	0.650664	0.731847	0.612525	0.968443	1.15706	1.13975	1.12831	0.741844	1.04476	0.780111	0.877892	0.839383	1.20707	1.05477	1.21177	1.07984	0.906075	1.19286
SEM1	0.977611	2.16291	2.20459	2.3166	1.91908	2.10783	1.65533	2.10074	3.21388	2.44976	2.84913	2.67991	3.25185	2.78929	2.86124	1.70138	2.80659	2.70319
CDC40	-0.135004	0.890003	0.651574	0.972087	1.18257	1.1838	1.31306	1.23932	1.14126	0.858521	0.580509	0.740941	0.976156	1.00204	1.10516	1.02365	0.900676	1.12224
CUT525	-1.42904	-2.33411	-1.55148	-2.16882	-1.91591	-2.11365	-2.00142	-2.25706	-1.69631	-1.84137	-2.34769	-2.31767	-2.01839	-1.96578	-2.05342	-2.10039	-1.74732	-1.72605
ESF1	-0.102866	-1.17434	-0.787683	-0.471183	-0.265387	0.202256	-0.0788996	-0.771538	0.399399	1.21825	-0.828356	-0.642113	-0.240947	-0.0145802	0.290972	-0.293672	0.425517	0.531148
YDR366C	-1.9564	-1.27904	-1.60859	-2.06733	-1.80854	-1.60154	-2.42402	-1.91545	-1.95706	-1.66384	-1.71424	-1.41722	-1.27089	-1.73426	-2.23656	-1.46412	-1.88647	-1.42716
YDR367W	1.23593	1.93869	1.22631	1.83135	2.09623	1.56424	1.97924	2.05324	2.32606	2.18255	1.69759	1.78548	1.71472	1.56014	1.76727	1.78791	1.18051	1.68316
YPR1	2.7713	3.6621	3.64939	3.70061	3.84757	3.17148	3.49118	2.95892	2.61637	3.36617	3.46583	3.51015	3.72981	3.64177	3.66898	3.61409	3.18508	2.99577
XRS2	-0.0262662	0.877088	0.612092	0.924445	1.29826	1.14088	1.36655	0.938781	1.30328	0.506618	0.776917	0.809476	1.14312	1.12999	1.22433	1.05558	1.12115	1.11528
YDR370C	-0.689914	-0.0400615	-0.35058	-0.140398	0.181624	-0.121276	0.212369	0.077366	0.553604	-0.00502892	0.114554	0.118215	0.281464	0.208236	0.2326	-0.204206	-0.292435	0.208395
CTS2	-0.63127	0.185921	0.074508	0.32869	0.579527	0.442428	0.761573	1.27649	4.49547	-0.144315	0.354354	0.241872	0.393288	0.203576	0.203212	-0.0421173	-0.11252	0.832344
VPS74	1.87929	2.4294	1.71495	2.45573	2.84805	2.74224	2.86489	2.62213	2.38582	2.37958	2.10469	2.06207	2.39558	2.27542	2.57746	2.21564	2.28873	2.30702
FRQ1	1.84544	2.73465	2.17142	2.91653	3.11351	2.92033	3.1669	3.17452	2.90986	2.67946	2.71278	2.80793	3.05309	2.88016	3.0081	2.60104	2.4764	2.8269
YDR374C	-1.82921	0.955471	0.949028	1.87455	3.04969	2.93222	3.66015	3.82044	4.49174	-1.85115	1.20879	1.48126	2.26221	1.98617	1.89544	2.1625	2.58396	3.1433
YDR374W-A	0.863528	1.93018	1.88408	2.12385	2.02831	1.85581	1.92392	1.89692	2.73892	1.1473	2.26485	2.4446	2.81207	2.20231	1.94762	1.26749	1.7848	1.95028
BCS1_a	2.31915	1.01525	0.544423	0.764342	0.809364	0.799816	0.925452	0.871694	1.12911	1.42403	0.825752	0.716731	0.681067	0.71637	0.662732	0.51854	0.631972	0.858406
BCS1_b	-0.0298545	-0.886681	-0.991603	-1.24787	-1.51592	-1.74321	-1.74885	-1.87315	-1.88821	-0.241621	-0.969202	-1.1499	-1.41542	-1.138	-1.57885	-1.65807	-1.67567	-1.66558
ARH1	1.04225	1.35311	1.05455	1.34714	1.40596	1.07715	1.39501	1.1996	0.955139	1.04576	1.23732	1.21601	1.23525	1.20962	1.23498	1.06337	0.933937	1.09349
ATP17	4.68722	5.15756	4.86574	4.78823	4.5773	4.03636	4.45094	4.44562	3.83131	5.36234	4.42776	4.58204	4.69042	4.44228	4.59124	4.32577	4.08413	3.99976
LSM6	0.928995	1.68831	1.65899	2.29027	1.9492	2.12553	2.37744	2.15346	2.61226	2.47691	2.45348	2.4532	2.74699	2.43559	2.28987	2.05344	2.47389	2.41774
RGA2	1.3615	1.63059	1.49768	1.71689	1.82434	1.71964	1.58048	1.00451	1.37728	1.35389	1.48696	1.47499	1.83451	1.67463	1.84528	1.31779	1.35132	1.51361
YDR379C-A	1.78279	3.02431	3.12856	3.34421	2.90897	2.82567	2.54303	2.62221	2.77516	2.46077	3.14518	3.15561	3.35073	3.14224	2.90467	2.61494	2.44011	2.43973
SUT485	-1.4461	-1.00875	-1.31591	-1.3651	-1.68983	-1.80571	-1.79728	-1.80617	-1.90652	-1.94308	-1.33965	-1.32242	-1.41568	-1.17831	-1.53295	-1.43177	-1.67045	-1.94477
ARO10	5.35787	1.35665	0.864235	2.00636	2.83902	3.53487	4.07807	4.22487	5.2409	5.8374	0.896902	0.714725	0.761204	1.08228	1.46394	2.38507	2.66972	3.04727
YRA1	2.29758	3.27768	2.50908	3.14178	3.19623	2.96795	3.09939	3.13433	3.09938	2.97112	3.12888	3.14045	3.24955	3.19857	3.32565	3.23334	2.82717	3.11637
YDR381C-A	0.25975	0.716866	0.41094	1.22597	0.881758	1.21296	0.714	0.908129	0.7522	0.820829	1.42387	1.28486	2.01977	1.43375	1.64477	0.981847	1.10606	1.46258
CUT087	-1.36757	-0.914801	-1.33712	-1.60331	-1.60639	-2.10586	-1.79097	-2.06005	-1.73912	-1.96683	-1.0252	-1.14626	-1.47312	-1.11416	-1.27487	-1.52344	-1.81327	-1.43301
RPP2B	5.10166	2.62915	2.21541	2.92165	2.9214	3.28914	3.49663	3.52067	3.45202	5.28969	3.1172	3.23961	2.9385	3.24497	3.77035	3.77152	3.65286	3.83252
NKP1	0.00479646	0.703391	0.206229	0.157383	-0.0853919	0.231132	0.0778486	-0.508812	0.634256	-0.322029	0.873309	1.0287	1.1916	0.689118	0.696843	-0.129567	0.406333	0.620453
CUT088	-1.52189	-1.85813	-1.93305	-2.06617	-1.97652	-1.91028	-2.10271	-2.23737	-2.07137	-1.8749	-2.08074	-2.13489	-2.33299	-2.06244	-2.10709	-1.96441	-2.22115	-2.18707
ATO3	3.4961	5.43192	5.13401	4.71853	4.99617	4.52331	5.07344	5.09832	4.8523	5.20382	5.2516	5.41815	5.28445	5.23848	5.0453	5.17781	4.87082	4.99868
CUT089	-0.557812	1.18293	0.514029	0.771956	0.451767	-0.0132163	-0.262734	-0.350353	-0.732572	0.349773	1.55564	1.27646	1.19338	0.839676	0.0328569	-0.126435	-0.155141	-0.384075
EFT2	4.14632	2.91284	2.59653	4.02	4.03171	4.12962	4.22464	4.51635	4.29273	5.25179	3.19698	3.33114	3.41399	3.68045	3.97616	4.24749	3.78811	4.34113
MUS81	-0.7276	0.110378	-0.0972853	0.0321498	0.400905	0.303179	0.681896	0.415207	1.21084	-0.0927973	0.0414657	0.0648494	0.401215	0.135906	0.284522	0.200541	0.555715	0.714708
YDR387C	1.16965	1.92826	1.47441	1.81527	2.04818	1.71934	1.85392	1.71257	1.28309	1.632	1.75887	1.66634	1.66897	1.75063	1.9622	1.96052	1.62202	1.64568
RVS167	3.98086	4.30577	4.29507	4.06725	4.25381	3.99378	4.11445	3.66883	3.74217	3.70776	3.86467	3.96291	3.93172	3.90133	3.95115	3.90085	3.75286	3.62937
SUT486	0.15343	-0.809659	-0.113974	0.490886	-0.0790367	0.116048	-0.378399	-0.147222	-0.490107	0.411822	0.458264	0.317377	-0.105806	-0.0524074	-0.0946604	0.206574	-0.0487536	-0.305394
SAC7	1.85384	2.6565	2.09417	2.34022	2.46994	2.61746	2.45655	2.48508	1.83281	2.49459	2.42054	2.40012	2.53828	2.5808	2.65059	2.32221	2.21853	2.20529
UBA2	1.02703	2.27165	1.8515	2.04706	2.10862	2.09206	2.22804	2.02384	2.37432	1.53002	1.64095	1.55126	1.76552	1.71231	1.90659	1.6395	1.62004	1.87703
YDR391C	1.07309	1.49058	1.44313	1.97737	2.4247	1.89844	2.12755	1.88493	1.81949	1.00984	1.31576	1.58244	1.73247	1.61312	1.86844	1.80416	1.60746	1.69213
SPT3	0.752323	0.881098	0.786397	0.918606	0.911217	0.854035	0.831286	0.257831	0.985595	0.61693	0.8539	0.980554	0.924869	0.686285	1.05038	0.648177	0.987296	1.01884
SUT487	-1.39824	0.556514	-0.0601438	0.0698507	-0.00325858	0.269372	0.0887295	-0.316299	-0.605607	-1.77775	-0.700875	-0.463909	-0.670292	-1.06351	-0.832392	-0.769575	-1.22688	-1.25455
SHE9	1.3162	0.432086	0.0376887	0.326607	0.313029	0.235242	0.312791	-0.208836	0.426072	1.04416	0.309563	0.4122	0.524866	0.429458	0.461346	0.198478	0.492623	0.390077
CUT527	-1.52953	-1.8504	-1.68979	-1.93434	-1.97985	-1.73634	-1.9735	-2.30372	-2.28743	-1.62258	-1.96837	-2.09814	-2.3482	-2.00375	-2.07224	-2.17303	-1.92412	-2.0429
SUT488	-0.275425	-0.982312	-0.943693	-0.744215	-0.777722	-1.00511	-0.920284	-0.769961	-1.08799	-1.08218	-0.356741	-0.811603	-0.756148	-0.484737	-0.758688	-0.790947	-0.901536	-1.09486
RPT3	3.46668	3.89858	3.85655	3.7408	4.05772	3.78868	4.19529	3.91998	4.16295	3.15406	3.07672	3.20425	3.45512	3.53585	3.54733	3.5353	3.53441	3.59461
SXM1	1.65307	1.2802	1.11137	1.55055	1.94539	1.79049	1.98993	2.04925	2.08289	2.24795	0.969399	1.14414	1.38142	1.6294	1.7304	1.71112	1.46128	1.70627
NCB2	0.689665	1.13005	1.51885	1.66159	1.20269	1.48962	1.25093	1.22344	1.58851	1.57628	1.29425	1.47428	1.87311	1.60884	1.6888	1.07557	1.39241	1.59369
YDR396W	-1.54588	-1.88943	-1.53614	-2.02483	-2.06374	-2.04739	-2.08746	-2.23031	-2.10837	-1.99379	-1.85404	-1.78755	-1.97676	-2.02207	-2.11161	-2.24921	-1.92443	-2.11243
SUT073	-0.911384	-0.377718	-0.396715	-0.395515	-0.878237	-0.81041	-1.10734	-1.55365	-1.36912	-0.79933	-0.716503	-0.67089	-0.801	-0.356482	-1.05716	-0.873267	-0.575781	-1.18084
UTP5	-0.129945	-1.00859	-0.627018	-0.170478	0.0811092	0.140437	0.360186	-0.205082	0.123708	1.02264	-0.875243	-0.632624	-0.0565396	0.411173	0.51401	0.378587	0.457105	0.437729
CUT528	-1.24022	-1.47791	-1.54136	-1.64303	-1.72671	-1.89176	-1.84224	-1.70514	-1.91518	-1.95182	-1.68551	-1.56186	-1.59915	-1.73311	-1.88207	-1.75555	-1.83627	-1.74694
HPT1	0.896261	1.21074	1.81038	2.87557	3.37121	3.42797	3.9391	3.78004	3.52684	1.8827	0.946135	1.23663	1.93124	3.01366	2.97196	3.40248	3.51792	3.48489
CUT090	-1.54394	-1.27629	-1.70038	-1.07965	-0.886327	-0.625377	-0.609478	-0.677897	-0.369943	-1.37626	-1.58236	-1.41264	-1.27823	-0.583826	-0.793732	-0.0670687	-0.902791	-0.807464
URH1	1.07871	0.931658	0.799556	0.801937	1.10467	0.828911	1.26457	1.34049	1.42882	1.13042	0.650402	0.644715	0.576369	0.499048	0.535812	0.57917	0.261366	0.437273
YDR401W	-1.04334	-0.776845	-0.61808	-0.888141	-1.02062	-1.09189	-1.16514	-1.19572	-1.58946	-1.23683	-1.069	-1.14783	-1.18564	-0.947315	-1.09114	-1.05438	-1.33176	-1.55639
DIT2	-1.86393	-1.55745	-1.63159	-1.84285	-1.76018	-1.70302	-1.73294	-1.06467	0.734956	-1.84836	-1.87355	-1.71597	-1.72259	-1.663	-1.80473	-1.82267	-1.83173	-1.53839
CUT529	-1.55935	-1.42323	-1.72042	-1.9494	-1.83401	-1.63076	-1.70737	-1.67399	-1.70865	-1.75878	-1.59143	-1.55683	-1.35709	-1.32403	-1.46391	-1.43403	-1.65835	-1.45195
DIT1	-0.491643	-0.26889	-0.570527	-0.14649	-0.254814	-0.110369	-0.125986	0.231325	1.42729	-0.326529	-0.354806	-0.345258	-0.0355589	-0.249006	-0.0339564	-0.13153	-0.499319	-0.163527
RPB7	2.0474	2.16078	1.86254	2.10979	2.00996	1.76884	1.90446	2.1869	2.13094	2.26824	1.90364	2.06744	1.91394	1.89887	1.90514	1.62224	1.44005	1.60783
MRP20	2.99342	2.05808	1.89058	1.85789	1.45096	1.52108	1.41277	1.1731	2.06068	2.12496	1.54152	1.50344	1.72749	1.55555	1.77107	1.41306	1.62815	1.77038
PDR15, YDR406W-A	1.37041	2.10582	1.60674	1.71096	1.84393	1.73763	1.71463	1.80873	1.4781	1.67852	2.07375	2.01705	2.00517	1.84915	2.01538	2.06712	1.55889	1.76532
SUT489	-0.453247	0.113417	-0.256101	-0.500459	-0.402026	-0.342042	-0.428908	-0.0694045	0.031098	-0.662088	-0.132361	-0.529949	-0.957669	-0.589827	-0.729084	-0.502556	-0.524386	-0.704167
TRS120	1.02952	1.63165	1.09021	1.47571	1.64231	1.62468	1.60577	1.65201	1.66104	1.71654	1.68209	1.64145	1.70965	1.62185	1.67267	1.36004	1.35105	1.46496
ADE8	2.19327	2.27368	1.99903	1.3877	1.46169	1.45006	1.39576	1.15986	1.21687	2.0573	2.53967	2.28492	1.99495	1.98211	2.10429	1.8212	1.56282	1.57672
SIZ1	0.847227	1.94043	1.62404	1.83734	1.68838	1.99456	1.52689	1.62504	1.20802	1.55359	1.73029	1.60163	2.03251	1.96513	2.144	1.70471	1.68776	1.9225
SUT490	-0.701563	-1.59452	-1.36128	-1.55224	-1.43604	-1.71305	-1.82037	-1.39303	-0.983411	-1.57271	-1.74015	-1.93129	-1.75275	-1.876	-1.97858	-2.01205	-1.58035	-1.79779
STE14	-0.689495	0.450268	-0.111405	0.177753	0.32987	0.187826	0.547722	0.672899	0.271975	0.262384	0.146719	0.343146	0.151189	0.167752	0.156524	0.235211	0.123892	0.314699
DFM1	2.29974	2.68782	2.55819	2.63738	2.75272	2.32384	2.51368	2.23549	2.04469	2.08651	2.25958	2.18147	2.26078	2.15492	2.35821	2.24573	1.90841	1.96412
RRP17	-0.0528961	-0.218908	-0.271636	-0.0621214	0.0404965	0.0658624	-0.219524	-0.863369	0.0851115	0.760685	-0.0117054	-0.12177	0.0336897	-0.048044	0.0898884	-0.453178	0.195094	-0.0584237
YDR413C, ERD1	-0.392932	0.182175	-0.289072	-0.059552	0.027757	0.0205967	0.256462	0.596926	0.424991	0.0945613	-0.0189345	0.0864527	-0.167634	0.131964	-0.136817	0.0288325	-0.279143	-0.0100558
SUT074	-0.902287	-0.733102	-0.985324	-0.269497	-0.347294	-0.652666	-0.354297	-0.348783	-0.584143	-0.828112	-0.401704	-0.459727	-0.264214	-0.101995	0.107159	-0.208391	-0.170314	-0.0894448
YDR415C	0.499843	0.946544	0.926816	1.13152	1.12182	1.0793	1.1404	1.0904	0.915677	0.937036	0.665937	0.693611	0.884422	0.88046	0.909979	0.772076	0.819523	0.836201
SYF1	-0.0810549	0.652196	0.493635	0.663404	0.875229	0.624159	0.898565	0.621425	0.966308	0.458192	0.573839	0.521774	0.867413	0.699441	0.891805	0.685128	0.951777	0.838873
CUT531	-1.63475	-2.07776	-1.87367	-1.76653	-1.85199	-2.21788	-2.40062	-2.21639	-2.21241	-1.75566	-1.95376	-2.06882	-1.96122	-2.26312	-2.08053	-2.09016	-1.8287	-1.99087
CUT532	-1.91768	-2.17036	-1.83905	-2.17473	-2.06081	-2.35175	-2.35711	-2.11017	-2.24414	-2.26918	-2.14479	-2.21365	-2.2404	-2.21223	-2.38146	-2.27205	-2.16296	-2.29908
YDR417C	-0.714879	-1.48947	-1.11539	-1.14582	-1.33034	-1.48043	-1.88487	-0.211472	-1.37301	-1.41198	-1.46146	-1.16293	-1.95676	-1.06517	-1.33109	-0.557956	-0.881431	-1.44969
RPL12B	5.03675	2.73013	2.68312	3.0171	3.05935	3.19114	3.58353	3.75668	3.53439	5.15206	3.04187	2.84762	3.03732	3.09813	3.63741	3.65639	3.50106	3.7723
CUT091	-1.65267	-1.89103	-1.9314	-2.15837	-1.97122	-2.18974	-2.24908	-1.91253	-1.93514	-1.85163	-2.00466	-2.02069	-2.01224	-2.25156	-2.02386	-2.11039	-2.06924	-2.04276
RAD30	-0.532442	0.808942	0.655925	1.12458	1.2513	1.11359	1.22883	0.805094	0.701732	0.572933	0.837752	0.928018	1.08062	1.09026	1.14276	0.987881	1.04328	1.10206
HKR1	1.75185	2.472	2.12851	2.51287	2.80486	3.47939	3.00429	3.25083	2.30905	2.31758	2.095	1.95479	2.45904	2.57505	2.72315	2.52436	2.43725	2.81534
ARO80	1.31875	1.22644	1.17438	1.40397	1.29267	1.30292	1.28637	0.925054	1.11339	1.56389	1.0019	1.12654	1.35827	1.21935	1.34729	1.19145	1.17325	1.25382
SIP1	1.84898	2.64469	2.42747	2.44626	2.57849	2.48723	2.69682	2.4898	2.39994	2.04944	2.36979	2.40697	2.57225	2.56259	2.64472	2.53685	2.34178	2.4584
CAD1	2.39669	2.55287	2.43417	2.24196	2.25372	2.23333	2.32749	1.80906	2.30313	2.12096	2.28662	2.28146	2.4334	2.17248	2.33882	2.1531	2.0316	2.24955
DYN2	-0.573779	-0.222849	0.385254	0.612509	0.315495	-0.218356	-0.104996	0.28817	0.735482	0.205278	0.703446	0.593753	0.93572	0.949947	0.445774	-0.058178	0.791344	0.497666
CUT092	-1.44749	-1.6861	-1.2509	-1.19466	-1.91996	-1.94009	-1.95334	-1.99526	-2.0206	-1.45764	-1.55526	-1.49425	-1.44085	-1.69558	-1.7753	-1.78953	-2.17218	-1.72419
SNX41	1.32012	2.1763	1.83214	2.23757	2.19277	2.4882	2.37193	2.42722	2.347	1.41566	1.88196	1.88121	2.20236	2.20953	2.33022	2.12751	2.15615	2.35663
YDR426C	-1.51721	-2.03847	-1.71804	-1.89582	-2.15429	-2.33329	-2.27472	-2.15452	-1.90372	-2.18342	-2.05161	-2.28938	-2.14156	-2.1566	-2.05578	-2.31061	-1.94513	-2.37053
RPN9	2.95828	3.43314	3.23526	3.60365	3.79036	3.59443	4.09146	4.1257	4.3039	3.27948	2.83898	2.97657	3.44011	3.36003	3.49753	3.39718	3.46684	3.65856
YDR428C	0.397994	0.340622	0.262826	1.12836	1.21819	0.855993	1.12235	0.692963	0.276478	1.17614	0.454916	0.441043	0.604741	0.690872	0.936263	0.769004	0.650587	0.492004
CUT093	-1.60655	-1.12365	-1.43822	-1.3374	-1.88541	-1.4786	-1.69741	-0.968307	-1.37221	-1.52516	-1.35819	-0.908229	-1.11544	-1.1224	-1.22939	-1.28701	-1.31163	-1.1081
TIF35	2.61738	1.40548	1.7016	1.80569	1.99233	1.75227	2.05878	1.48401	2.3323	2.73372	1.28209	1.2958	1.82084	1.77721	1.95869	1.50577	1.81196	2.19095
CYM1	2.08205	1.58156	1.33959	1.55182	1.81951	1.74247	1.79455	1.77825	1.4442	1.95507	1.39732	1.4095	1.69801	1.59956	1.64898	1.61955	1.42599	1.70478
YDR431W	-1.07544	-1.89955	-1.8218	-1.70994	-1.98032	-2.46633	-2.06254	-2.08599	-1.9017	-2.2358	-1.98373	-1.96982	-2.23403	-2.18389	-2.2109	-2.05808	-2.06232	-2.20718
NPL3, YDR433W	4.15906	3.37693	3.10073	3.5379	3.86205	3.68213	3.54649	3.27566	3.57004	3.92459	3.08266	3.04192	3.40761	3.62162	3.73688	3.65042	3.27243	3.33379
GPI17	1.03503	1.78453	1.53873	2.04161	2.26517	2.11874	2.26371	2.38539	1.87531	1.83721	1.78858	1.82134	1.97331	2.02544	2.00111	1.93701	1.7578	1.77546
PPM1	2.24985	2.73952	2.26151	2.4965	2.71647	2.48949	2.60463	2.23481	2.11713	1.86449	2.25896	2.2524	2.24035	2.30162	2.32107	2.21554	2.09138	2.0284
CUT094	-0.915204	-1.35048	-0.43595	-0.861396	-1.3087	-1.43591	-1.4515	-1.42792	-1.50416	-0.783799	-0.945686	-0.86823	-1.37628	-1.13856	-1.41382	-1.39038	-0.786273	-1.35805
PPZ2	2.34461	2.76109	2.62795	2.69678	2.83791	2.61064	2.86001	2.56477	2.68593	1.88389	2.32492	2.26171	2.49385	2.45864	2.59111	2.52043	2.35542	2.50442
GPI19, THI74, LRS4	0.185291	0.626879	0.358352	0.795476	0.848207	0.936436	0.92491	1.18822	1.48781	0.505754	0.632987	0.558858	0.782995	0.751684	0.904891	0.839268	0.633369	0.887372
SUT491	-1.11827	-1.416	-1.25528	-1.13268	-1.05285	-1.15623	-1.17389	-1.25613	-0.940804	-1.18987	-1.13458	-1.10717	-0.961361	-0.962882	-0.729841	-0.92217	-0.719588	-0.677113
SUT492	-1.03937	-0.961382	-1.07174	-0.753065	-0.477195	-0.502432	-0.222018	-0.314862	0.131531	-0.562109	-0.896296	-0.788729	-0.65578	-0.609546	-0.28533	-0.15612	-0.24738	-0.11463
DOT1	-0.407868	0.112848	0.00247308	0.163052	0.374143	0.4713	0.524196	0.200683	0.599957	0.605584	0.101945	0.0561093	0.0701437	0.232966	0.428188	0.291105	0.380369	0.381619
APT2	0.959493	1.29551	0.98271	1.9323	2.40199	2.80805	2.92247	3.55711	2.84946	2.27002	1.87124	1.57152	1.90561	2.09978	2.47916	2.6827	2.59885	3.01407
SSN2	1.06897	1.93556	1.58227	1.92434	2.05755	2.07383	2.09803	2.02548	1.75001	1.53244	1.65863	1.68299	2.05519	1.87714	1.97847	1.96442	1.81849	2.01619
YDR442W	-1.53447	-2.07846	-1.47014	-1.83782	-2.2539	-1.79638	-1.98221	-1.94185	-1.95111	-1.44683	-1.68535	-1.89493	-1.54623	-1.56238	-1.92429	-1.80435	-1.40175	-1.85436
YDR444W	0.247503	0.489427	0.47346	0.552725	0.74489	0.713747	0.857467	0.453579	1.21668	0.893607	0.274102	0.433333	0.493062	0.423066	0.579944	0.643574	0.51346	0.688757
YDR445C	-1.73311	-1.72942	-1.54426	-1.49879	-1.8103	-1.89349	-1.99437	-1.69651	-2.03994	-1.75107	-1.84802	-1.82082	-2.1097	-2.15645	-2.00679	-1.44484	-1.90931	-1.86706
SUT493	-1.38151	-1.15599	-0.921745	-1.14958	-1.11888	-1.79977	-1.6169	-1.56075	-1.63066	-0.809226	-1.01713	-0.650989	-0.953869	-1.2086	-1.19793	-1.15117	-1.75572	-0.823178
ECM11	-1.90479	-1.87807	-1.33121	-1.1125	-0.285204	0.789549	1.79459	2.38361	3.47849	-2.22884	-1.96292	-2.08643	-1.15832	-1.14341	-0.864815	-0.410675	1.18377	2.223
RPS17B	-0.782687	-1.59049	-1.21956	-0.439213	-0.832697	-1.20791	-0.632676	-0.432765	-0.296658	0.262221	-0.0911712	-0.360765	-0.343098	0.0521953	-0.120107	-0.13644	0.125797	-0.141708
ADA2	-0.221445	-0.185044	-0.142477	-0.247195	-0.158146	-0.0962296	0.111759	-0.170276	0.0668393	0.642553	0.0858098	0.0525833	0.249742	0.226165	0.457736	0.191895	0.181177	0.409452
UTP6	-1.18472	-1.8085	-1.69158	-1.31553	-1.20758	-0.770284	-0.467301	-0.578912	-0.215857	0.203609	-1.54899	-1.4248	-0.978515	-0.52705	-0.61394	-0.797862	-0.256495	0.151761
CUT095	-1.65397	-2.26925	-2.04047	-2.31456	-2.2742	-2.49255	-2.33808	-2.34638	-2.46416	-2.36006	-2.41399	-2.15623	-2.49281	-2.23465	-2.38544	-2.36303	-2.1592	-2.35135
RPS18A	-0.704453	-1.42047	-1.06982	-1.19039	-1.48872	-1.31967	-1.04921	-0.65619	-1.0314	0.647236	-0.788811	-0.382012	-0.230901	-0.632394	-0.823398	-0.690902	-0.154772	-0.395325
YHP1	-0.294312	1.04642	0.24146	0.121175	-0.577575	-1.3581	-1.34991	-1.37384	-1.37441	1.13682	0.472702	0.536593	0.183684	0.102927	-0.284006	-0.871115	-1.03749	-1.13962
PPN1	2.45449	3.16112	2.77255	2.88802	2.98852	2.95554	2.95604	2.57213	2.65884	2.92123	2.81719	2.91845	3.13561	3.01853	3.01395	2.64268	2.78859	2.76973
TSA2	1.35452	1.55297	2.14689	2.30464	2.52949	2.1563	2.53769	2.02516	1.4044	1.51735	2.00293	1.76954	2.07157	2.31064	2.51584	2.84834	2.35878	2.02409
GUK1	3.08198	2.61618	2.68563	2.83995	2.58546	2.19449	2.43353	2.32555	2.86743	3.4986	2.379	2.49753	2.55985	2.39929	2.60956	2.53873	2.07387	2.21524
CUT097	-1.22361	-0.914562	-1.44695	-1.50415	-0.926561	-1.576	-1.14455	-1.14491	-1.60856	-1.67731	-1.06371	-0.870394	-0.992371	-0.9282	-0.868746	-1.28873	-1.28004	-1.25703
YDR455C	-1.43773	-2.1298	-1.69982	-2.35148	-2.14962	-2.24372	-2.06926	-2.09296	-2.10147	-2.05798	-1.68862	-1.9559	-1.98657	-2.07873	-2.26159	-1.90623	-2.15817	-2.07955
NHX1	2.10703	3.08335	2.70616	2.91736	3.01563	2.86279	3.0048	3.16278	2.58608	2.92805	2.95582	3.02787	3.06333	3.01896	3.01936	3.07221	2.78152	2.87142
TOM1	2.00883	2.90374	2.52017	2.92594	3.37822	3.33962	3.60159	3.52502	3.60803	2.92068	2.89556	2.87147	3.18006	3.16439	3.32933	3.34868	3.22222	3.45285
HEH2	0.630823	1.42716	1.04774	1.3618	1.63609	1.48539	1.20101	0.483297	0.879632	1.19832	1.20524	1.22611	1.46994	1.19072	1.33687	1.01429	1.16888	1.23309
PFA5	0.264979	0.874128	0.609512	0.970928	0.948901	0.910353	1.0421	1.21832	0.692072	0.55176	0.841718	0.692087	0.687876	0.882024	0.870325	1.18403	0.809271	0.973434
CUT533	-1.21918	-2.05154	-1.79999	-2.14747	-2.01938	-2.26883	-2.23467	-2.1638	-2.07538	-2.2942	-1.73688	-1.96592	-2.21445	-2.29568	-2.39619	-2.1488	-1.81822	-2.12537
TFB3	0.836378	1.03223	1.01609	0.968632	0.916933	0.634365	0.674517	0.149822	1.2297	0.500795	0.828359	0.795057	0.958406	0.876788	1.00206	0.433052	0.782132	0.903783
CUT534	-1.75328	-2.13027	-1.84319	-2.1615	-2.19892	-2.22324	-2.15402	-2.32382	-2.29368	-2.2337	-2.22392	-2.29183	-2.21543	-2.31136	-2.40317	-2.22945	-2.14373	-2.28672
YDR461C-A	1.2304	2.24857	2.26882	2.35748	1.5718	1.9036	1.39119	1.4945	3.25976	1.72589	2.5239	2.48493	2.80335	2.41012	2.65689	1.37031	2.30393	2.59001
MRPL28	2.68646	1.59364	1.57111	1.75985	1.29583	1.30498	1.30877	1.17374	1.32292	2.16658	1.65535	1.68957	1.67198	1.53834	1.56498	1.28277	1.50236	1.52933
STP1	2.45766	2.92506	2.72577	2.71372	2.73435	2.7733	2.78599	2.36059	2.7344	2.36007	2.58721	2.45042	2.80368	2.71251	2.69149	2.44684	2.41008	2.53135
SPP41	0.658002	1.22612	1.02407	1.14749	1.17814	1.40279	1.3938	0.986049	1.91328	1.23333	1.12728	1.09581	1.52927	1.40704	1.62297	1.11683	1.50494	1.79144
YDR464C-A	-1.43905	-1.76907	-1.67666	-1.87555	-1.43578	-1.88048	-1.81924	-1.81848	-1.92382	-1.9204	-1.92872	-1.2209	-1.78084	-1.8036	-2.01407	-1.49391	-1.32173	-1.68712
RMT2	0.451176	-1.18716	-0.633256	0.135158	0.419303	0.7147	0.795214	0.579407	0.964675	1.02141	-0.924005	-0.784405	-0.146108	0.18624	0.516614	0.192692	0.527427	0.70112
PKH3	1.80095	2.28039	1.9145	2.24529	2.30868	2.3513	2.14218	1.93064	2.09333	2.07373	2.1597	1.99712	2.41331	2.3308	2.47469	2.11308	2.04004	2.30945
YDR467C	-1.0966	-1.04269	-1.11834	-0.625768	-1.29378	-1.53849	-1.5281	-1.17856	-1.58386	-1.10126	-0.940057	-0.608613	-0.869441	-0.932775	-0.707845	-1.44817	-1.28211	-1.15774
TLG1	0.568975	1.21661	0.912495	1.25638	1.27141	1.32556	1.33441	0.677813	1.62888	1.32048	0.609301	0.747816	1.06597	0.708078	0.97422	0.623471	0.824618	1.17123
SDC1	-0.277881	0.398598	0.0603292	0.404694	0.0316962	0.322642	0.189745	0.21191	0.911953	0.413741	0.481215	0.312625	0.752219	0.544612	0.549155	-0.406478	0.4664	0.577295
UGO1	2.03554	1.70385	1.33274	1.70968	1.78908	1.69297	1.85425	1.77438	1.62022	1.85251	1.27961	1.36965	1.59665	1.74656	1.72372	1.52378	1.52917	1.75468
RPL27B	0.335781	-0.716121	-0.814241	0.536909	-0.427356	0.337123	-0.156778	0.310091	0.496444	1.55968	0.19642	0.12491	-0.137443	0.745028	0.234131	0.47086	0.479959	0.312214
TRS31	0.924148	1.23681	0.993283	1.1722	1.13811	1.09386	1.22858	1.25086	1.23874	1.0525	1.13584	0.912328	0.99237	0.952861	1.02804	0.93448	0.935122	1.21051
PRP3	-0.169603	0.580435	0.57566	0.700935	0.693596	0.692758	0.464915	-0.329637	0.81802	0.394734	0.681011	0.590906	1.01233	0.716528	0.93803	0.0240687	0.58881	0.769029
SUT075	-0.948658	-0.204856	-0.607383	-0.688011	-0.891455	-0.955325	-1.07897	-1.15598	-1.57615	-0.587766	-0.130638	-0.247442	-0.426656	-0.553178	-0.700428	-1.04314	-1.08293	-1.07488
JIP4	2.04653	1.99552	1.8727	1.868	2.05695	1.9789	2.01135	1.51113	1.68994	1.7452	1.64904	1.70928	1.66122	1.6483	1.86125	1.65699	1.69734	1.77369
YDR476C	2.76039	3.25991	3.21279	2.98163	2.95794	2.42497	2.45113	1.99557	2.44818	2.47133	2.91061	2.89353	2.84451	2.90844	2.84305	2.66454	2.3297	2.10011
SUT076	-0.398185	-0.500805	-0.831991	-0.649583	-1.04079	-0.996471	-1.37562	-1.29216	-1.30047	-0.902715	-0.510804	-0.562697	-0.876731	-0.927573	-1.09964	-0.994281	-1.05885	-1.1267
SNF1	2.78175	3.22847	2.93478	3.0578	3.22278	3.1931	3.42501	3.19377	3.22682	2.6049	2.47973	2.46901	2.72584	2.79962	2.88392	2.79123	2.642	2.93724
SNM1	-1.06197	-0.36023	-0.401602	-0.126336	-0.141544	0.0253924	-0.0321346	0.0144967	-0.0668498	-0.213771	-0.0709965	0.0218055	0.0661387	0.102742	0.0781681	0.167614	-0.0605286	0.123618
PEX29	2.10684	2.65584	2.11662	2.24282	2.30638	2.19595	2.27683	1.96408	2.22669	1.89607	2.07288	2.13873	2.29378	2.01508	2.25891	1.91921	1.78635	2.02819
DIG2	0.776241	1.10658	0.900748	0.630674	0.59651	1.11422	1.42677	1.44561	2.60538	0.706914	1.09934	0.793181	1.00334	1.04335	0.996705	1.00995	1.01165	1.33806
PHO8	3.15306	4.25661	3.61807	3.62315	3.87134	3.84328	3.82109	3.74887	3.62412	2.64843	3.43365	3.27187	2.9224	2.9744	3.1143	3.24997	2.95616	3.03906
CWC21	1.28468	1.3379	1.55893	1.41879	0.817383	1.01034	0.543061	0.285425	0.699833	1.08932	1.35823	1.61612	1.37393	1.12606	1.25244	0.457262	1.1091	0.864262
KRE2	3.80392	4.10334	3.81654	4.05738	4.36184	4.16615	4.14896	3.87989	3.43186	3.94433	3.59465	3.54195	3.80241	3.87185	3.94179	3.83528	3.50787	3.66183
VPS52	0.74824	1.33953	0.8388	1.27236	1.49508	1.3749	1.46407	1.4215	1.39746	1.18703	1.1852	1.0205	1.50382	1.20624	1.33253	1.01003	0.968219	1.35807
VPS72	0.915607	1.15469	1.01763	1.30535	1.23154	1.41268	1.25063	0.679878	1.52549	1.05778	1.18232	1.05458	1.53632	1.428	1.64563	1.07688	1.41607	1.56852
VPS60	2.12322	2.72416	2.60981	2.64155	2.53255	2.60386	2.78439	2.3326	2.59197	1.87636	2.31352	2.30175	2.70681	2.61069	2.68789	2.11763	2.36446	2.48578
CUT098	-1.73245	-1.88939	-1.74193	-1.37803	-1.94194	-1.88165	-1.74666	-1.88196	-1.72292	-1.96804	-1.6369	-1.65145	-1.80691	-1.88992	-1.77333	-1.73755	-1.66834	-1.82224
RIB3	3.32453	3.56826	3.07503	2.90608	2.90264	2.79743	2.9576	2.90538	2.82055	3.1673	3.27204	3.20519	2.76957	2.65352	2.67327	2.38795	2.4927	2.52998
PAC11	0.52681	0.838834	0.848663	0.634582	0.926256	1.15246	1.49658	1.56732	1.88419	0.534088	0.574996	0.683415	0.430952	0.711366	0.662734	1.06497	1.11089	1.1699
SLD5	0.166481	0.295235	-0.0529548	0.36416	0.346889	0.168241	0.411507	0.505852	0.293868	0.221076	0.222245	0.231574	0.0749605	0.208353	0.25258	0.155563	0.0764476	0.305593
PKH1	1.59044	2.69896	2.45378	2.31202	2.42589	2.30102	2.23676	1.7269	1.78633	1.6526	2.38872	2.38942	2.33431	2.33276	2.35167	2.10183	1.84363	1.90163
YDR491C	-1.66811	-1.89102	-2.02926	-2.14216	-1.95672	-1.93438	-2.14445	-1.90376	-2.01549	-1.96872	-2.06935	-1.88831	-2.18668	-2.18058	-2.13849	-2.0869	-2.25481	-2.17738
IZH1	0.480556	2.18769	1.54489	2.28665	3.08326	3.24435	3.29479	3.04941	2.59214	2.17765	2.32926	1.95454	2.13652	2.31255	2.75747	3.08066	2.85229	2.72102
CUT535	-1.57724	-2.03335	-1.782	-2.19917	-2.36763	-2.23257	-2.33817	-2.38455	-2.2792	-2.05195	-1.90371	-2.06829	-2.25444	-2.2918	-2.39205	-2.37036	-2.26278	-2.20826
FMP36	2.19186	1.14429	0.71264	0.772447	0.387368	0.141275	0.348645	-0.0516323	0.772195	1.18605	0.868908	0.721969	0.823583	0.495705	0.552195	0.115137	0.296807	0.491989
CUT536	-1.70015	-2.17036	-1.76738	-2.19853	-2.09502	-2.07828	-2.11799	-2.31225	-2.38224	-2.40535	-1.95095	-2.06455	-2.29669	-2.01413	-2.18139	-1.92061	-2.15179	-2.26427
RSM28	2.84184	1.8246	1.52945	1.70988	1.63482	1.59081	1.4538	1.16622	1.67143	1.82921	1.30345	1.54615	1.82763	1.47474	1.50101	1.05452	1.39641	1.42567
VPS3	-0.207257	0.769716	0.327441	1.00319	1.17739	1.11858	1.1684	0.670701	0.99238	0.883083	0.91106	0.8915	1.12337	1.19595	1.27461	1.01498	1.02266	1.08861
PUF6	0.275092	-0.495368	-0.172519	0.192541	0.685135	0.715959	0.822189	0.394835	0.794533	1.58052	-0.454602	-0.218035	0.51163	0.676927	0.959974	0.674003	0.809451	1.11251
ITR1	2.73595	4.1714	4.49114	4.73087	4.64308	3.80159	3.39263	3.19466	2.76137	3.18623	3.10161	2.99535	3.42786	3.64922	3.68571	3.59597	2.99972	2.71052
SEC20	1.49642	1.65149	1.36635	1.44128	1.48524	1.30386	1.48541	1.11932	1.42168	1.21569	1.33761	1.24486	1.34509	1.29654	1.31763	1.09907	1.09569	1.09611
SUT077	-0.781238	-0.441017	-0.363352	-0.193709	-0.830346	-0.986284	-1.17435	-1.32332	-1.55077	-1.2536	-0.869577	-0.486656	-0.367567	-0.556625	-1.03095	-1.056	-1.08938	-1.0189
LCD1	-0.265693	0.83921	0.420452	0.800812	1.03256	0.950714	1.16436	1.23333	1.81652	0.473689	0.90844	0.799417	1.21544	0.951384	1.08736	0.840586	1.04445	1.33586
RPL37B	-0.637124	-1.27476	-1.17187	-0.372158	-1.07779	-0.648643	-0.668382	0.0227405	0.15607	0.913649	-0.255479	-0.0427231	0.203655	0.0820892	0.0305369	-0.193031	0.549894	1.08337
SUT494	-1.23832	-0.708644	-0.894461	-0.85898	-0.694145	-0.922801	-0.810631	-0.66098	-1.18167	-1.27554	-1.06644	-1.1973	-1.2434	-1.19557	-1.28846	-1.01823	-1.0959	-0.911344
PLM2	-0.399904	-0.647094	-1.15859	-1.15465	-1.62365	-1.01009	-0.827811	-0.0457413	0.491356	-0.258398	-1.05308	-0.906313	-1.06499	-1.25813	-1.14792	-1.1783	-1.16368	-0.891952
SAM2	2.4056	0.578065	0.569776	1.67218	1.7534	0.845984	0.546212	0.0490856	0.195938	2.23059	0.187802	0.114635	0.344306	0.693779	0.716442	0.655667	0.0783336	0.274349
LPP1	0.578378	0.904523	0.72576	1.09227	1.09109	0.958513	1.43711	1.60668	1.31356	0.986117	0.542353	0.442856	0.612618	0.592557	0.718496	0.889532	0.73955	0.764873
SPG3, PSP1	2.64027	3.09886	2.5779	2.94958	3.10515	3.34034	3.21267	3.64769	3.50276	3.07065	2.85295	2.72246	3.15741	3.06719	3.2678	3.22431	2.98924	3.29566
SUT078	-1.89902	-2.27737	-1.76524	-2.51391	-2.27174	-1.88161	-2.22159	-1.87545	-1.0776	-2.16475	-2.40769	-2.36466	-2.25474	-2.36908	-2.23165	-2.44764	-2.03153	-2.14803
YDR506C	0.341335	1.19588	1.0932	1.2814	1.51639	1.73285	1.88097	2.246	2.10592	0.722502	1.04741	1.0798	1.20485	1.23868	1.45855	1.47062	1.57795	1.83717
SUT079	-0.708706	-1.00785	-0.825893	-1.36491	-1.53125	-1.55996	-1.51518	-1.64289	-1.48481	-0.615598	-1.13634	-1.16927	-1.30556	-1.00519	-1.33024	-1.23695	-1.46794	-1.4976
CUT099	-1.66907	-1.87136	-1.55834	-2.2813	-2.53272	-2.11388	-2.48838	-2.54924	-2.14921	-1.44606	-1.78949	-1.5886	-2.23109	-1.90658	-2.32045	-2.19089	-1.97502	-2.14577
GIN4	1.07744	1.03627	0.343325	0.572194	0.566431	0.943517	1.39233	1.17005	1.61294	1.70862	0.683385	0.734134	0.951098	0.760965	0.783283	0.690668	0.787247	1.04561
SUT080	-1.72421	-1.86567	-1.72541	-1.51991	-1.72452	-1.96794	-2.1622	-1.46329	-1.59376	-1.81279	-1.96721	-1.85654	-2.27529	-2.22674	-1.70811	-1.95707	-1.72495	-1.66941
GNP1	2.45742	3.53045	3.20597	2.2394	1.88063	1.76156	1.76934	2.48198	3.63002	3.18536	1.10518	2.23982	2.50523	2.61615	2.5772	1.79423	1.43543	2.05648
YDR509W	-1.8818	-2.31834	-2.14328	-2.06169	-2.35663	-2.294	-2.20608	-2.35921	-1.96191	-2.04242	-2.07622	-2.24212	-2.43916	-2.41321	-2.48444	-2.23014	-1.92039	-2.41279
SMT3	2.94466	3.12117	3.36499	3.40931	2.995	3.26312	3.29524	3.34806	4.14131	3.82625	3.3198	3.54867	3.80061	3.40646	3.66787	2.90268	3.61604	3.71922
ACN9	3.00979	1.69501	1.81904	1.87387	1.44425	1.16264	1.27812	0.893122	1.50769	2.0341	1.26023	1.27804	1.57886	1.52746	1.35518	1.06891	1.22707	1.45836
EMI1	2.02422	2.39037	2.79076	2.79184	2.12546	2.15827	2.01896	1.87053	1.83745	2.43256	2.61751	2.93079	2.98654	2.75589	2.4607	1.99844	2.19318	2.15463
GRX2	4.37342	4.38151	4.46129	4.41664	4.20352	3.92108	4.30259	4.18071	4.01717	4.00389	4.19214	4.41197	4.53295	4.37954	4.49014	4.31054	4.16008	4.21842
YDR514C	-0.543747	-0.747635	-0.699774	-0.690488	-0.779224	-0.839995	-0.565643	-1.05133	-0.130208	0.0584402	-0.929199	-0.800922	-0.583898	-0.619817	-0.493608	-0.602693	-0.487393	-0.198832
SLF1	0.563669	-0.253611	-0.244379	0.240418	0.340235	0.285792	0.346692	0.533927	1.42889	0.813267	-0.343845	-0.519533	0.268464	0.081947	0.38695	-0.0781137	0.568745	0.857627
EMI2	2.85498	3.28593	3.10271	2.73112	3.00189	2.79324	3.0461	2.98716	5.04712	2.30908	2.16658	2.53931	2.61773	2.38446	2.47099	2.58902	2.04678	2.6191
SUT495	0.0455441	-0.15176	-0.194879	-0.40376	-1.01397	-0.348853	-0.527189	-0.423803	-0.587707	-0.23218	0.544215	-0.0739294	-0.574933	-0.904106	-0.806497	-0.332274	-0.139068	-0.854626
GRH1	2.99677	3.12176	2.87997	2.74089	2.95705	2.73097	3.01024	2.84732	3.0465	2.6987	2.77966	2.66504	2.28278	2.19269	2.47735	2.51668	2.20948	2.34894
EUG1	0.149076	0.711999	0.505546	0.623779	1.01186	0.950351	1.20194	1.44288	1.45219	0.84409	0.17778	0.314124	0.359495	0.772184	0.70929	0.909778	0.798307	1.03352
FPR2	1.6276	2.46668	2.3579	2.72288	2.98255	2.54358	2.83726	2.67102	2.35078	2.45407	2.21114	2.18785	2.57721	2.49238	2.66873	2.65927	2.40728	2.3679
YDR520C	-0.350756	0.469549	0.196434	0.467597	0.720361	0.551105	0.733026	0.839365	0.537425	0.605881	0.579167	0.785494	0.809398	0.90087	0.87416	0.830108	0.632705	0.80909
YDR521W	-1.66745	-1.8405	-1.88543	-1.9486	-2.00895	-2.15875	-2.2359	-2.30631	-2.10645	-2.03492	-2.0559	-2.0536	-2.26011	-2.154	-2.27818	-1.84762	-2.03375	-2.0658
SUT081	-1.18574	-0.851951	-1.21272	-1.06568	-0.694915	-0.773269	-0.71293	-0.0993154	-0.983205	-1.41031	-1.22183	-1.08166	-0.994544	-0.859412	-0.81483	-0.725064	-0.893457	-0.609495
SPS2	-1.91996	-2.20384	-2.05927	-2.38172	-2.43671	-2.42735	-2.11619	2.63763	5.14061	-2.25302	-2.23179	-2.24578	-2.38446	-2.33336	-2.43567	-2.33224	-2.04256	2.3978
CUT100	-1.77806	-1.64533	-1.84121	-1.81096	-1.87568	-1.81223	-1.89303	-1.68958	-2.1019	-1.9782	-1.90808	-1.70397	-1.72798	-1.82118	-1.83902	-1.94283	-2.02204	-2.01677
SPS1	-1.69307	-1.40632	-1.65702	-1.44775	-1.20553	-1.23898	-0.820222	2.12126	4.91469	-1.73412	-1.33893	-1.34759	-1.44428	-1.36192	-1.24943	-1.30515	-0.891596	1.72128
AGE1	0.940799	1.61252	1.21543	1.55181	1.86785	2.11448	1.99096	2.15558	1.41228	1.70641	1.4066	1.29738	1.49942	1.65069	1.72374	1.56607	1.58628	1.72398
SUT082	-1.39798	-1.41384	-1.38509	-1.55801	-1.81952	-1.52675	-1.6355	-1.15336	0.21546	-1.79944	-1.36644	-1.62243	-1.40781	-1.48673	-1.63735	-1.68239	-1.57606	-1.37954
CUT538	-1.03688	-1.92872	-1.42878	-1.73093	-2.01352	-2.14392	-1.7084	-1.76127	-1.79323	-1.68719	-1.71842	-2.13863	-2.16238	-1.2848	-1.24477	-2.13591	-1.9118	-1.61796
YDR524C-B, YDR524C-A	5.39256	6.28408	5.57097	5.51587	5.44172	5.34191	5.32289	5.44363	4.95961	6.06626	5.6471	5.79015	5.26975	5.05131	5.03885	4.869	4.47441	4.65001
API2	-0.976539	-1.32985	-0.927744	-1.15626	-1.1897	-0.923099	-1.53418	-0.994981	-1.36344	-0.825796	-1.23767	-0.902703	-1.91777	-1.15199	-1.48774	-1.64196	-0.905807	-1.76044
SNA2, RBA50	0.0782303	1.20349	0.749398	0.989562	0.863061	1.07928	0.98412	0.747457	1.64794	1.04692	1.47344	1.35185	1.7591	1.68363	1.74763	1.07729	1.43518	1.66627
YDR526C	-1.35608	-1.805	-1.29764	-1.45124	-1.75819	-1.74937	-1.95714	-1.55082	-2.06946	-1.58709	-1.55073	-1.72682	-2.00659	-1.84572	-2.0739	-1.76321	-1.68763	-2.02775
CUT539	-2.00023	-2.11133	-1.81011	-1.87447	-2.18357	-2.18023	-2.18253	-2.02725	-2.31654	-1.55378	-2.23523	-2.26268	-2.445	-2.21487	-2.37803	-2.13744	-2.19246	-2.21199
SNR84	1.72899	2.81981	2.53238	3.28398	3.1051	2.45435	2.96494	4.33343	2.60874	3.92354	3.53594	4.75257	3.92704	3.7967	4.06225	4.14908	4.03513	3.80874
SUT496	-1.45085	-0.667592	-0.572513	-0.947122	-1.66955	-1.44323	-1.7893	-1.77295	-1.76467	-1.22063	-1.06635	-0.292569	-0.628011	-0.575341	-0.985678	-1.54881	-0.992336	-1.78477
HLR1	-0.746122	0.221803	-0.602333	0.0716172	0.301816	0.487032	0.472359	0.73518	0.220892	0.859084	0.182497	-0.0213002	0.487541	0.672367	0.778475	0.559598	0.393177	0.794832
QCR7	5.2361	4.57278	4.72745	4.32057	3.57147	3.60164	3.55887	3.43762	3.77319	5.08956	4.15358	4.48835	4.47949	4.07176	4.10511	3.31496	3.79077	3.89183
APA2	1.5187	1.62997	1.314	1.42809	1.43675	1.2909	1.55005	1.36615	1.56835	1.59581	1.97642	1.78785	1.65964	1.45859	1.58546	1.68012	1.46006	1.4883
CUT101	-1.22609	-1.93474	-1.63009	-2.05423	-1.7282	-2.00643	-1.94253	-1.91421	-2.05333	-1.35952	-1.39114	-1.74733	-1.85842	-1.81351	-1.83442	-1.79902	-1.6969	-1.88861
YDR531W	1.32215	3.21262	2.63329	2.74309	2.94771	2.68465	3.01627	2.77223	2.79771	1.74453	2.4844	2.20773	2.43711	2.12415	2.12288	2.04064	1.67674	1.90275
YDR532C	0.044322	0.229297	0.091695	0.192563	-0.0372327	0.271995	0.096224	-0.440318	0.756417	0.366603	0.238392	0.170524	0.776792	0.351758	0.602744	-0.0461507	0.386797	0.409842
SUT083	0.417404	0.277896	-0.424833	0.336322	-0.395558	-0.00747292	0.362646	-0.0456729	0.205978	0.652028	0.403711	0.622098	0.684042	0.365962	0.753034	-0.25808	0.556761	0.640176
HSP31	0.5755	1.42805	1.4009	1.94973	2.1139	1.96563	3.26883	3.58747	3.40249	1.71528	2.00753	1.92549	2.24576	2.29498	2.64892	3.0629	2.72303	3.26876
FIT1, YDR535C	0.503379	0.200294	-0.109512	-0.194092	0.118695	0.117714	0.212462	0.520451	0.506676	1.72409	0.734846	0.59577	0.378841	0.621009	0.465201	0.458383	-0.0968378	0.358436
CUT540	-1.63794	-0.584751	-1.68743	-1.36653	-1.01227	-0.707066	-1.05628	0.566648	-0.755307	-1.79799	-0.330311	-1.09807	-1.70932	-1.60948	-1.80008	-1.09972	-0.678518	-0.591583
STL1	3.83968	0.744721	0.99449	0.693882	0.103103	-0.402049	-0.638508	-0.663515	-1.19118	4.88166	1.40669	1.72321	1.62854	1.59709	1.3146	1.11821	0.595799	0.264437
SUT498	-1.43548	-0.527435	-0.745781	-0.811776	-0.533287	-0.669918	-0.450365	-0.309899	-0.322165	-1.90746	-1.16053	-1.3136	-1.36304	-1.10292	-1.1722	-0.840975	-0.900736	-0.528091
PAD1	0.483075	1.95291	1.49608	1.80425	1.92658	2.03423	1.87738	2.31762	2.01848	1.29934	1.9113	1.90886	2.16699	2.0455	2.12914	2.05446	1.76519	2.02277
YDR537C	-1.58131	-1.90639	-1.93243	-1.86305	-2.25611	-1.99993	-2.19483	-2.26512	-2.25299	-2.15393	-2.13565	-2.20077	-2.14345	-2.33368	-2.26195	-2.04984	-2.13719	-2.2213
YDR539W	1.04908	1.378	1.07068	1.35893	1.48875	1.21407	1.26318	0.869993	0.556291	1.37274	1.16707	1.19177	1.19662	1.34658	1.3954	1.22978	0.941758	0.809689
SUT499	-1.52324	-1.21055	-1.38035	-1.28328	-1.22026	-1.43041	-1.3328	-1.07365	-1.60726	-1.45423	-1.04309	-0.967469	-1.01709	-0.89974	-0.934536	-1.22277	-1.24811	-1.08592
SUT084	-1.20583	-0.793987	-1.00773	-0.314356	-0.59525	-0.550055	-0.530346	-0.38886	-0.772235	-0.654615	-0.320028	-0.401557	-0.393555	-0.387523	-0.261661	-0.706755	-0.627544	-0.663194
IRC4	-1.37483	-0.835045	-1.26722	-0.946902	-1.08197	-1.27969	-1.2781	-1.72669	-1.17087	-1.56926	-0.492067	-0.514662	-0.29696	-0.695376	-0.916026	-1.16569	-1.40329	-1.24077
YDRWdelta31	-1.48717	-1.28005	-1.10203	-1.64195	-1.58973	-1.63992	-1.91427	-2.05793	-0.473957	-1.51815	-0.457532	-0.782318	-0.618156	-1.05459	-1.05469	-1.66832	-1.46618	-1.37992
YDR541C	-0.241338	0.728498	0.195719	0.726416	0.764212	0.835384	0.755583	1.14223	0.41296	0.501415	0.774552	0.569393	0.840583	0.803715	0.849388	0.798353	0.362788	0.569005
SUT085	-0.869851	-0.300849	-0.817118	-0.556391	-0.549578	-0.415814	0.0177183	-0.0177127	0.156643	-0.725308	-0.156975	0.0837147	-0.097329	0.030462	0.00154682	-0.317822	-0.538866	-0.0386834
YEL073C	-0.368182	0.890998	0.584764	1.46924	1.32712	1.00095	0.999852	0.566076	0.681165	0.220105	0.436194	0.281733	1.12261	1.13703	1.49816	0.834289	0.936199	0.942157
SUT086	-1.01861	-1.28194	-1.09624	-1.00098	-1.64561	-1.18729	-1.69392	-1.81606	-1.33789	-1.61839	-1.59443	-1.23163	-0.898179	-1.36183	-1.69683	-1.55759	-1.37353	-1.43351
CUT102	-1.61662	-2.20978	-1.52627	-1.46635	-1.66281	-1.96146	-2.22426	-1.91217	-1.92417	-2.19242	-2.54353	-1.91719	-2.59155	-1.75431	-2.27464	-2.28852	-1.71939	-1.94804
SUT500	-0.522113	-0.0229573	-0.422116	-0.133023	-0.132821	-0.170709	0.080413	0.353475	0.0966634	-0.466479	0.354417	0.387897	0.282783	0.384535	0.667626	0.613832	0.413289	0.751805
CUT103	-1.91544	-1.89456	-1.68301	-1.86654	-2.1547	-2.27415	-2.31343	-2.15473	-2.19363	-2.05103	-2.02544	-1.76331	-1.93439	-2.10991	-1.981	-1.87119	-2.12494	-1.93264
SUT501	-1.4251	-0.835107	-0.832301	-0.83	-0.499197	-0.598653	-0.533681	-0.245165	-0.207577	-1.03266	-0.45434	-0.92693	-0.781292	-0.626499	-0.686833	-0.593322	-0.627979	-0.42989
SUT087	-1.00782	-1.6367	-1.60608	-1.34473	-1.73579	-2.27919	-1.87682	-1.90343	-1.92612	-1.40627	-1.42212	-1.89225	-1.48255	-1.35405	-1.73004	-1.92441	-2.0073	-1.76693
RMD6	-1.05511	-0.44045	-0.88668	-0.184619	-0.298732	-0.381645	-0.0782327	0.0502991	0.0345919	-0.719537	-0.270451	-0.315906	-0.274499	-0.258701	-0.156034	-0.517093	-0.182048	0.123704
SUT502	0.963804	0.73188	0.729128	0.711028	0.547708	0.544284	0.951424	1.0184	0.184103	1.543	-0.753057	-0.140711	0.513334	0.418221	0.56632	-0.136947	-0.13117	0.420161
CUT541	-1.50987	-1.89376	-1.94123	-1.8156	-1.99702	-1.93156	-1.92124	-2.27941	-2.21271	-1.90114	-1.83809	-1.37873	-2.02073	-2.2136	-2.20769	-1.98169	-1.94664	-2.24374
CUT542	-1.58317	-2.19058	-1.70967	-2.11581	-2.41152	-2.46589	-2.48967	-2.33583	-2.15509	-2.14639	-2.17789	-1.79702	-2.05175	-2.1754	-2.40931	-2.19412	-2.19066	-2.04222
SUT503	-1.39987	-1.92725	-1.56316	-1.60538	-2.07822	-2.1673	-2.3539	-1.21612	-1.25092	-1.51634	-1.39618	-1.25013	-1.80404	-1.55499	-1.65671	-1.51151	-1.44612	-1.30106
DLD3	3.14256	3.10762	2.75064	2.34492	3.18996	2.75383	2.79852	2.97065	3.16907	2.58644	2.27539	1.96924	2.13215	2.24466	2.34654	2.04801	2.12315	2.51332
YEL068C	0.665379	2.30566	1.87339	2.73805	2.42635	2.08142	1.66646	1.6247	0.961765	1.51136	2.18056	2.4397	2.41118	2.47614	2.73122	2.36469	2.24602	2.00527
YEL067C	0.843851	2.4132	2.45578	2.98416	2.50491	2.16176	1.98529	1.62065	0.653223	1.35687	2.37593	2.46827	2.21452	2.44839	2.89546	2.80417	2.22961	1.96209
HPA3	-0.0747927	0.649959	0.677565	0.437612	0.616176	0.526508	0.707602	0.644673	0.355623	0.156191	0.884689	0.452107	0.362217	0.437577	0.0601101	-0.00832165	0.0763199	0.145126
SIT1	3.9683	4.94496	5.1607	5.20256	4.96834	5.05199	4.91541	5.02008	4.05857	5.21366	5.02615	5.40571	5.29675	5.49044	5.75628	5.72708	5.38578	5.32519
AVT2	-0.0701637	0.917376	0.461929	0.912273	1.31999	1.1872	1.51316	1.95002	1.52635	0.450121	0.847428	0.84116	0.786956	0.742218	0.885328	0.920867	0.712414	1.0857
CAN1	1.86977	4.17084	4.15468	5.01975	4.78563	4.71018	4.71649	4.90514	4.24108	2.55996	3.79271	3.84401	3.6564	3.7566	4.32267	4.69978	4.39789	4.21189
CUT104	-1.43577	-1.97052	-1.70221	-2.09238	-2.03302	-1.65483	-1.73876	-1.916	-1.4846	-1.50068	-1.35731	-1.84754	-1.88396	-1.86303	-1.76881	-2.29014	-1.17626	-1.67143
NPR2	0.42999	1.29994	1.0345	1.52627	1.6434	1.74337	1.64216	1.63369	1.26232	0.952423	1.17372	0.940713	1.24551	1.06863	1.57688	1.47109	1.25703	1.42857
CIN8	-0.116647	0.26537	-0.0438341	0.12022	0.245344	0.603503	0.600091	0.737739	1.77085	1.03953	0.464404	0.335951	0.800106	0.616447	0.747056	0.39173	0.727843	1.12078
PRB1	5.17652	6.33434	6.41054	6.05175	6.49087	6.27179	6.59287	6.43055	6.24529	5.01175	5.90732	6.01075	6.02117	6.14454	6.22876	6.62486	6.46804	6.1208
SOM1	1.24647	0.94377	1.53742	1.11573	0.449823	0.667917	0.312792	0.282739	0.618252	0.749762	0.790079	0.815551	0.820492	0.720021	0.661913	0.341592	0.412017	0.590722
HHY1	0.155421	0.629085	0.0467929	0.0650532	0.281737	-0.41368	-0.259691	-0.58545	-1.2005	0.438084	1.19594	1.00416	0.812339	0.659231	0.380002	0.325482	-0.157632	-0.0412646
PCM1	2.49416	3.19956	2.6672	2.65668	3.38156	3.36198	3.45786	3.08919	3.41814	2.34441	2.88823	2.6821	2.33932	2.43397	2.38069	2.66332	2.43858	2.34319
YEL057C	-0.0344405	-0.0381662	-0.031765	-0.361478	-0.256277	-0.835841	-0.890305	-1.38998	-0.341219	-0.0894477	0.0961102	-0.0973882	-0.124932	-0.492413	-0.383327	-0.443543	-0.671831	-0.786318
CUT105	-1.4866	-1.07789	-1.42515	-1.48194	-1.37356	-1.65606	-1.34123	-1.3089	-1.21689	-2.03157	-1.53534	-1.54194	-1.6563	-1.35205	-1.69455	-1.64408	-1.48928	-1.52055
HAT2	1.76143	1.83978	1.23774	1.27955	1.3245	1.36478	1.20146	1.26811	1.37299	1.76738	1.72971	1.48474	1.5046	1.3086	1.3877	1.18918	1.1737	1.33519
POL5	0.90047	-0.480329	-0.431915	0.27781	0.860714	1.1435	1.5164	1.56667	1.85451	1.68457	-0.204081	-0.173532	0.236039	0.497785	0.931267	1.05523	1.10263	1.36144
CUT543	-1.72717	-2.03527	-1.95805	-2.00387	-1.88973	-1.95958	-2.10549	-2.08258	-2.29017	-1.83734	-1.78443	-1.86524	-1.94936	-1.95625	-2.12994	-1.9537	-1.34293	-2.04221
RPL12A	3.99217	0.832569	0.750226	1.48299	1.89559	2.3057	2.87588	3.28535	2.52899	4.47077	1.37087	1.00825	1.58029	1.86121	2.51768	2.3776	2.35815	2.76953
YEL053W-A	-1.59156	-1.41409	-1.75989	-1.07103	-1.47265	-1.73906	-2.08867	-1.40854	-1.30621	-1.38412	-1.70931	-0.841211	-1.47358	-1.11865	-1.56371	-2.06371	-1.35414	-1.42033
MAK10	0.407748	0.35018	0.00415153	0.389121	0.653313	0.677428	0.689141	0.695394	0.335793	0.845074	0.53663	0.316008	0.509596	0.336047	0.591353	0.365813	0.238424	0.422645
AFG1	3.34673	2.87999	2.50253	2.3684	2.16934	1.95521	1.99834	1.8003	1.32702	2.84197	2.23981	2.16695	1.89673	1.84057	1.84789	1.79342	1.47406	1.37579
VMA8	2.6968	3.25067	3.13303	3.149	3.26653	3.05839	3.1046	2.19472	2.48117	2.97686	2.84407	3.13	3.11368	2.88142	3.01757	2.72531	2.66967	2.48833
CUT545	-1.52421	-2.17089	-1.75921	-2.29677	-2.20372	-2.31089	-2.25622	-2.38288	-2.35432	-1.83808	-2.27656	-2.29504	-2.2137	-2.17608	-2.22238	-1.884	-1.99445	-2.33085
RML2	3.02988	1.22839	0.996568	1.10754	1.19541	0.999014	1.10178	0.889446	0.940793	1.97043	0.641648	0.775296	0.893003	0.648217	0.836726	0.757946	0.656933	1.02757
YEL050W-A	-1.44027	-2.26458	-1.84388	-2.52498	-2.07062	-2.01849	-1.92517	-2.4997	-2.21878	-1.90787	-2.04343	-2.05238	-2.19498	-1.71712	-2.14246	-1.67634	-1.80103	-2.42214
CUT546	-1.47392	-1.3948	-1.5385	-1.41691	-1.51193	-1.55936	-1.27577	-1.14349	-1.13034	-1.30383	-0.700366	-0.740554	-1.02565	-0.747601	-0.836378	-0.776675	-1.0113	-0.865677
YEL048C	-1.31632	-0.550336	-0.542178	-0.202563	-0.00594009	-0.149332	-0.0131781	-0.256261	-0.59037	0.180626	-0.0687569	0.152787	0.115765	0.159419	0.234542	0.00622326	-0.0477925	0.113518
YEL047C	1.73468	2.73349	2.6241	2.48631	3.0462	2.79745	3.29788	3.04051	2.83211	2.44859	1.85512	2.17281	2.33353	2.52008	2.80877	3.39444	3.00131	2.94177
GLY1, YEL045C	3.68734	3.93878	2.94093	3.40545	3.39435	3.65234	3.27489	3.24348	2.74856	3.9773	3.41327	3.21264	2.97929	3.06519	3.29581	3.05879	2.38866	2.65512
IES6	0.30551	1.22435	0.898891	0.902874	0.816252	0.664437	0.543992	0.207565	0.655131	0.681652	1.13537	1.20856	0.667922	0.679578	0.498545	0.554717	0.546847	0.424161
YEL043W	2.1881	1.97909	1.74814	1.78509	1.85952	2.08251	1.70561	1.77649	1.26882	2.11313	1.45398	1.38058	1.6737	1.62504	1.77282	1.61881	1.50597	1.78618
GDA1	1.73826	1.69429	1.43762	1.80063	1.99592	1.98969	2.13619	2.32692	2.25157	2.72175	1.24737	1.24489	1.35552	1.52353	1.6814	1.74867	1.5075	1.76292
YEF1	0.243737	0.972642	0.497087	0.807432	1.06299	1.10566	1.44298	1.57472	2.21246	0.514479	0.810189	0.667596	0.906675	0.812657	1.01115	1.01055	1.1895	1.534
UTR2	1.33819	0.983996	0.580241	0.765534	-0.192275	-0.743689	-0.838171	-0.902301	-1.29146	1.3695	0.71712	0.371926	-0.158754	-0.133913	-0.299707	-0.748214	-0.984227	-1.34276
CYC7	-1.086	0.18612	0.237229	0.842182	0.627555	1.08871	1.19647	1.33868	1.57734	-0.363019	0.292376	0.744779	1.03542	0.567162	0.937118	0.317049	0.572559	1.05638
UTR4	1.48806	2.41678	2.12885	2.14938	2.2054	1.66625	2.01955	1.89588	1.72911	1.21298	1.60293	1.69678	1.51222	1.71533	1.59809	1.6978	1.33137	1.36326
RAD23	3.08099	2.93191	3.06376	2.90086	3.04579	3.13073	3.46884	3.15108	3.79118	2.69837	2.21824	2.24879	2.47486	2.64833	2.73621	2.87398	2.94088	3.06265
ANP1	0.911737	1.97357	1.50334	1.59856	1.61995	1.66268	1.67468	1.65906	1.26774	1.64774	1.81561	1.79035	2.01121	1.72345	1.80499	1.57963	1.47561	1.61192
UTR5	-0.52005	-0.173572	-0.136381	-0.162313	-0.235605	-0.451899	-0.613482	-0.433928	-0.903295	-0.791641	-0.70923	-0.651184	-0.525183	-0.570148	-0.7917	-0.722908	-0.502009	-0.718979
HYP2, YEL033W	6.31367	6.28008	6.38775	5.82775	5.89925	5.66709	6.18106	6.05419	5.95566	6.00028	5.58114	5.84503	5.74316	5.86133	5.91579	6.04118	6.07039	5.97857
YEL034C-A	-0.146101	-0.769173	-0.341354	-0.438101	-0.0445024	-0.232485	-0.0779007	-0.697955	-0.464556	-0.794442	-0.60079	-0.459424	-0.180069	-0.347209	-0.456683	-0.367452	-0.833231	-0.830163
MCM3	1.83232	2.42164	2.17106	2.42642	2.66034	2.63282	2.89793	2.7591	2.81313	2.2688	1.81063	1.87662	1.74466	1.89929	2.18967	2.22091	2.03877	2.17899
YEL032C-A	-1.42795	-1.85169	-1.28508	-1.4332	-1.8044	-1.71385	-1.65528	-1.47366	-1.78061	-2.22878	-1.80236	-1.97462	-1.49693	-2.34945	-1.86658	-1.65169	-1.48526	-1.7282
SPF1	2.2139	2.72172	2.30855	2.70961	3.06611	3.03648	3.16533	3.48117	2.88148	3.08575	2.34344	2.36609	2.45939	2.65797	2.63731	2.87753	2.57268	2.67917
ECM10	-0.131001	0.621073	0.26917	0.503312	0.774933	0.873115	1.31988	1.17208	0.939293	-0.0693164	0.519712	0.551709	0.712911	0.780833	0.96053	1.30888	1.18369	1.32398
YEL030C-A	-2.00382	-2.02317	-1.39122	-1.8818	-2.17847	-1.78583	-1.88306	-1.80701	-1.80782	-2.03805	-2.00032	-2.19323	-2.02041	-2.06911	-1.82064	-1.79853	-1.8091	-2.04894
BUD16	-0.802744	0.297672	-0.244431	0.401696	0.563714	0.0973649	0.448548	0.309692	0.132371	0.10784	0.542788	0.167366	0.326516	0.412163	0.365949	0.259511	-0.1584	0.160131
YEL028W	-0.850387	0.140707	-0.33869	-0.118259	-0.126547	-0.029092	-0.194629	0.238153	-0.302641	-0.562618	0.4196	0.345167	0.274189	0.394592	0.383306	0.00061832	0.0339956	0.333064
YELCdelta3	-1.04423	-1.08252	-1.19872	-1.16284	-1.18044	-1.32601	-1.35465	-1.25353	-1.39514	-1.06561	-0.822813	-0.721363	-0.920017	-0.587059	-1.00144	-1.14075	-0.980481	-1.17231
CUP5	4.0907	4.49872	4.37549	4.49471	4.7744	4.22841	4.75171	4.83896	4.77497	4.82315	4.22456	4.48673	4.29901	4.37058	4.50121	4.64892	4.12252	4.32845
SNU13	1.91224	-0.0712395	0.136654	1.09192	1.0424	1.12264	1.47554	1.88983	2.1073	3.03296	0.0877325	0.135341	0.582541	1.18246	1.10374	1.01973	1.04013	1.52889
YEL025C	0.55886	1.28172	0.732331	1.13129	1.35401	1.14902	1.40086	1.57926	1.27473	1.26565	1.22112	1.18879	1.25313	1.25167	1.32599	1.35082	0.944745	1.35045
RIP1	4.76616	4.29739	3.89813	4.23018	4.19769	3.71076	4.04321	4.20578	3.84117	4.81244	3.40244	3.59187	3.82541	3.64255	3.78921	3.69731	3.56171	3.59107
YEL023C	-0.707312	0.560516	0.124925	0.289233	0.380248	0.190409	0.183628	1.03787	4.48336	0.149653	0.702569	0.78326	0.923177	0.605662	0.751601	0.536262	0.157744	1.40523
GEA2	0.745969	1.12672	0.77413	1.1492	1.47896	1.53273	1.65604	1.64299	1.51824	1.81705	1.24783	1.23559	1.40302	1.38956	1.63604	1.45384	1.38293	1.55308
URA3	-1.67793	-2.14289	-1.86705	-1.98933	-2.22645	-2.23796	-2.19405	-2.26917	-2.26516	-1.81258	-1.96934	-2.0483	-2.19977	-2.16686	-2.16673	-2.2821	-1.93705	-2.04486
TIM9	2.45738	1.19678	1.3161	1.33546	0.426456	0.86253	0.343718	-0.0508833	0.581764	2.21885	1.07497	1.40113	1.48101	1.20803	1.34856	0.290566	1.18961	1.22255
YEL020C-B	-1.49774	-2.27111	-1.5657	-1.74011	-1.99723	-2.1382	-1.93732	-1.93933	-2.14281	-1.65109	-1.65033	-1.80241	-1.6925	-1.77374	-1.76284	-1.86784	-1.64867	-1.92941
RPR1	4.38287	4.72233	5.01573	4.92879	4.15761	3.82507	4.37515	5.0827	4.98336	6.02418	5.81588	6.38443	5.97281	5.90877	6.0638	6.11821	6.09761	5.69784
SUT088	-0.509497	0.109	-0.131205	0.432707	-0.431705	-0.43075	-0.717829	-0.697206	-0.33116	0.422487	-0.133032	0.336447	0.250816	0.0398405	0.18746	-0.387923	-0.0298602	0.0363945
YELCtau1, YEL020C	1.31886	2.87008	2.5858	2.49323	2.49997	2.07592	1.91831	1.43637	1.34294	1.52505	2.22503	2.28973	2.41462	2.2869	2.21105	2.10924	1.78749	1.55403
MMS21	-0.316146	0.0792477	0.420529	0.454875	0.188132	0.251293	0.372454	0.282721	0.45789	0.0366974	0.474237	0.378932	0.918268	0.639963	0.893317	0.294249	0.522353	0.768587
EAF5	0.415199	0.56787	0.415789	0.331315	-0.0192169	0.0386577	-0.17661	-0.625042	0.216926	0.549536	0.533868	0.443042	0.498506	0.222534	0.425429	-0.278425	0.275617	0.159939
YEL018C-A	-1.64355	-2.17641	-1.6438	-2.04003	-2.08754	-2.18303	-1.98684	-2.2488	-2.12229	-2.17321	-2.27979	-2.18798	-2.25879	-2.16592	-2.30326	-2.20227	-1.95436	-2.07105
PMP2	2.10407	3.28827	2.60008	3.78519	3.84305	3.8482	4.00118	4.0675	3.3928	3.82087	3.04483	3.20262	3.34387	3.4427	3.63856	3.77377	3.19769	3.44225
GTT3	1.50769	2.19962	1.84557	2.04481	1.87748	1.52199	1.29499	1.21068	1.33123	1.82423	1.7037	1.58523	1.42466	1.50409	1.38724	1.14194	0.851961	0.792348
NPP2	0.0776647	1.01726	0.595157	0.711434	0.650939	0.390102	0.169328	0.323006	1.28602	1.07201	0.92701	0.832938	0.837984	0.655025	0.603162	0.293979	0.187919	0.456891
EDC3	2.00083	1.73324	1.33851	1.54157	1.61234	1.55828	1.68467	1.10121	1.8563	1.95736	1.54917	1.50404	1.69804	1.58091	1.68117	1.21017	1.38008	1.55918
YEL014C	-1.82956	-2.17022	-2.31458	-2.17426	-2.23166	-2.03897	-2.01287	-2.29522	-2.12807	-2.24048	-2.23535	-2.28954	-2.43502	-2.39486	-2.42597	-2.45966	-2.22177	-2.18799
VAC8	2.4461	3.25036	2.6411	3.07321	3.4065	3.17739	3.20272	3.25063	2.98096	2.90634	2.82551	2.83575	3.06067	3.03133	3.01502	2.98137	2.49218	2.68102
tQ(UUG)E2	-1.32808	-1.4599	-1.72576	-1.78884	-1.83458	-1.77502	-1.86494	-2.16809	-2.17883	-1.7688	-1.34859	-1.17438	-1.17235	-1.12831	-1.52889	-1.63138	-1.6537	-1.93476
UBC8	2.37509	3.16992	3.02939	3.1578	2.907	2.6793	2.87646	2.24158	2.72854	2.74361	2.80323	3.06422	3.28989	3.04793	2.89514	2.43943	2.70355	2.969
SUT504	-1.05587	-1.37436	-1.45852	-2.03128	-1.95641	-1.96327	-1.93662	-2.0747	-2.18715	-1.76232	-1.81445	-1.79772	-1.90742	-2.06979	-2.14047	-2.01379	-1.90077	-2.18553
GLC3	4.44681	4.95512	4.72491	4.61511	4.88412	4.61849	4.9477	4.8174	4.5271	4.25454	4.30209	4.57701	4.43331	4.44227	4.4826	4.70713	4.35607	4.31373
YEL010W	-1.64508	-2.00747	-1.66198	-2.01211	-2.19156	-2.22091	-2.21341	-2.1589	-2.09451	-1.84158	-1.66153	-2.29146	-2.24644	-1.81303	-2.26512	-2.1614	-1.65486	-2.02271
YEL009C-A	-1.5825	-0.709248	-0.9724	-0.983203	-0.330351	0.300248	0.532732	1.99875	1.51782	-1.34142	-0.551516	-0.700687	-0.796914	-0.290396	-0.404383	0.235081	0.490805	1.23435
YELWdelta5	-1.57661	-1.18391	-1.17548	-0.910008	-0.820924	-1.05634	-0.510779	-0.757516	-0.318393	-1.47176	-0.705257	-0.543485	-0.49137	-1.13014	-0.58851	-0.881065	-0.486559	-0.479177
GCN4	5.38528	6.01076	5.68806	5.77585	5.93582	6.01562	5.95874	6.47022	5.91649	5.87481	5.56216	5.61191	5.6468	5.62509	5.91413	6.10389	5.88027	5.94714
YEL008C-A	-1.09217	-0.473486	-0.436673	-0.628951	-1.19311	-1.25981	-1.17883	-1.43063	-1.59074	-1.23321	-0.839273	-1.08966	-1.09114	-1.13189	-1.09338	-1.48507	-1.50892	-1.72791
YEL008W	-0.774295	-0.706525	-0.712612	-0.811742	-0.920004	-1.07948	-1.22078	-1.40195	-1.38413	-1.15448	-0.676481	-0.852247	-0.986027	-0.870375	-0.739103	-0.901864	-0.608401	-0.888163
YEL007W	2.6524	3.53013	3.34291	3.42947	3.44826	3.7767	3.49013	3.65282	3.08873	3.18288	2.44353	2.48081	3.01608	3.18792	3.4386	3.35302	3.13471	3.481
YEA6	1.10844	1.66652	1.39179	1.80999	1.99949	1.91533	2.07402	2.20387	2.19946	1.52598	1.72386	1.45622	1.54261	1.67908	1.9123	2.01703	1.88695	2.03392
VAB2	0.982084	1.96838	1.60141	1.85973	1.6823	1.47408	1.56552	1.13914	1.33347	1.17244	1.77271	1.69707	2.05304	1.56625	1.8326	1.36321	1.24554	1.34926
YEA4	0.392866	1.0162	0.471421	0.841033	0.935266	0.810446	0.489503	0.771775	0.869775	0.99156	0.928782	0.888676	0.983868	0.760471	1.02244	0.82068	0.258541	0.685278
GIM4	-1.07868	-0.621009	-0.505022	0.0756569	-0.141897	0.283099	-0.296233	0.228539	1.27327	0.651915	0.223309	0.00420767	0.641185	0.251305	0.674615	-0.171273	0.720623	1.16204
WBP1	2.88707	3.13862	2.75009	2.96991	3.21919	3.00142	3.15244	3.29406	2.77616	3.46867	2.70762	2.60364	2.77187	2.81171	3.02695	2.95632	2.51988	2.6422
IRC22	2.04152	2.71536	2.25294	2.65987	2.64049	2.27151	2.38966	2.38305	2.17645	2.91395	2.33177	2.56551	2.36018	2.27706	2.47424	2.23859	1.91297	2.0074
CUT106	-1.48661	-1.32566	-1.07334	-1.38649	-1.27788	-1.51758	-1.22211	-1.38141	-1.3754	-1.61318	-1.26867	-1.1465	-1.01155	-1.12179	-1.18196	-1.15334	-1.33162	-1.04031
SUT505	-1.14608	-0.171562	-0.672298	-0.51677	-0.59495	-0.480445	-0.994245	-0.948446	-1.16357	-1.06629	0.0670461	-0.203231	-0.0324093	-0.624451	-0.539805	-0.754911	-0.88044	-0.933134
CUT547	-1.83879	-1.96841	-2.03028	-1.94358	-2.05613	-2.36897	-2.10965	-1.96288	-2.09107	-2.16732	-2.1154	-2.15277	-2.27615	-2.13632	-2.20254	-2.04297	-1.8788	-2.31309
MNN1	0.383558	0.355875	0.297577	1.19525	1.34881	1.59552	1.56038	1.38536	1.01025	0.994862	0.261499	0.420376	0.699054	0.790685	0.987354	0.799325	1.2737	0.9423
CUT548	-1.4962	-1.14708	-2.06324	-2.08403	-1.86645	-2.11381	-1.91098	-1.26538	-1.97249	-2.06567	-1.79926	-1.44632	-2.00011	-2.2692	-2.34409	-2.3593	-0.875141	-2.24088
SUT506	-1.32572	-0.781101	-1.20658	-0.897833	-1.12186	-1.2388	-1.48253	-1.64774	-0.918031	-0.974257	-0.526971	-0.444512	-0.273195	-1.29131	-0.7551	-0.900433	-0.783463	-0.991805
NOP16	0.220565	0.132356	0.520237	0.930725	0.628149	1.02074	0.688664	-0.292	1.4698	0.866887	-0.0288762	0.110606	1.05782	0.64239	0.783704	0.19938	1.14408	1.24744
PMI40	3.00284	2.39567	2.12099	2.29761	2.64199	2.54751	3.29458	3.41364	3.62721	3.14761	1.60991	1.59348	1.78252	2.00261	2.16079	2.49529	2.32605	2.6425
FMP52	2.59298	3.89673	3.63852	3.98875	4.22559	3.99984	4.36665	4.14456	4.13953	2.98967	3.59583	3.40001	3.33242	3.67656	3.75494	3.99611	3.78572	3.73249
YND1	0.979704	1.22431	0.841018	1.18349	1.33219	1.21049	1.45126	1.28861	1.52565	1.28591	1.16842	1.18749	1.12085	1.21089	1.34714	1.3709	1.30897	1.18223
SUT507	-1.50363	-1.68723	-1.6659	-1.88154	-1.86949	-1.96891	-2.015	-2.02622	-2.24129	-1.94289	-1.77118	-1.84048	-2.07799	-1.90059	-2.20223	-1.8478	-2.02739	-1.98693
NUG1	1.34012	-0.0599228	-0.201003	0.735832	1.27149	1.53188	1.59014	1.29365	1.38935	1.7213	0.120501	0.39491	0.966858	1.42912	1.4788	1.25738	1.41568	1.57798
YER006C-A	-1.264	-1.87139	-1.99492	-2.31131	-1.8632	-2.15023	-2.31642	-2.04819	-2.03112	-2.09352	-2.08116	-2.02581	-2.11993	-2.49861	-2.02492	-1.99176	-1.93067	-2.11896
PAC2	-0.598595	0.248991	0.0510355	0.36915	0.422771	0.0971933	0.417269	0.156125	0.158852	0.110995	-0.0088579	0.287242	0.349165	0.290404	0.400719	-0.0872739	0.131868	0.193709
TMA20	1.02549	0.941184	0.435875	1.18501	1.09488	0.879434	0.984808	0.861915	1.30236	1.82836	0.721042	0.699375	0.92751	0.951907	1.22626	1.03443	0.8672	1.3807
CUT549	-1.79175	-1.93287	-2.1391	-2.00292	-2.40821	-2.21742	-2.37711	-2.26566	-2.29151	-2.0556	-1.7097	-1.78406	-1.58993	-1.33007	-0.749529	-0.953049	-1.32946	-1.92081
SEC3	1.34564	1.74896	1.53834	1.76392	1.87695	1.9048	1.89716	1.46347	1.94747	1.76939	1.76291	1.68271	2.04517	1.88722	1.95916	1.69097	1.7502	1.85386
NTF2	3.71795	3.67896	3.05644	3.63856	3.74254	3.24919	3.91534	4.15163	4.18648	4.1617	3.36995	3.53143	3.38085	3.36465	3.46441	3.46834	3.34754	3.7083
YER010C	2.17	2.99136	2.96615	3.05802	3.18898	3.1379	3.70801	3.75464	3.87131	2.26152	2.13437	2.08693	2.42838	2.2789	2.53377	2.53369	2.7355	2.85214
SUT089	-1.2145	-0.694201	-0.539842	-0.2762	-0.417682	-0.376311	-0.367068	0.0608688	0.0975524	-0.859449	-0.293313	-0.255286	-0.547366	-0.376221	-0.452097	-0.899776	-0.0424605	0.131273
TIR1	-0.377957	-0.159471	-0.331851	0.03138	0.235944	0.279782	0.424317	0.883777	0.224377	-0.497275	-0.436355	-0.65357	-0.21224	-0.176915	0.143155	0.108968	0.328562	0.994161
SUT508	-1.09576	0.0542201	-0.404843	0.0794255	0.226202	-0.16087	-0.0308605	0.113241	-0.266311	-0.719579	-0.108629	0.157377	0.491911	0.523601	0.54523	-0.0152104	0.173402	0.543576
PRE1	2.80435	3.52962	3.51221	3.76223	3.85461	3.64074	4.04335	3.9042	4.23	3.33068	3.33528	3.52307	3.82141	3.66633	3.60726	3.44118	3.47382	3.64613
CUT550	-1.8096	-2.21915	-1.88415	-2.62508	-2.35491	-2.30805	-2.49059	-2.40287	-2.18013	-2.45039	-2.32575	-2.23013	-2.17581	-2.29576	-2.2957	-2.35232	-2.17857	-2.26296
PRP22	0.657237	1.00444	0.783396	1.06533	1.22751	1.13381	1.2936	0.879145	1.2146	0.926721	1.14406	1.10083	1.37492	1.3355	1.41253	1.21428	1.30165	1.29365
HEM14	0.996162	2.31451	2.20481	2.31803	2.40964	2.25238	2.50851	2.13184	2.47503	0.895186	1.68337	1.73549	1.92716	1.77222	2.0057	1.75776	1.79652	1.84983
BUD25	-1.6	-1.99669	-1.70643	-1.72479	-1.99582	-1.93981	-2.01416	-2.12017	-1.96745	-2.14037	-2.01672	-1.81238	-2.18972	-2.17696	-2.23088	-1.95004	-2.023	-2.1445
FAA2	1.89418	3.98956	3.57298	3.39412	3.51528	3.16276	2.97014	2.46929	1.95628	2.41302	3.44269	3.50981	3.63006	3.28665	3.33404	3.12541	2.81099	2.50068
SUT509	-0.687091	0.307215	-0.077156	0.425625	0.435801	0.195845	0.595353	0.883119	0.77472	-0.167008	0.519004	0.38819	0.402628	0.468374	0.454501	0.394405	0.279484	0.543829
BIM1	0.974458	0.814842	0.554245	0.567348	0.582489	0.654607	0.834771	0.464988	1.71642	0.996884	0.609489	0.527857	0.667723	0.500416	0.729352	0.306557	0.878208	0.942886
AFG3	2.95001	2.92998	2.66821	2.57873	2.66884	2.53268	2.57509	2.45322	2.09608	2.37521	2.24753	2.27268	2.26991	2.34517	2.2728	2.21284	1.9774	2.08765
SPC25	2.02563	1.95595	1.77435	1.50949	1.39966	1.68508	1.52154	1.64215	1.90623	1.61059	1.67424	1.5812	1.1304	1.2333	1.27377	1.48801	1.41628	1.26555
SUT090	0.211941	-0.858554	-0.282809	-0.013992	-0.73721	-0.640613	-0.225823	-0.171751	-0.539731	0.0379066	0.0604455	0.0507567	-0.796644	-0.461805	-0.585349	-0.381291	-0.152724	-0.804554
SUT510	0.496614	0.616038	0.816329	0.762687	0.695844	0.75826	0.413361	0.398968	0.0258614	0.253648	0.843294	0.85342	0.599777	0.773244	0.836644	0.926054	0.85221	0.651566
ISC1	1.88424	2.14289	1.77484	1.60049	1.467	1.25669	1.41631	1.02576	1.44319	1.20706	1.49565	1.36947	1.03112	0.932	0.951675	0.979324	0.644487	0.675541
SBH2	3.05735	3.41499	3.46425	3.39053	2.91635	3.11124	3.07071	3.01661	3.07424	3.25271	3.51656	3.61756	3.51071	3.35812	3.58909	2.95779	3.34191	3.38523
SUT511	-0.932524	0.680755	0.607488	0.765173	0.242614	0.770494	0.344288	0.765466	0.171109	0.123046	0.219008	0.598201	0.73643	0.354072	0.43293	0.418022	0.709884	0.825137
GPA2	4.40552	4.3051	4.26773	4.02014	4.20419	4.13731	4.01521	3.42588	3.32762	3.44927	3.7597	3.8494	3.80351	4.02532	4.00142	3.83349	3.8491	3.38352
RPN3	3.21824	3.9736	3.68051	3.87324	4.21255	4.02051	4.31697	4.31876	4.36805	3.49844	3.60905	3.70546	3.93146	3.97199	3.87121	3.86729	3.88553	3.99864
SRB4	0.838149	1.00826	0.71589	0.923962	1.09143	1.05169	1.02028	0.615669	1.17652	1.08567	0.855157	0.813811	1.21201	1.04772	1.21202	0.87557	0.994113	1.14126
PRO3	3.43455	3.05952	3.13914	3.36183	3.7339	3.40922	4.0019	3.78795	4.12132	3.25193	2.25435	2.4559	2.40135	2.69058	2.89196	3.29244	3.00253	3.17864
YER023C-A	-1.06376	0.96228	0.21527	-0.707762	-0.760775	-1.52939	-1.92019	-2.01974	-1.6782	-1.42822	0.673482	0.397115	-0.259449	-0.466135	-1.05023	-1.26015	-1.6415	-1.37863
YAT2	4.57027	5.93749	5.47096	4.80593	5.13114	4.66741	4.94949	4.83991	4.83448	4.53204	5.50772	5.23536	5.1134	5.03953	4.83777	4.53254	4.32044	4.63794
SUT512	-1.66465	-1.84559	-1.70164	-2.23007	-2.06064	-2.11105	-2.07743	-2.16993	-2.16763	-2.07507	-1.93895	-2.04652	-2.21384	-2.25983	-2.3307	-2.10634	-2.05168	-2.25943
GCD11	3.29312	2.7756	2.25576	2.50126	2.79146	2.68413	2.87348	2.7971	2.97592	3.44885	2.14692	2.14788	2.22004	2.34408	2.44272	2.58619	2.38845	2.61137
CHO1	3.32368	4.09526	4.06375	4.27421	4.27721	3.55097	3.62937	3.38902	3.1334	3.45509	2.92269	2.99343	3.27825	3.50205	3.39311	3.48962	2.93266	2.92119
GAL83	2.17107	1.85059	1.7277	1.85348	2.15774	2.04963	2.31733	2.02692	2.70628	1.69941	1.53884	1.45446	1.58481	1.5845	1.66986	1.72332	1.79906	1.92906
CUT107	-1.74368	-2.06757	-2.19413	-2.16779	-2.22353	-2.17399	-2.46523	-2.12404	-2.18919	-2.11581	-1.9474	-2.27082	-2.29457	-2.36786	-2.38761	-2.15443	-2.03379	-2.30941
CUT108	-0.724648	-0.827067	-1.10833	-1.66584	-1.65703	-1.52387	-1.43904	-1.65492	-1.86499	-1.17618	-1.15007	-0.67846	-1.60835	-1.11939	-1.16849	-1.68974	-1.24462	-1.66807
MIG3	-1.01766	-0.57779	-0.53222	-0.439874	-0.245694	-0.120149	-0.13224	-0.211452	-0.38362	-1.00674	-0.414692	-0.372515	-0.172217	-0.314445	-0.284737	-0.139571	0.0879204	-0.202317
SMB1	0.382814	0.562833	0.528936	0.610881	0.260068	0.188139	-0.0361625	0.0563116	1.15021	0.643165	0.29411	0.341577	0.809808	0.437494	0.563105	-0.10011	0.489222	0.669432
CHZ1	1.45887	2.21755	1.96726	2.33382	1.62535	1.76039	1.38221	0.962654	2.05053	2.31612	2.1047	2.18945	2.58147	2.04487	2.197	1.22283	2.07413	1.90701
YPT31	2.60317	2.74862	2.57681	2.85605	2.9046	2.53457	2.75917	2.44397	2.52764	2.85261	2.48346	2.50777	2.69414	2.47671	2.67784	2.44748	2.30839	2.4502
FIR1	0.263271	1.17279	0.824323	0.875701	0.532631	0.576688	0.582773	0.537742	0.821076	1.0857	0.70414	0.53626	0.825846	0.708614	0.764168	0.471397	0.485541	0.789715
ZRG8	1.39446	1.9606	1.72791	2.0081	2.03292	2.0817	1.84187	1.9106	2.3705	1.35693	1.72095	1.64653	2.01609	1.99656	2.08475	1.74334	1.53757	1.98557
YER034W, EDC2	2.06396	2.90369	2.76948	2.48761	2.36938	2.35324	2.15425	1.98047	1.71243	1.87832	2.59601	2.73428	2.64365	2.66074	2.60432	2.45323	2.22218	2.21037
CUT551	-1.12559	-1.34104	-0.871382	-0.98104	-1.18679	-1.30768	-1.3286	-1.3389	-1.3166	-1.12698	-1.34609	-1.20805	-1.14272	-1.61715	-1.43558	-1.24923	-1.16021	-1.30526
ARB1	3.33032	2.69762	2.81898	3.18541	3.57682	3.38438	3.81143	3.69462	3.59804	3.76982	2.5452	2.7871	3.06583	3.3187	3.49565	3.8055	3.50096	3.5628
PHM8	1.2565	3.28536	3.21819	3.73977	4.01766	3.73716	3.74278	3.31777	3.24794	1.35662	2.66057	3.1971	3.81561	3.78349	3.7865	3.32229	3.32621	3.20787
KRE29	-0.864407	0.0312169	-0.615014	0.0111888	0.0994575	0.115668	0.217087	0.261158	0.490888	-0.124085	0.0897646	-0.0415709	0.0320712	0.057578	0.201483	0.211132	-0.120947	0.18459
HVG1, YER039C-A	-0.163335	0.823673	0.316753	0.676174	0.924885	0.740984	0.872992	1.2313	0.732492	0.0488889	1.43031	1.04222	1.06856	1.21067	1.37451	1.31789	0.964782	1.03979
FMP49	-0.80653	-1.4833	-1.21271	-1.69799	-1.73667	-1.78586	-1.61624	-1.81663	-1.30769	-1.18166	-1.30879	-1.42656	-1.59702	-1.79833	-1.55549	-1.56328	-1.55482	-1.62572
GLN3	1.34613	2.85306	1.95946	2.25555	2.12888	2.5107	1.99982	2.08274	1.9013	1.66786	2.71632	2.5188	2.42771	2.33595	2.35135	1.96127	1.71872	2.03296
YEN1	0.529697	1.13476	0.83215	1.06164	1.28815	1.06981	1.40787	1.01039	1.59498	0.876176	1.2546	1.2177	1.35225	1.14058	1.46731	1.40944	1.34605	1.46673
MXR1	0.689385	1.91004	1.67424	2.47023	2.56828	2.41041	2.91749	3.06795	3.38368	2.14732	2.08434	2.34551	2.65394	2.68864	2.68604	2.39014	2.72988	2.94296
SAH1	4.51988	2.69579	2.7478	3.49612	3.72985	3.24218	3.16385	2.94776	2.67961	4.3426	1.57091	1.73075	2.03833	2.51229	2.76529	2.94887	2.48988	2.44785
ERG28	1.44448	2.85433	2.42093	3.22214	3.43181	3.0119	3.57322	3.49957	2.93735	2.53297	2.56934	2.62996	2.95615	3.12081	3.1873	3.3654	3.038	3.2257
MEI4	-1.4302	-0.621973	-0.672997	-0.398708	0.681035	1.21363	1.69434	2.79067	2.68494	-1.25244	-1.14221	-0.6112	0.100734	-0.278464	0.306248	0.376002	0.796935	1.62057
CUT109	-1.86543	-1.88497	-2.05193	-1.98946	-2.4282	-2.32488	-2.38704	-2.42971	-2.34828	-2.08626	-1.80746	-2.04309	-2.25841	-2.03379	-2.30757	-1.93869	-2.09453	-2.15719
ACA1	0.321718	1.52884	1.30301	1.23332	1.6082	2.16853	1.93661	1.79324	1.13632	0.172472	0.782946	0.805487	1.05339	1.25077	1.44301	1.33583	1.26123	1.77466
SUT513	-1.01688	-0.281843	-0.704434	-0.471089	-0.403633	-0.530052	-0.782163	-0.763061	-1.21145	-1.40801	0.155804	-0.234421	-0.291643	-0.216839	-0.251223	-0.487138	-0.57616	-0.985539
SPO73	-0.137811	1.31528	0.747956	0.901909	0.77938	0.429928	0.473295	0.696358	1.24038	0.0133391	1.29502	1.46832	1.30904	0.97609	0.96554	0.659772	0.603581	0.802861
YER046W-A	-1.69304	-1.50437	-1.52828	-2.18119	-2.03716	-1.80551	-1.93597	-1.69628	-1.90956	-1.94635	-1.68119	-1.61865	-1.60908	-1.51436	-1.35838	-1.85548	-0.848731	-1.28138
SAP1	1.89165	1.87045	1.55251	1.76738	1.87485	2.02437	2.05875	1.3996	2.09159	1.6104	1.75986	1.66545	1.84322	1.89584	2.10403	1.80394	1.89244	2.08544
CAJ1	2.76368	2.80162	2.68028	2.58965	2.52834	2.315	2.41283	1.55134	2.57924	2.71096	2.27321	2.40645	2.57748	2.22772	2.53924	2.10236	2.21484	2.35296
YERCdelta8	-0.0581155	0.834142	0.328752	1.12196	1.19753	0.859932	0.616833	0.128845	-0.00993924	0.81707	0.803553	0.468171	0.874269	0.739129	0.809594	0.41023	0.404385	0.351978
ISD11	1.31869	2.9008	2.29942	2.91229	3.05531	2.6747	3.05009	2.90863	2.61573	2.57092	2.9881	3.22402	3.18577	2.97198	3.01926	2.57346	2.68088	2.90843
TPA1	0.382145	1.00429	0.728806	1.24681	1.45709	1.19294	1.0281	0.815188	0.535019	1.53339	0.729672	0.868164	1.17695	1.17178	1.40419	1.05861	0.918156	0.879851
RSM18	2.20528	1.34973	1.66182	1.50028	0.856563	1.15702	0.845467	1.10246	2.28599	1.99791	1.19612	1.38567	1.58117	1.62796	1.55879	0.269679	1.14367	1.72353
JHD1	0.416658	1.32345	0.990185	1.28545	1.40584	1.19512	1.29497	1.18095	1.23323	0.758977	1.28453	1.44269	1.44055	1.27794	1.46862	1.23013	1.08509	1.18368
HOM3	1.59924	4.50332	3.80724	4.23385	4.135	4.05283	3.79074	3.70219	2.97779	2.17849	4.22889	4.04976	4.07216	3.79567	3.87063	3.09121	2.1262	2.68558
PIC2	2.53992	3.82191	3.58855	3.42346	3.58992	3.22974	3.16707	2.61514	2.29362	2.7633	3.18368	3.24087	3.22577	2.9904	3.27974	3.23977	2.75841	2.76197
YER053C-A	2.32863	4.87836	4.95183	5.08786	5.37341	5.13002	5.28827	5.57741	5.15952	4.18181	4.58802	4.89865	5.54653	5.30355	5.70052	6.09675	5.58861	5.85243
CUT553	0.41595	2.37678	2.4877	2.57729	2.94162	2.92606	3.09057	2.8564	3.14139	0.424281	1.72633	2.19709	2.65942	2.41077	2.36919	2.42315	2.77547	3.0919
CUT110	-0.820266	-1.7942	-1.71332	-1.54292	-1.84104	-1.82465	-2.02723	-1.62517	-2.06921	-1.02652	-1.85054	-1.8948	-1.91033	-1.89456	-1.67892	-1.61713	-1.96411	-1.81145
GIP2	0.849683	2.81613	2.86366	2.80474	3.00787	3.08389	3.20228	2.85951	3.48422	0.734152	2.10224	2.49395	2.83102	2.43249	2.7311	2.63982	2.85052	3.23224
HIS1	1.08202	3.80604	2.44525	3.11499	3.0146	2.93694	2.48192	2.23215	2.15975	1.89463	3.49345	3.42135	2.90356	2.78157	2.58206	1.98917	1.42317	1.50554
FCY2	1.42304	2.83772	2.63055	3.60772	3.87654	3.85132	3.82527	4.14544	3.57266	3.21305	2.67239	2.55042	2.6312	3.00173	3.21473	3.61436	3.50009	3.53014
CUT554	-1.58799	-1.75573	-1.7501	-1.67359	-1.60272	-1.64255	-1.42836	-1.22931	-0.64956	-1.26437	-1.90952	-1.82048	-1.81317	-1.52765	-1.33756	-1.47934	-1.34462	-1.33128
SUT091	0.16014	1.81143	1.17799	1.06386	0.552797	0.325396	0.692279	1.28517	1.31655	1.38661	1.49547	1.59899	1.60323	1.30267	1.2008	0.998488	0.727316	1.28369
RPL34A	-0.363611	-1.09373	-1.11383	-0.875586	-0.82069	-1.02403	-0.760089	-0.253334	-0.378806	1.31567	0.592369	1.15786	1.4296	0.840777	1.22818	0.0809997	0.920037	0.895006
[truncated: 5,824 more rows]
