# Supplementary material for: Temporal Expression Profiling Identifies Pathways Mediating Effect of Causal Variant on Phenotype
Source: PLoS Genet. 2015 Jun 3;11(6):e1005195. doi: 10.1371/journal.pgen.1005195 (PMC4454590; doi:10.1371/journal.pgen.1005195)
Supplement: S3 Table — (XLS) [file pgen.1005195.s013.xls]

## Sheet: Sheet1
Transcripts	M.Spo0h	M.Spo30m	M.Spo45m	M.Spo1h10m	M.Spo1h40m	M.Spo2h30m	M.Spo3h50m	M.Spo5h40m	M.Spo8h30m	S.Spo0h	S.Spo30m	S.Spo45m	S.Spo1h10m	S.Spo1h40m	S.Spo2h30m	S.Spo3h50m	S.Spo5h40m	S.Spo8h30m
SUT432	-0.958011	-0.535471	-0.484508	-0.272273	-0.0746361	-0.0129014	-0.0243449	-0.0370619	-0.0582831	-0.500681	-0.205902	-0.074568	0.10997	0.250295	0.168114	0.0362582	0.0314309	0.393686
SEO1	-0.761175	-0.997832	-1.05103	-1.06112	-1.01851	-0.942026	-0.66826	-0.0671699	0.908249	-0.84811	-0.803476	-0.879935	-0.907732	-0.900108	-0.880156	-0.819024	-0.665582	-0.372943
SUT001	-1.04809	-1.076	-1.19669	-1.24553	-1.24895	-1.22404	-1.0692	-0.725378	0.00550968	-0.940993	-0.695367	-0.663745	-0.83627	-1.03769	-1.1263	-1.1256	-1.05677	-0.550383
YAL066W	-2.0518	-2.1866	-2.3207	-2.45374	-2.493	-2.3829	-2.28694	-2.34347	-2.17919	-2.06301	-2.12874	-2.0195	-2.11958	-2.26943	-2.25097	-2.15955	-2.07882	-2.43706
CUT436	-1.87017	-2.15219	-2.20714	-2.33547	-2.43446	-2.45724	-2.4379	-2.40477	-2.22246	-2.296	-2.26632	-2.31015	-2.26737	-2.22745	-2.27148	-2.32948	-2.31011	-2.33311
YAL064C-A	-1.90994	-1.8893	-1.92152	-2.01029	-2.07234	-2.03576	-1.97608	-1.91084	-2.03459	-1.76754	-1.86415	-1.94026	-1.99781	-2.0227	-1.95085	-1.86814	-1.87633	-2.04882
FLO9	-1.54712	-1.9229	-1.8665	-2.00004	-2.14572	-2.17883	-2.15184	-2.13287	-2.10963	-1.96062	-2.21149	-2.22915	-2.17127	-2.10326	-2.10138	-2.10241	-2.06187	-2.12162
SUT433	-1.84177	-1.95187	-2.00892	-2.12623	-2.242	-2.30631	-2.30346	-2.2303	-2.00542	-2.00592	-2.12725	-2.13218	-2.11592	-2.09932	-2.13161	-2.16155	-2.13393	-2.06273
CUT001	-1.50788	-1.81241	-2.00261	-2.14225	-2.21984	-2.24407	-2.23897	-2.20511	-2.14898	-1.91849	-1.94906	-1.97924	-1.97839	-1.98072	-1.98135	-1.98041	-2.01154	-2.12846
CUT437	-1.45299	-1.9778	-1.92366	-1.84199	-1.80414	-1.95468	-2.08149	-2.06173	-2.11757	-2.02148	-1.78355	-1.75998	-1.77561	-1.73611	-1.5248	-1.33175	-1.29336	-1.44932
GDH3	2.89379	4.44499	5.19931	5.58363	5.69904	5.71928	5.62965	5.47743	5.2099	3.0282	4.33641	4.7108	4.84959	5.00232	5.48879	5.84627	5.74679	5.53988
SUT434	1.08062	1.78476	1.4191	0.870572	0.356553	0.10144	-0.239197	-0.822793	-1.21284	0.600716	0.966802	1.01764	0.788863	0.407412	-0.0125415	-0.453134	-0.890677	-1.1209
SUT435	-0.423599	-0.679857	-0.939477	-1.00057	-0.995458	-1.11521	-1.23641	-1.22081	-1.02051	-0.650453	-0.6677	-0.841221	-0.982472	-1.05639	-1.05049	-1.04876	-1.0554	-1.04463
BDH2	5.38664	5.26842	5.2295	5.00501	4.74207	4.58372	4.40073	4.0689	3.74797	4.16163	4.62969	4.87616	4.84662	4.70777	4.66241	4.56162	4.27341	3.84346
CUT438	-0.981076	-1.50329	-1.67704	-1.52117	-1.30476	-1.36871	-1.55881	-1.77342	-1.87498	-1.80256	-1.78291	-1.6791	-1.66803	-1.71757	-1.77088	-1.77345	-1.689	-1.74299
BDH1	4.02961	4.09816	4.01806	3.8545	3.70597	3.69798	3.65421	3.42577	3.15506	3.92425	3.72448	3.75443	3.67273	3.6088	3.67307	3.69342	3.45479	3.29333
CUT439	-1.39298	-1.89299	-1.88388	-1.90645	-1.8806	-1.82726	-1.81501	-1.95914	-1.90751	-1.77401	-2.01026	-2.12772	-2.08322	-1.98033	-1.91716	-1.88177	-1.86386	-1.83721
YAL059C-A	-1.7643	-1.9976	-2.10526	-2.22624	-2.27555	-2.21958	-2.16541	-2.22536	-2.00087	-2.06129	-2.18332	-2.20018	-2.23479	-2.21541	-2.05114	-1.92162	-1.99039	-2.23815
ECM1	-0.372138	-0.427697	-0.265687	0.0130872	0.276089	0.382922	0.460362	0.54001	0.758347	0.278265	-0.225009	-0.279691	-0.0922249	0.139775	0.182677	0.235402	0.424677	0.659183
CNE1	0.588138	1.14497	1.33746	1.39981	1.38344	1.34878	1.25109	1.08558	0.91657	1.24493	1.04076	1.01708	1.0971	1.20002	1.20294	1.14714	1.02821	1.05987
YAL056C-A	-1.4851	-1.50441	-1.24199	-1.28722	-1.46701	-1.62617	-1.72134	-1.75496	-1.90338	-1.56641	-1.18152	-1.1468	-1.31652	-1.4502	-1.26851	-1.09934	-1.12095	-1.5254
GPB2	1.88727	2.30257	2.23429	2.32162	2.42017	2.43142	2.33304	2.13028	1.99071	1.96441	2.1862	2.2228	2.2458	2.25545	2.23903	2.18923	2.11603	2.14443
PEX22	0.129593	0.65962	0.817719	0.619604	0.326601	0.0945387	0.00846398	0.114213	1.23892	0.540774	0.759735	0.917786	1.01935	0.996938	0.743225	0.543938	0.71448	0.807055
ACS1_a	5.68868	6.68172	6.87541	6.71516	6.46049	6.46474	6.53099	6.60901	6.49008	5.99935	6.46437	6.63562	6.59873	6.49528	6.53305	6.57984	6.5115	6.39926
SUT002	-1.08461	-1.06217	-1.03486	-0.586792	-0.0419363	0.240976	0.183298	-0.254326	-0.692	-1.55191	-1.58293	-1.67754	-1.81932	-1.89788	-1.72568	-1.55903	-1.64444	-1.94434
ACS1_b	6.00652	6.83612	7.00921	6.75675	6.42489	6.4101	6.48268	6.54326	6.59777	6.07495	6.47264	6.66116	6.63871	6.54844	6.57678	6.61834	6.60272	6.43931
FLC2	2.84706	3.59843	3.72842	4.07026	4.40842	4.65968	4.69634	4.48279	3.60182	2.72094	3.4846	3.76297	4.00039	4.13314	4.14057	4.04133	3.87493	3.71519
OAF1	1.04883	1.46793	1.65261	1.91456	2.15103	2.29314	2.38119	2.44953	2.54781	1.74158	1.76697	1.85684	2.02925	2.18578	2.19509	2.16356	2.15875	2.29813
YAL049C	2.56186	3.1548	3.3178	3.46877	3.58182	3.73847	3.83841	3.82509	3.49801	3.05177	2.7903	2.79428	2.9472	3.17088	3.37513	3.50508	3.44772	3.47361
GEM1	0.995613	1.68567	1.66172	1.72377	1.78762	1.84522	1.8146	1.70931	1.39644	1.09378	1.56546	1.61269	1.56629	1.49836	1.49601	1.47751	1.40596	1.41859
YAL047W-A	-1.71797	-1.94845	-1.78274	-1.95453	-2.17955	-2.21318	-2.13313	-1.99819	-2.05955	-2.04487	-1.92742	-1.85731	-1.91309	-2.02185	-2.11318	-2.14804	-2.09607	-1.96221
SPC72	-0.198107	0.241926	0.270511	0.35016	0.41391	0.388028	0.329716	0.307266	0.566329	0.0767618	0.254439	0.324039	0.435976	0.517857	0.487634	0.446856	0.479629	0.571124
YAL046C	2.81934	1.93975	1.68889	1.47827	1.30955	1.11858	1.04341	1.09678	1.54176	2.33163	1.63592	1.36349	1.25995	1.21924	1.04661	0.919335	0.984397	1.20692
YAL045C	-1.45995	-1.86753	-1.96788	-1.99219	-1.98019	-2.07332	-2.15651	-2.12802	-1.79868	-1.91193	-1.74466	-1.8692	-1.90497	-1.91342	-1.95966	-2.05065	-2.11792	-2.22825
YAL044W-A	1.90204	2.40174	2.50699	2.13865	1.69699	1.60002	1.61526	1.55565	1.6271	2.12251	2.01414	2.11967	2.12002	2.03742	1.84078	1.69201	1.73013	1.81304
GCV3	3.76085	3.7531	3.6854	3.47234	3.27307	3.25453	3.31362	3.32364	3.59344	4.85712	4.76481	4.74611	4.71604	4.66548	4.56073	4.42542	4.27948	4.12432
PTA1	2.3411	2.27426	2.15701	2.0898	2.04203	1.95958	1.87713	1.80529	2.06074	1.78144	1.78921	1.75937	1.78344	1.81902	1.80096	1.74736	1.67304	1.74973
YAL042C-A	-1.05	-1.32226	-1.4868	-1.61279	-1.69066	-1.73967	-1.76189	-1.74091	-1.75529	-1.53341	-1.6309	-1.70858	-1.75947	-1.77034	-1.72469	-1.72928	-1.87859	-2.04908
ERV46	2.96867	2.90508	2.85149	2.76188	2.65681	2.57027	2.4804	2.3424	2.27988	2.96301	2.57806	2.45154	2.36667	2.35177	2.41454	2.44944	2.35348	2.12738
CDC24	1.74032	1.77415	1.66263	1.76519	1.91521	1.99066	1.98102	1.88845	1.6459	1.93605	1.80034	1.74078	1.87365	2.02233	1.97366	1.85877	1.77488	1.84197
CLN3	2.71588	1.88558	1.6001	1.79463	2.05894	1.97163	1.59481	0.948448	-0.439051	2.8531	0.875427	0.359694	0.598633	1.10875	1.25537	1.23033	1.01231	1.06751
CYC3	2.98337	1.97194	1.74362	1.77725	1.94261	2.1026	2.25531	2.28978	2.26464	1.93562	1.40638	1.26934	1.36127	1.56089	1.73449	1.91917	2.10436	2.30695
SUT003	-0.134794	-0.265895	-0.349046	-0.54165	-0.757839	-0.931308	-1.01995	-0.995393	-0.852918	-0.475812	-0.396183	-0.468344	-0.620594	-0.752671	-0.737711	-0.71625	-0.753403	-1.05917
CDC19	6.56442	6.06634	6.11853	6.21007	6.31248	6.38679	6.415	6.31884	6.09454	6.50643	5.48882	5.54915	5.87809	6.29734	6.57212	6.7151	6.58579	6.35522
YAL037C-B	-0.595642	-1.58714	-1.63351	-0.924395	-0.0202451	0.404259	0.33096	-0.415626	-0.997287	-1.58883	-1.68938	-1.81473	-2.02844	-2.11485	-1.7709	-1.46967	-1.69445	-2.02277
YAL037W	-0.965462	-0.621437	-0.564639	-0.374618	-0.163575	0.0095844	0.101394	0.0845169	-0.06876	-0.643612	-0.336748	-0.270769	-0.290385	-0.315779	-0.260529	-0.192475	-0.129423	-0.133142
RBG1	1.10048	0.203857	0.276902	0.525751	0.768251	0.756865	0.699952	0.658077	0.619237	2.00912	0.483265	0.291572	0.581754	0.983626	1.04846	1.04324	1.03831	0.988933
FUN12	3.22234	2.32009	2.05511	2.25791	2.59324	2.65113	2.58537	2.42166	2.59734	3.2625	2.04989	1.79001	1.97129	2.28832	2.35728	2.37717	2.4154	2.53502
YAL034C-B	-1.70789	-1.94181	-2.02943	-2.23148	-2.41789	-2.49469	-2.49791	-2.44024	-2.30624	-2.09426	-2.23663	-2.15962	-2.26426	-2.37132	-2.32376	-2.25989	-2.33487	-2.29835
MTW1	-0.550062	-0.348967	-0.202403	-0.249768	-0.326235	-0.409268	-0.40661	-0.259877	0.816881	0.00280098	-0.623836	-0.640895	-0.458738	-0.300433	-0.48212	-0.628272	-0.445942	-0.136654
FUN19	2.30571	2.80403	2.94821	3.18087	3.40383	3.55576	3.53951	3.25347	2.98378	2.16903	2.598	2.84769	3.09983	3.29113	3.33704	3.30289	3.24068	3.2883
POP5	-0.179253	0.0941236	0.371045	0.424881	0.322251	0.165456	0.105524	0.225688	0.486788	0.68026	0.360672	0.371869	0.384789	0.376809	0.301011	0.270385	0.369775	0.404026
PRP45	1.58725	1.60908	1.45076	1.28358	1.17131	1.11582	1.06061	0.965107	1.3177	1.28799	1.31099	1.34435	1.4051	1.42503	1.2905	1.17284	1.25179	1.4167
YAL031W-A	-1.64148	-1.73218	-1.65777	-1.7845	-1.93623	-1.98755	-1.98032	-1.94839	-1.88213	-1.97792	-1.70273	-1.7571	-1.85708	-1.96023	-1.96149	-1.90494	-1.77921	-1.85624
GIP4	1.64876	1.77112	1.69518	1.66684	1.65829	1.6928	1.73495	1.76555	1.68202	1.20608	1.59338	1.74106	1.77804	1.74631	1.66023	1.56079	1.49913	1.64357
SNC1	1.80317	2.77111	2.94508	2.84614	2.65275	2.62062	2.62537	2.62507	2.68149	2.29705	2.56231	2.72763	2.78224	2.73807	2.56949	2.43672	2.47827	2.79189
MYO4	0.862935	1.02474	0.977625	1.13513	1.32228	1.34983	1.26795	1.1482	1.07148	1.92216	1.30578	1.16953	1.25515	1.37952	1.26828	1.12192	1.05597	1.26078
FRT2	0.682724	1.53999	1.65271	1.6234	1.51376	1.4012	1.2266	1.00188	0.984399	-0.176678	0.953764	1.30919	1.41657	1.37258	1.26389	1.09226	0.943496	0.980544
YAL027W	0.616421	0.887458	1.05423	1.08877	1.07596	1.1067	1.13366	1.11868	1.14035	0.528625	0.56708	0.650082	0.778263	0.876456	0.833216	0.799763	0.91404	1.13382
YAL026C-A, DRS2	1.1758	1.46889	1.50602	1.70743	1.89575	1.89747	1.88831	2.04749	2.37167	1.89031	1.57692	1.45406	1.53486	1.67387	1.68563	1.62752	1.49839	1.60611
MAK16	0.0944635	-1.28126	-1.22134	-0.994648	-0.707688	-0.700221	-0.737452	-0.802594	-0.234527	0.789651	-0.996707	-1.25647	-0.928111	-0.459066	-0.413143	-0.359549	-0.0373873	0.171728
LTE1	-0.393652	-0.163919	-0.106794	0.00386911	0.178742	0.453562	0.731171	0.931314	1.15484	0.647632	0.130818	-0.00712288	0.0646248	0.226451	0.313778	0.424531	0.610618	0.949202
PMT2	2.93847	2.4332	2.14453	2.18203	2.38204	2.63655	2.88018	3.04789	2.83556	3.40188	2.21942	1.8868	1.89437	2.0924	2.26182	2.38321	2.32475	2.39608
FUN26	1.25507	1.64125	1.66632	1.56876	1.41894	1.37543	1.35184	1.30931	0.979313	1.59567	1.28426	1.06435	1.02516	1.0802	1.14889	1.16477	1.03273	0.999408
CCR4	2.9662	2.73187	2.56891	2.58457	2.66747	2.70216	2.67065	2.55751	2.38122	2.62601	2.07868	1.91561	1.9805	2.14797	2.25804	2.31742	2.2634	2.35613
ATS1	1.07556	0.877574	0.942573	0.969516	0.968843	0.946295	0.888314	0.742105	0.467693	1.13483	1.2562	1.1124	0.94529	0.867088	1.00001	1.10601	1.00128	0.973116
YAL019W-A, FUN30	0.62205	0.482582	0.402956	0.601781	0.880151	0.972869	0.944707	0.79501	1.16606	1.32961	0.51772	0.298716	0.518973	0.848878	0.888754	0.865695	0.922154	1.10899
YAL018C	-1.45616	-1.81472	-1.81096	-2.08452	-2.21223	-1.55932	0.0911695	3.10721	5.14314	-1.98716	-2.02412	-2.08755	-2.18864	-2.23466	-2.44108	-2.16202	-0.829478	2.88303
PSK1	2.42076	2.74751	2.76455	2.91455	3.07883	3.1732	3.17556	3.09403	2.9481	2.59319	2.73898	2.83791	2.95127	3.04479	3.07368	3.0485	2.95112	2.95994
YAL016C-B	-1.96042	-2.07596	-1.93516	-2.19818	-2.45854	-2.27466	-2.0217	-2.13039	-2.19029	-2.52615	-2.28307	-2.1354	-2.2353	-2.38847	-2.40283	-2.36252	-2.28726	-2.30411
YAL016C-A	-1.45935	-1.69414	-1.6518	-1.71006	-1.79672	-1.86265	-1.86762	-1.80659	-1.68095	-2.0006	-1.99008	-1.98396	-2.2097	-2.36518	-2.07551	-1.76251	-1.78403	-2.22614
TPD3	3.10756	3.37937	3.32244	3.3689	3.42214	3.44498	3.41444	3.3283	3.20084	3.16956	3.10818	3.14223	3.27898	3.40195	3.37348	3.2627	3.08576	3.03784
NTG1	1.12846	1.24471	1.10868	0.976492	0.839933	0.686281	0.494594	0.218437	0.298279	0.505996	0.850734	0.818347	0.660042	0.472428	0.356065	0.270473	0.254226	0.214664
SYN8	2.07826	2.08343	2.02643	2.03646	2.05994	2.08075	2.08542	2.05332	2.01232	1.54313	1.76023	1.88839	1.94745	1.96585	1.96317	1.94001	1.89372	1.92239
DEP1	2.36978	1.96901	1.72303	1.53402	1.41012	1.27714	1.19519	1.16519	1.76013	1.34604	1.36359	1.35049	1.34416	1.32241	1.24267	1.17343	1.21563	1.20793
CYS3	3.89276	1.81281	0.956834	0.751102	0.794134	0.580451	0.268172	-0.176071	-0.316608	3.17405	1.09513	0.480856	0.499983	0.742396	0.649178	0.482903	0.32602	0.357465
SWC3	0.630312	0.749194	0.720637	0.755123	0.779712	0.645123	0.455504	0.235905	0.820384	0.765117	0.789787	0.766665	0.795406	0.803483	0.698567	0.618041	0.712853	0.806191
MDM10	0.74663	1.03723	0.988568	1.08331	1.20833	1.30183	1.30297	1.20444	0.854366	0.912599	0.861955	0.881458	1.06175	1.2316	1.17191	1.02264	0.874958	0.957776
SPO7	0.96535	1.3803	1.3656	1.25887	1.14301	1.18028	1.20245	1.0897	0.819234	0.929898	1.15679	1.15774	1.11725	1.05475	0.997118	0.931397	0.860479	0.874411
FUN14	2.04075	2.75707	3.00859	3.22304	3.32873	3.33647	3.25205	3.09313	2.80944	2.79389	2.78662	2.85464	2.93453	3.0446	3.15539	3.18476	3.02409	3.07369
ERP2	1.76161	1.53178	1.18294	1.24433	1.46458	1.68587	1.85369	1.90819	1.73856	2.40193	1.42153	1.08438	1.12907	1.31033	1.32996	1.31455	1.29215	1.40053
CUT002	-1.90764	-2.02809	-2.05207	-2.23133	-2.35522	-2.26321	-2.15108	-2.1706	-2.09001	-1.66536	-1.94343	-2.14367	-2.10764	-2.06011	-2.22511	-2.36075	-2.27296	-2.03993
SSA1	5.91404	6.49977	6.64688	6.51386	6.33583	6.3993	6.51685	6.59186	6.56577	6.33389	6.06263	6.22058	6.29363	6.36668	6.51057	6.62283	6.54943	6.39269
EFB1, SNR18	4.71078	3.72448	3.54619	3.83594	4.2405	4.4171	4.49433	4.45758	4.29369	5.00988	3.70338	3.51651	3.79175	4.21704	4.38437	4.44758	4.38778	4.48646
CUT003	-1.52355	-2.04595	-2.09017	-2.09558	-2.07392	-2.13205	-2.19905	-2.28718	-2.03261	-1.46652	-1.4963	-1.72912	-1.65643	-1.47892	-1.40468	-1.46952	-1.6363	-2.03252
VPS8	0.816399	1.54573	1.64127	1.83046	1.95928	1.97312	1.8486	1.62162	1.09105	1.64491	1.68463	1.72628	1.85224	1.97135	1.96046	1.85774	1.65193	1.68325
TFC3	0.758065	1.38282	1.38793	1.43557	1.47216	1.42291	1.29939	1.12784	1.58546	1.2969	1.56816	1.65561	1.68761	1.64931	1.50864	1.36996	1.34624	1.42415
CUT441	-1.58566	-1.84408	-1.91644	-2.06262	-2.17161	-2.15054	-2.09743	-2.09254	-2.18265	-1.91204	-2.02541	-2.12122	-2.16025	-2.16206	-2.12743	-2.09406	-2.09391	-2.20476
NUP60	1.16702	1.50244	1.47177	1.54441	1.59569	1.4964	1.33325	1.1952	1.31632	1.25965	1.05032	1.03397	1.15484	1.26336	1.17553	1.06189	1.04769	1.12138
ERP1	2.47306	1.99544	1.90715	2.11064	2.37395	2.53691	2.67949	2.78716	2.68493	3.02367	2.0773	1.92678	1.98149	2.13924	2.22376	2.28146	2.24427	2.39577
SWD1	0.0221851	0.797894	0.79975	0.829439	0.844146	0.868586	0.915969	1.05812	1.41742	0.594999	0.881974	0.874353	0.886796	0.890483	0.842067	0.753721	0.659537	0.759172
RFA1	1.97728	2.0043	2.06673	2.31235	2.61697	2.88607	3.10239	3.23383	3.3235	2.13375	1.41535	1.36785	1.65137	2.00367	2.13943	2.24731	2.38785	2.57237
SEN34	-0.112209	-0.397797	-0.250592	-0.0493445	0.202835	0.504636	0.816516	1.03657	1.2256	0.601953	-0.390372	-0.572363	-0.455173	-0.232185	-0.129673	0.0397081	0.398822	0.56401
BUD14	1.19253	1.40595	1.37458	1.41622	1.47483	1.46324	1.39344	1.2555	1.61222	1.43633	1.48358	1.45122	1.41567	1.39474	1.37182	1.34354	1.33606	1.38593
ADE1	1.73705	2.44397	2.54279	2.67476	2.77045	2.79599	2.70042	2.47936	2.32475	2.51899	2.73293	2.83127	2.96466	3.04426	2.94896	2.75811	2.54526	2.48073
KIN3	0.159357	0.400189	0.273825	-0.00667022	-0.472352	-1.14839	-1.62134	-1.5392	-0.81278	0.1836	0.23333	-0.00879733	-0.203681	-0.401799	-0.71126	-1.00784	-1.10171	-1.02347
CUT004	-1.5401	-1.7457	-1.83484	-1.95317	-2.02246	-1.97491	-1.87988	-1.75381	-1.87683	-2.05893	-2.06167	-1.96288	-1.98673	-2.02903	-1.99032	-1.92629	-1.89954	-1.88685
CDC15	1.44045	1.76171	1.77318	1.84814	1.92393	2.00217	2.02943	2.00062	1.70045	1.09135	1.4895	1.61869	1.70995	1.74974	1.71808	1.6478	1.56785	1.67848
YAR019W-A	-0.83308	-0.374345	-0.110686	-0.0334674	-0.103945	-0.287014	-0.43832	-0.40121	-0.319754	-0.702984	-0.14769	0.0288787	0.144931	0.148463	-0.0510112	-0.254434	-0.238088	-0.0494334
YAR023C	0.25624	0.243613	0.110828	0.2657	0.452788	0.534196	0.535096	0.473335	-0.024065	0.106505	0.46252	0.580681	0.612729	0.6274	0.696414	0.72447	0.615323	0.667464
CUT005	-1.41768	-1.4624	-1.44351	-1.61254	-1.80057	-1.89941	-1.94497	-2.01105	-1.71349	-1.44044	-1.4527	-1.38021	-1.57891	-1.78137	-1.67317	-1.4512	-1.24178	-1.64811
UIP3	2.96243	3.33687	3.36623	3.64208	3.87482	3.88359	3.71829	3.40201	2.84307	3.0409	3.27932	3.35941	3.36504	3.34311	3.29577	3.18052	2.93156	2.97916
YAR028W, YAR029W	-0.302295	-0.926567	-1.1215	-1.18888	-1.19105	-1.25481	-1.14027	-0.692684	0.312712	-0.139516	-0.40475	-0.454171	-0.542566	-0.652242	-0.837697	-1.00536	-1.08059	-0.971686
YAR030C	-1.47434	-0.415133	-0.501051	-0.567684	-0.65154	-0.724622	-0.869038	-0.961907	-1.31704	-1.073	-0.341717	-0.2418	-0.393739	-0.678507	-1.01639	-1.2789	-1.27898	-0.955214
PRM9	-1.30916	-1.88578	-2.03873	-2.07113	-2.07967	-2.17254	-2.22542	-2.17811	-2.1527	-1.5419	-1.89391	-1.85756	-1.94	-2.04501	-2.11409	-2.14077	-2.16535	-2.11853
YAT1	4.6306	5.63343	5.61785	5.21878	4.75346	4.55277	4.34957	4.06126	3.94166	4.69371	5.30894	5.33054	5.16157	4.93036	4.74188	4.51036	4.22238	4.2417
SUT436	-0.144476	-0.451165	-0.331551	-0.283966	-0.285099	-0.31237	-0.32546	-0.364618	-0.564242	-0.0440817	-0.00393023	-0.130375	-0.305281	-0.39352	-0.155208	0.0995813	0.14385	-0.419822
SWH1	2.42466	2.77891	2.77916	2.76898	2.77357	2.80772	2.77702	2.62163	2.67834	2.33069	2.38933	2.47474	2.61156	2.72804	2.73479	2.68933	2.61632	2.65239
SUT004	0.397379	1.33073	1.27904	1.1712	1.01885	0.959354	0.865912	0.740679	0.303126	0.516914	1.43375	1.67079	1.55757	1.29033	1.04978	0.814942	0.630035	0.721915
CUT442	-1.76409	-1.06593	-1.27587	-1.57835	-1.87889	-1.93386	-1.93664	-1.94175	-2.36016	-2.01008	-1.84213	-1.81085	-1.84136	-1.93062	-1.98352	-1.97536	-1.89747	-2.12061
YAR047C	-0.55542	-0.194079	-0.446392	-0.45883	-0.452675	-0.526095	-0.713723	-0.94164	-1.65135	-0.132889	-0.255498	-0.372488	-0.454243	-0.550238	-0.77008	-1.06007	-1.4438	-1.17924
FLO1	-0.556483	-0.179711	-0.161165	-0.158356	-0.13649	-0.0313258	0.0254436	-0.0181664	-0.256211	-0.812832	-0.469083	-0.368447	-0.343182	-0.365995	-0.429237	-0.476377	-0.451842	-0.0426809
YBL107C	1.17361	0.600261	0.494211	0.544511	0.70631	0.783601	0.872296	0.99084	1.77145	1.06404	0.551001	0.446308	0.625034	0.812651	0.698107	0.643103	0.944965	1.26166
SRO77	-0.451638	0.96796	1.10222	1.13478	1.15413	1.3859	1.5388	1.50171	1.13291	0.39078	0.823788	0.972908	1.02085	1.01935	1.01138	1.00916	1.04092	1.27023
PKC1	2.05779	2.30462	2.24916	2.37715	2.53569	2.58831	2.55876	2.45776	2.58096	2.40209	2.47767	2.49706	2.55645	2.61431	2.61229	2.58223	2.5451	2.60358
YBL104C	0.569267	1.11591	1.19317	1.32721	1.42567	1.41544	1.33094	1.20144	1.41184	1.14198	1.06202	1.06163	1.15741	1.26536	1.27808	1.2582	1.25931	1.27631
RTG3	2.01039	2.50144	2.33523	2.32439	2.31969	2.18129	2.01767	1.96029	2.31999	1.77258	2.46956	2.53803	2.41728	2.21307	2.00189	1.78838	1.6641	1.79147
SFT2	2.44847	3.2967	3.23545	3.16266	3.03779	3.00024	2.98468	3.01188	2.72511	2.67365	3.23967	3.26957	3.06495	2.8419	2.85526	2.84555	2.60539	2.4571
ECM21	3.07043	4.29446	4.41671	4.48904	4.50272	4.51168	4.41547	4.22284	4.16683	2.98805	4.38154	4.66628	4.65163	4.49826	4.41536	4.28206	4.10214	4.01626
ATP1	6.27521	5.77117	5.54317	5.38081	5.26581	5.24941	5.26485	5.2234	4.82555	6.45817	5.26135	5.08758	5.1896	5.37802	5.37885	5.30227	5.0974	5.0518
YBL100C	-0.385666	-1.16533	-1.28437	-1.46796	-1.54071	-1.40983	-1.26759	-1.26661	-1.60937	-1.35128	-1.38399	-1.49501	-1.53768	-1.59959	-1.74571	-1.81123	-1.63328	-1.50855
BNA4	1.52213	2.21728	2.04419	1.81766	1.61466	1.63266	1.74911	1.92705	2.19248	1.46407	1.39591	1.37776	1.30863	1.25459	1.23753	1.21662	1.15365	1.21763
BRN1	-0.221545	-0.00645422	0.00674818	0.111155	0.255571	0.286711	0.309216	0.359488	1.39847	0.426625	0.318704	0.324621	0.34089	0.343258	0.290751	0.311261	0.539353	0.646266
CUT443	-1.60723	-1.82116	-1.86266	-1.89632	-1.94493	-2.05657	-2.12546	-2.03066	-2.01559	-1.97	-1.91274	-2.07959	-2.12132	-2.07874	-1.98358	-1.94165	-2.03617	-1.99488
YBL095W	2.07972	2.31218	2.33218	2.37708	2.39977	2.36729	2.3605	2.45625	2.7498	1.83901	1.89061	1.91132	1.93738	1.96774	1.95389	1.89539	1.77353	1.92516
YBL096C	-1.10846	-1.35489	-1.37655	-1.27026	-1.10865	-0.91689	-0.742321	-0.673126	-0.85222	-1.74206	-1.09492	-1.06993	-1.13635	-1.19798	-1.05691	-0.934763	-0.964151	-1.23493
YBL094C	-1.58037	-1.25079	-1.33613	-1.29188	-1.15187	-0.901554	-0.649603	-0.405814	-0.412991	-1.87528	-1.39148	-1.1051	-0.857368	-0.702872	-0.723733	-0.760966	-0.622584	-0.228869
ROX3	0.534537	1.30252	1.4904	1.62978	1.74196	1.85841	1.91588	1.88712	2.09858	0.654171	1.23199	1.44378	1.53625	1.55529	1.54206	1.56466	1.75537	1.93833
SUT437	-0.284681	-0.815011	-0.773963	-0.588589	-0.385292	-0.387239	-0.493663	-0.710872	-0.728984	-0.0302795	-0.307153	-0.70866	-0.860807	-0.823619	-0.63052	-0.541138	-0.689403	-1.13649
RPL32	2.87038	1.20574	0.854876	1.39551	2.13173	2.41277	2.61779	2.84099	2.74208	4.23037	2.60998	2.05623	2.12527	2.43338	2.45877	2.51343	2.82029	3.32574
SCS22	0.0231058	0.620706	0.89758	0.798297	0.559642	0.435121	0.446182	0.657529	0.86239	0.263044	0.566299	0.678259	0.732237	0.721926	0.627099	0.534742	0.540896	0.605094
SUT005	-0.4177	-1.05031	-1.15072	-1.14997	-1.11612	-1.06821	-0.994769	-1.01426	-1.26872	-0.707566	-1.32759	-1.41987	-1.39034	-1.25923	-1.08437	-0.961408	-1.00188	-1.16236
MAP2	2.91367	2.97318	2.86633	2.79634	2.73978	2.64478	2.49552	2.24089	2.48105	2.77283	2.64241	2.66709	2.64653	2.60769	2.54514	2.47879	2.40474	2.38066
MRP21	2.32781	1.25475	0.826701	0.815745	0.972465	0.985423	0.9846	0.94979	1.32567	1.53726	0.728618	0.632481	0.768868	0.87927	0.604846	0.431205	0.735689	1.25767
AVT5	0.601362	0.941051	0.970296	1.02878	1.05781	1.09731	1.13211	1.20284	0.817497	1.01599	0.946544	0.885421	0.898049	0.949503	0.99161	0.971199	0.819312	0.81018
TEL1	0.158952	1.08688	1.24662	1.52884	1.76224	1.85919	1.82963	1.74641	1.54312	1.23062	1.33704	1.40467	1.5013	1.59921	1.65606	1.66552	1.58386	1.70437
RPL23A	0.331305	0.0309541	-0.159723	-0.173244	-0.116726	-0.0790205	-0.00381259	0.131978	0.286356	1.04638	0.820754	0.789913	0.919666	1.02327	0.827128	0.615503	0.612923	0.966117
YBL086C	2.36027	2.39637	2.32701	2.18749	2.06632	1.97372	1.87266	1.69378	2.19461	1.65899	1.97275	2.10935	2.1846	2.17765	2.03248	1.89831	1.92874	2.10439
BOI1	2.1586	1.92364	1.70352	1.75418	1.90176	1.96529	1.99584	2.00862	2.2074	1.83783	1.73659	1.69966	1.82647	1.94831	1.85423	1.74439	1.78325	2.00596
CDC27	1.12106	1.2889	1.21993	1.25058	1.36574	1.52298	1.83478	2.45979	3.41704	1.20412	1.19076	1.24919	1.40373	1.55112	1.54138	1.50971	1.54075	1.91286
YBL083C, ALG3	1.05489	1.1752	1.16112	1.22894	1.31848	1.42791	1.52774	1.6011	1.49652	1.51099	0.824801	0.638681	0.68286	0.848585	0.970481	1.03952	0.97085	1.09275
YBL081W	-0.11067	-0.853002	-1.17964	-1.2423	-1.1341	-0.946996	-0.770385	-0.678933	-1.01536	0.699239	-1.08384	-1.6275	-1.52662	-1.21043	-1.22914	-1.24825	-1.09278	-0.674228
PET112	1.54825	1.1252	0.919856	0.768353	0.682054	0.692989	0.73787	0.727071	0.719109	0.706366	0.683911	0.721961	0.722727	0.698851	0.645639	0.584568	0.527742	0.539595
NUP170	1.69436	2.07708	2.11355	2.24803	2.37804	2.43018	2.43404	2.45078	2.4644	2.60604	2.23322	2.17114	2.26826	2.39191	2.34594	2.24584	2.12738	2.30217
ATG8	1.99337	3.16177	3.65223	3.95956	4.11936	4.17313	4.27066	4.58879	5.23666	2.90296	3.72603	4.14702	4.35322	4.38129	4.25224	4.16308	4.33327	4.59983
YBL077W	-1.82828	-1.96813	-1.99949	-2.22949	-2.44018	-2.42041	-2.3396	-2.38131	-2.28592	-2.12371	-2.16813	-2.18369	-2.23551	-2.27047	-2.15982	-2.03349	-2.03416	-2.32332
ILS1	3.05663	3.74771	3.43273	3.4028	3.41195	3.31383	3.14064	3.02525	2.89284	3.64998	3.52228	3.35358	3.17428	3.01998	2.8677	2.6928	2.46715	2.57166
SSA3, AAR2	0.695751	1.55438	2.13606	3.21209	4.37294	5.28648	5.88236	6.07429	6.03176	2.54402	2.99841	3.47015	4.03429	4.63979	5.28189	5.79968	6.01176	5.99645
YBL073W	-1.4083	-1.93002	-2.06305	-2.14662	-2.17882	-2.19357	-2.17319	-2.15692	-2.04444	-2.06441	-2.08366	-2.07804	-2.17447	-2.26574	-2.22581	-2.15037	-2.13434	-2.20864
SNR56	-0.586406	-0.534719	-0.99316	-1.24016	-1.39291	-1.46503	-1.40914	-1.01733	-1.10605	-0.315997	-0.390078	-0.318236	-0.146618	-0.110206	-0.510389	-0.878593	-0.795731	-0.436827
RPS8A, YBL071C-B	-0.334096	-1.11315	-1.11117	-1.05233	-0.953959	-0.915343	-0.815376	-0.644055	-0.230607	0.301076	-0.519043	-0.624171	-0.575153	-0.514257	-0.596298	-0.58069	-0.272362	-0.12681
KTI11	-0.817799	0.362546	0.863727	0.889232	0.717278	0.651617	0.594992	0.506477	0.442811	0.941997	0.988723	1.07694	1.24369	1.3692	1.27401	1.15985	1.25285	1.32116
YBL071C	-1.6796	-2.08745	-2.16827	-2.26197	-2.29484	-2.24678	-2.19636	-2.24123	-2.14759	-2.22708	-2.1505	-2.15531	-2.24224	-2.31498	-2.21755	-2.08174	-2.03367	-2.10416
YBL070C	-1.58288	-2.06554	-2.09289	-2.12671	-2.15716	-2.2167	-2.24767	-2.25053	-2.09783	-1.92331	-1.65636	-1.64884	-1.80928	-2.03012	-2.11455	-2.08724	-1.89327	-2.19508
AST1, YBL068W-A	0.19722	0.0786233	0.0478162	0.246657	0.48798	0.627303	0.709665	0.700725	0.791837	0.780921	0.148452	-0.0925724	0.0450872	0.307659	0.403086	0.420075	0.385356	0.415785
PRS4	1.68375	0.936302	0.898504	1.05129	1.21778	1.22427	1.21654	1.24286	1.08393	1.7483	0.582708	0.386095	0.648585	0.990559	0.921222	0.780619	0.753083	0.958371
UBP13	2.24539	2.78787	2.89143	3.0301	3.10465	3.07943	2.97222	2.81355	2.65012	2.47412	2.52175	2.63144	2.77813	2.90225	2.93013	2.9124	2.86813	2.82122
CUT006	-1.15021	-0.982034	-0.861537	-0.472737	-0.211735	-0.568943	-1.08739	-1.37587	-1.55719	-0.791516	-0.319489	-0.0939683	-0.0808235	-0.194602	-0.33325	-0.436028	-0.181689	-0.81967
SEF1	2.90739	2.42696	2.23652	2.28936	2.43334	2.51841	2.52429	2.36757	2.17996	2.83994	2.04436	1.86722	2.03463	2.26576	2.22	2.1344	2.13303	2.26374
YBL065W	-1.54569	-0.741461	-0.881917	-1.22832	-1.60026	-1.68523	-1.68692	-1.6765	-1.80227	-2.1284	-1.33261	-1.19653	-1.24928	-1.41007	-1.56635	-1.67804	-1.68424	-1.2838
PRX1	4.32404	5.20012	5.43801	5.37396	5.19671	5.17706	5.16202	5.08067	4.87252	4.67163	4.96301	5.18977	5.26974	5.28165	5.28544	5.20963	4.95231	4.84837
KIP1	-0.0699205	0.350598	0.347224	0.522707	0.763887	0.973423	1.19156	1.496	2.02451	0.546679	0.454957	0.466343	0.597142	0.738125	0.751847	0.783979	0.934167	1.29502
SKT5	0.220222	0.982495	1.03111	1.26718	1.50927	1.58671	1.45716	1.09959	1.06633	0.963597	1.29373	1.37674	1.45484	1.44648	1.27104	1.1014	1.12491	1.19209
YBL062W	-1.81509	-1.98166	-2.03967	-2.06959	-2.06684	-2.05467	-2.06157	-2.10897	-2.17321	-1.94579	-2.1582	-2.2544	-2.23098	-2.17959	-2.16466	-2.13743	-2.0745	-2.1269
YEL1	-0.326375	0.545842	0.604921	0.625984	0.611292	0.612461	0.565706	0.464368	0.595711	0.390059	0.621703	0.693575	0.828754	0.910867	0.801082	0.654126	0.610074	0.763661
YBL059C-A	1.93722	0.952706	0.624948	0.610042	0.70823	0.641945	0.638255	0.797767	1.34056	1.81718	0.930876	0.76022	0.820261	0.90581	0.699319	0.551089	0.71993	1.07936
YBL059W	0.877456	0.300046	0.109437	-0.0513532	-0.188638	-0.325288	-0.360548	-0.297315	-0.00961762	1.08873	0.397442	0.261948	0.39476	0.518769	0.227002	-0.0756865	-0.0745124	0.290412
SHP1	3.44323	3.67843	3.6535	3.63935	3.61274	3.54356	3.42635	3.24233	3.41136	2.96027	3.11236	3.26675	3.38183	3.43402	3.3731	3.26764	3.17597	3.09247
PTH2	1.08122	1.27028	1.28935	1.20627	1.07869	0.946435	0.880619	0.910186	1.37084	1.1575	1.3299	1.42104	1.38088	1.27413	1.12274	1.01063	1.04262	1.2295
PTC3	3.19883	3.41242	3.36496	3.45468	3.54591	3.55114	3.5507	3.60246	3.83344	3.27458	3.02761	3.02273	3.05845	3.10942	3.09576	3.05371	2.98298	3.09416
YBL055C	0.347872	0.699866	0.866994	0.982994	1.00865	0.93709	0.81675	0.696508	0.545705	0.538952	0.659667	0.68739	0.805266	0.897729	0.80503	0.628114	0.4635	0.469097
YBL054W, YBL053W	-0.492009	-0.744758	-0.521994	0.0959869	0.781496	1.17702	1.34743	1.28897	0.972248	0.320628	-0.412003	-0.329513	0.301735	0.960415	1.03029	0.974717	1.10784	1.44401
SAS3	-0.26205	0.298689	0.256859	0.322694	0.376896	0.28937	0.167702	0.1292	0.618014	0.995342	0.733373	0.682395	0.752489	0.805996	0.656925	0.521477	0.56025	0.730372
PIN4	2.56007	2.88507	2.87793	3.00377	3.16007	3.24396	3.23936	3.1859	3.06525	3.08882	2.70317	2.73612	2.89913	3.07084	3.06382	3.00932	2.94236	3.11143
SEC17	2.71822	3.11853	3.11252	3.14317	3.14491	3.08092	2.99929	2.92836	3.22143	2.69748	2.75305	2.87108	2.91929	2.90327	2.80472	2.71599	2.68633	2.81639
SUT438	-0.811272	-0.80455	-1.04415	-1.24368	-1.43111	-1.71911	-1.80614	-1.36382	-0.294405	-1.04798	-0.852339	-0.865323	-0.938493	-1.06123	-1.267	-1.47356	-1.57689	-1.36008
MOH1, YBL048W	0.519076	1.84717	2.52752	3.23165	3.78534	4.14093	4.28433	4.22892	3.75456	1.92557	2.60423	3.00156	3.2732	3.47203	3.68603	3.80704	3.69645	3.69947
EDE1	3.64056	4.01832	4.0296	4.05799	4.0763	4.05159	3.91032	3.60138	3.47942	3.62618	3.59231	3.63688	3.75316	3.86817	3.88485	3.82852	3.68952	3.61258
PSY4	0.635517	0.589834	0.550066	0.649454	0.794678	0.819026	0.832808	0.874577	1.62793	0.534865	0.581907	0.670699	0.780321	0.830646	0.685967	0.602258	0.861155	1.12916
COR1	5.50433	5.10704	4.84856	4.66149	4.54529	4.55443	4.61693	4.64217	4.53962	5.43168	4.31956	4.15974	4.25841	4.40307	4.28749	4.16111	4.09943	4.33403
YBL044W	-1.23022	-1.62924	-1.62469	-1.7404	-1.85951	-1.86146	-1.83644	-1.92942	-2.15518	-1.45883	-1.72757	-1.77857	-1.98799	-2.13393	-1.92736	-1.67371	-1.64923	-2.09453
ECM13	2.56772	4.66189	4.85963	4.40786	3.77991	3.62535	3.53989	3.35834	3.10578	3.98429	4.68132	4.81804	4.59763	4.26222	4.04126	3.87153	3.72362	3.87861
FUI1	1.20284	1.54219	1.63559	1.7357	1.77766	1.74139	1.66485	1.56544	1.42146	2.60489	2.2758	1.95132	1.92726	2.03959	2.08339	1.97533	1.65368	1.38768
PRE7	2.68129	3.16291	3.32277	3.4994	3.60634	3.63141	3.65275	3.74769	3.80422	3.25564	3.29662	3.33127	3.46981	3.58445	3.50011	3.35993	3.26552	3.47409
ERD2	1.70531	2.17339	2.27316	2.60479	2.88927	2.96468	2.95994	2.97028	2.81359	2.59868	2.75039	2.80883	2.84805	2.83884	2.74062	2.60871	2.47404	2.50909
YBL039W-B	0.810732	1.94812	2.19105	2.13773	1.94522	1.87723	1.82416	1.73842	1.51327	0.955422	2.09492	2.56298	2.71631	2.59637	2.23612	1.89952	1.91528	1.93389
URA7, YBL039C-A	1.31486	-1.0018	-1.33673	-0.903237	-0.250112	-0.0555602	0.0118485	0.00956281	-0.032682	1.93119	-0.813878	-1.3198	-0.8114	-0.056409	-0.0536623	-0.195652	-0.164526	0.128638
MRPL16	2.9152	1.79246	1.40243	1.37652	1.4313	1.21867	1.04851	1.06757	1.54163	2.18818	1.36388	1.23836	1.3095	1.39616	1.22781	1.07887	1.11227	1.36223
CUT444	-1.33065	-2.11274	-2.20927	-2.21079	-2.12055	-2.00763	-1.88725	-1.86086	-1.75711	-1.96365	-1.75931	-1.89002	-2.02449	-2.07604	-1.8498	-1.61901	-1.55065	-1.92583
APL3	1.30323	1.4792	1.37731	1.53546	1.7489	1.86793	1.86496	1.72647	1.46377	1.59752	1.26798	1.26353	1.44971	1.66218	1.6775	1.6165	1.53038	1.62476
YBL036C	1.2176	1.6637	1.75841	1.85266	1.91067	1.94951	1.96905	1.95804	2.05389	1.81504	1.52504	1.60787	1.71624	1.81867	1.81676	1.79692	1.7838	1.9177
POL12	0.310303	0.129225	0.126166	0.471148	0.943084	1.34326	1.64626	1.80531	1.82607	1.1122	0.130382	0.011333	0.251548	0.597253	0.736697	0.825802	0.894525	1.007
STU1	0.153694	0.89388	0.984759	1.28429	1.63694	1.97998	2.25863	2.48311	2.56294	1.16983	1.13116	1.18985	1.35795	1.53559	1.59117	1.63079	1.72198	1.97782
RIB1	2.79702	3.23872	3.23074	3.09164	2.93757	2.88505	2.84618	2.76941	3.00015	2.19035	2.78675	2.86802	2.72166	2.50802	2.38871	2.29711	2.21803	2.37499
HEK2	2.74143	2.39902	2.17178	2.13024	2.19335	2.27747	2.4067	2.60277	2.9503	2.53182	1.86937	1.69923	1.68542	1.7312	1.68689	1.65076	1.64721	1.81226
SHE1	0.158254	-0.0782677	-0.325604	-0.511033	-0.582055	-0.481835	-0.328719	-0.257963	-0.0126944	0.195803	-0.173728	-0.308347	-0.337422	-0.348112	-0.47585	-0.586072	-0.619566	-0.339369
PET9	6.11255	5.60439	5.32908	5.23361	5.21474	5.24243	5.31125	5.38584	5.17896	6.50111	5.20026	4.92932	5.00827	5.23427	5.31868	5.33839	5.2161	5.28673
SUT006	-0.888596	-1.04432	-1.19647	-1.36579	-1.52095	-1.62827	-1.71501	-1.81071	-2.03471	-0.637317	-1.30253	-1.44133	-1.63565	-1.7693	-1.77072	-1.72202	-1.73573	-1.76561
YBL029C-A	3.14034	3.36051	3.5177	3.43324	3.25048	3.10024	3.0165	2.97946	3.23121	2.694	3.2116	3.59642	3.7019	3.61079	3.35321	3.11475	3.09405	3.14501
YBL029W	-0.632964	-0.743273	-0.866165	-0.930387	-0.964311	-1.01619	-0.984171	-0.834529	-0.258051	-0.840764	-0.985907	-1.06779	-0.918963	-0.727218	-0.73306	-0.718714	-0.520516	0.0859715
SUT439	-0.17369	1.4649	1.709	1.93037	2.04876	2.10515	2.0422	1.9735	1.69038	0.804788	1.597	1.92658	2.04027	2.03999	1.98009	1.87428	1.79134	1.91995
YBL028C	-1.27765	-0.648859	-0.324925	-0.0606981	0.107407	0.109285	0.0487435	0.0104738	0.285159	0.58528	-0.172677	-0.253935	0.0215123	0.285667	0.0654653	-0.118229	0.173192	0.619837
RPL19B	-0.467824	-1.22355	-1.35624	-1.13797	-0.843574	-0.759456	-0.673806	-0.46524	-0.461634	0.393674	-0.518541	-0.575433	-0.630251	-0.622499	-0.592457	-0.50144	-0.366812	-0.29655
SUT440	0.61498	1.69755	2.10831	2.37919	2.50367	2.56042	2.51899	2.38972	2.01695	2.03841	1.86289	1.82951	2.05311	2.30942	2.37216	2.36089	2.34199	2.30149
SUT441	-1.80135	-2.05163	-2.09643	-2.08087	-2.05104	-2.10935	-2.10999	-1.98322	-1.36286	-1.89672	-1.91795	-1.92024	-1.88552	-1.87447	-1.89918	-1.81476	-1.45504	-1.48464
LSM2	0.522596	1.26203	1.50512	1.50697	1.40701	1.3584	1.38213	1.4941	1.94762	2.02084	1.77356	1.79384	1.80221	1.73047	1.3828	1.11406	1.21256	1.82427
RRN10	-0.0616733	0.243111	0.308721	0.458991	0.573168	0.582788	0.60974	0.749373	0.985841	0.595111	0.757395	0.672306	0.619129	0.598855	0.660943	0.780883	0.972654	1.03274
NCL1	1.33508	0.70691	0.495096	0.763	1.15352	1.29207	1.31932	1.28502	1.40097	2.22157	0.841842	0.516948	0.650536	0.966981	1.07249	1.12486	1.14857	1.3989
MCM2	0.599704	0.851626	0.886859	1.12282	1.4049	1.6076	1.74982	1.83611	2.08623	1.1375	0.557779	0.419506	0.532022	0.754606	0.894707	1.00353	1.07838	1.24687
PIM1	3.36395	2.90521	2.73981	2.8217	2.97184	2.93062	2.84151	2.77503	3.20133	2.91082	2.50763	2.48446	2.60769	2.75027	2.74067	2.71827	2.74899	2.91937
HAP3	1.17333	0.956805	0.865635	0.630274	0.440453	0.441233	0.555045	0.662847	1.11803	1.44098	0.785003	0.704831	0.6746	0.662754	0.546187	0.46076	0.452219	0.698827
RFT1	1.17461	1.28593	1.15706	1.2195	1.32383	1.43406	1.52242	1.61125	1.16731	2.04916	1.17456	0.96756	1.02993	1.21755	1.32871	1.35467	1.14829	1.2047
APN2	0.826527	0.880598	0.88958	0.962664	1.02342	0.982265	0.873157	0.691312	0.733621	0.862379	0.688997	0.724295	0.806394	0.902857	0.924666	0.896917	0.789246	0.930203
POP8	-0.918976	-0.0757348	0.0796706	0.193019	0.255518	0.334119	0.367426	0.341726	0.233024	0.394512	0.562518	0.629406	0.613766	0.508062	0.227846	0.00839412	0.114514	0.377004
PEP1	2.36687	2.5278	2.38354	2.52994	2.72364	2.75404	2.63494	2.42369	2.02998	2.65938	2.57535	2.47935	2.51967	2.59103	2.57596	2.47694	2.27734	2.15793
CUT007	-0.585017	-1.17113	-1.18107	-1.22006	-1.25284	-1.32389	-1.42072	-1.57497	-1.76947	-0.970977	-1.07595	-0.935898	-0.992941	-1.04955	-0.995062	-0.999569	-1.1668	-1.62264
FUS3	-0.970554	-0.869774	-0.586045	-0.616868	-0.727133	-0.747072	-0.736207	-0.783491	-0.638396	-1.25345	-0.585809	-0.374992	-0.291444	-0.266219	-0.21829	-0.201764	-0.212783	-0.194076
ACH1	6.29719	5.23829	4.85537	4.663	4.61844	4.67374	4.78865	4.87339	4.87959	5.86305	4.48513	4.16048	4.31397	4.59843	4.57379	4.48474	4.39793	4.58246
SUT007	-1.56671	-0.181727	0.447481	0.616379	0.589554	0.634336	0.743746	0.979834	1.54314	-1.08457	0.281294	0.920977	1.15562	1.14711	1.09795	1.09565	1.30627	1.35066
RRN6	0.490807	0.854365	0.867361	0.940109	1.03792	1.17337	1.30787	1.4777	1.4545	0.945004	0.881784	0.987925	1.14131	1.26007	1.2171	1.15529	1.16617	1.33136
FMT1	1.33857	1.41451	1.38799	1.31387	1.202	1.07689	0.996131	1.03105	1.09081	1.00019	1.15885	1.1266	1.05324	0.975486	0.956341	0.926811	0.842665	0.65905
YBL012C	-1.41438	-1.49252	-1.4114	-1.5225	-1.67399	-1.75918	-1.80722	-1.8163	-2.01114	-1.40052	-1.51409	-1.57537	-1.79126	-1.93028	-1.71517	-1.49068	-1.53808	-1.9026
SCT1	2.46902	2.40661	2.22573	2.16727	2.17738	2.25333	2.3351	2.395	2.28331	2.21278	2.04163	1.98189	1.95873	1.96906	1.99528	2.00135	1.92381	1.92737
YBL010C	-0.0596218	-0.205904	-0.245221	-0.213336	-0.150902	-0.18189	-0.11359	0.138039	1.22858	0.345181	-0.0110281	-0.0306029	-0.0155079	0.000109373	-0.0874095	-0.123537	0.00975901	0.245423
ALK2	0.384303	0.4261	0.232894	0.213536	0.28926	0.423994	0.674024	1.08709	1.73295	0.965543	0.0754157	-0.171753	-0.189277	-0.101623	-0.0875327	-0.0336918	0.0645503	0.412341
YBL008W-A, HIR1	0.113122	0.340532	0.393121	0.538952	0.692107	0.806062	0.893119	0.95535	1.04894	0.52153	0.20214	0.185451	0.267751	0.389056	0.473965	0.552968	0.585708	0.737307
SLA1	3.50753	3.72577	3.64776	3.61315	3.5917	3.56125	3.45202	3.21838	3.1223	3.29677	3.1441	3.16615	3.22553	3.28663	3.2927	3.25114	3.12619	3.04458
LDB7	1.74201	2.05992	2.102	1.95188	1.78801	1.80097	1.825	1.70717	1.766	1.51715	1.94931	2.04927	2.05134	1.9841	1.84966	1.71824	1.7183	1.79897
YBL006W-A	-0.271677	-0.36362	-0.436087	-0.516116	-0.584613	-0.586507	-0.633838	-0.796315	-1.40919	-0.895992	-0.286639	-0.271549	-0.376215	-0.499729	-0.497678	-0.538853	-0.703338	-0.895601
PDR3, YBLWdelta8	0.334406	1.09379	1.18605	1.27354	1.27412	1.22101	1.13897	1.09576	0.827957	0.907015	1.28732	1.37524	1.36535	1.30654	1.23695	1.15788	1.08219	1.21332
UTP20	0.610261	0.489143	0.610527	1.12632	1.65651	1.8617	1.91704	1.92852	1.63638	2.10707	1.07799	0.992376	1.31599	1.72173	1.79523	1.7809	1.74481	1.96491
HTA2	2.57033	1.12016	0.717956	0.936099	1.46064	1.95629	2.44952	2.82647	3.11337	4.04756	3.49883	2.88524	2.20144	1.70985	1.69075	1.89836	2.18205	2.37405
SUT442	-1.78558	-1.83869	-1.58541	-1.77869	-2.04755	-2.05652	-2.02504	-2.16233	-2.47525	-2.06584	-1.65392	-1.62732	-1.68858	-1.81991	-1.95531	-2.04594	-1.95295	-2.15815
HTB2	1.58621	-0.148471	-0.370428	0.040836	0.845294	1.78885	2.72912	3.36869	3.61896	3.77542	2.79432	2.1181	1.43239	0.994798	1.10023	1.44093	1.66775	2.25391
ECM15	0.943738	2.38724	2.98433	2.89225	2.51553	2.30427	2.13263	1.97744	1.70791	2.64042	2.98434	3.17181	3.21264	3.12266	2.80888	2.51442	2.52478	2.69241
CUT008	-2.14235	-1.94923	-1.87739	-2.06377	-2.2592	-2.2323	-2.18205	-2.23881	-2.44631	-2.22918	-1.9067	-1.9846	-2.17928	-2.28136	-1.97181	-1.69596	-1.84186	-2.32303
SUT008	-1.37428	-1.42344	-1.4103	-1.65223	-1.89985	-1.92771	-1.93575	-2.11716	-2.19129	-1.39286	-1.3119	-1.39953	-1.4982	-1.56349	-1.54785	-1.51849	-1.45483	-1.70339
NTH2	2.01337	2.75103	2.85433	2.8942	2.89661	2.95333	2.98177	2.96081	2.93682	2.13176	2.57972	2.77403	2.76943	2.69638	2.64996	2.59805	2.5229	2.70434
RER2	0.492952	0.176006	0.0796195	0.18688	0.358313	0.410597	0.384426	0.202967	0.583871	0.937884	0.620452	0.54046	0.532478	0.567471	0.576913	0.572823	0.577321	0.508598
SUT009	-0.758096	0.143166	-0.00818938	-0.0605733	-0.120529	-0.183485	-0.352405	-0.591236	-1.08574	-0.592775	0.129244	0.494973	0.5149	0.374475	0.229941	0.0465349	-0.173347	-0.196934
COQ1	2.51197	1.96348	1.64145	1.60823	1.64816	1.56179	1.4449	1.34918	1.21984	1.84573	1.65173	1.51462	1.47923	1.46242	1.34754	1.22305	1.14663	1.29615
GPI18	1.03431	1.51585	1.56916	2.02391	2.46485	2.57863	2.44713	2.18574	1.33927	1.47722	1.87464	1.97849	2.12584	2.22314	2.14592	1.97467	1.8344	1.76764
RCR1	3.39331	3.50838	3.46426	3.46632	3.44522	3.36712	3.17225	2.79664	2.3575	2.47715	3.24281	3.48634	3.52706	3.42431	3.25005	3.03232	2.90608	2.55746
UGA2	1.4174	2.58163	2.94671	3.26409	3.45412	3.58854	3.59135	3.42887	2.9677	1.98724	2.31287	2.56048	2.74782	2.89985	3.07427	3.20488	3.20625	3.16088
SUT443	-1.18182	-1.59156	-1.82339	-1.98104	-2.07235	-2.11277	-2.12673	-2.15669	-2.16276	-1.6811	-1.86851	-1.98074	-2.07435	-2.14296	-2.15854	-2.13839	-2.09021	-2.20683
DSF2	-0.3321	-0.202207	-0.323411	-0.321114	-0.232247	-0.0779799	0.100076	0.295717	0.530296	0.01436	-0.0293766	-0.0495517	-0.0674344	-0.0914578	-0.20155	-0.271979	-0.207321	0.227225
SUT010	-1.68921	-1.13516	-1.25762	-1.44526	-1.57786	-1.3837	-1.01169	-0.515304	-0.285611	-1.63398	-1.62349	-1.63834	-1.63423	-1.63929	-1.68634	-1.68445	-1.58922	-1.17126
FLR1	-0.493637	0.296823	0.392278	0.532338	0.662851	0.854085	0.981489	1.00599	0.649677	0.210744	0.492806	0.536319	0.552868	0.587169	0.695586	0.794345	0.823062	0.936879
SUT011	-1.679	-1.64502	-1.5533	-1.68448	-1.81794	-1.79301	-1.75851	-1.8713	-1.72365	-1.88796	-1.85513	-1.88447	-2.00068	-2.11005	-2.0697	-1.94292	-1.74452	-1.76685
CUT009	-1.99622	-0.975188	-1.17434	-1.49101	-1.69916	-1.50444	-1.41322	-1.65356	-2.2249	-2.41739	-2.24158	-1.94491	-2.0018	-2.11391	-2.00101	-1.79936	-1.59982	-1.47056
HHF1	4.01405	3.51885	3.30287	3.33623	3.57108	4.0051	4.57708	5.18856	5.61362	5.33372	4.99627	4.70993	4.37716	4.11903	4.05858	4.185	4.47639	4.90045
SUT444	-1.66782	-1.70442	-1.7095	-1.86822	-2.03134	-2.04927	-2.00316	-1.99059	-1.85519	-1.56189	-1.90194	-1.888	-1.90874	-1.89113	-1.79857	-1.71437	-1.68998	-1.95474
HHT1	4.77377	4.63009	4.50486	4.38095	4.31835	4.4024	4.61029	4.92201	5.27416	5.14288	4.91821	4.81116	4.57989	4.39475	4.40146	4.4801	4.51107	4.59525
IPP1	5.56075	5.15613	4.93505	4.80083	4.72581	4.69899	4.70694	4.69753	4.79882	5.31135	4.66315	4.57119	4.6131	4.73022	4.82056	4.87168	4.78734	4.78735
YBR012C	-1.42792	-0.540531	-0.65073	-1.06425	-1.50222	-1.63561	-1.7318	-1.85995	-2.07873	-0.859385	-0.431905	-0.45455	-0.699024	-1.01892	-1.29012	-1.48341	-1.45814	-1.43364
YBR013C	0.884478	1.77635	2.0808	2.40713	2.57941	2.46312	2.25852	2.19124	2.15269	1.56543	1.81663	1.97148	2.16992	2.29456	2.19626	2.03373	1.92592	1.94711
GRX6	0.901191	1.27265	1.32844	1.37577	1.32936	1.00071	0.696227	0.668149	1.57206	1.93999	1.62438	1.5894	1.53449	1.4389	1.21993	1.02323	0.928726	1.01829
MNN2	2.41003	2.49659	2.33119	2.42076	2.5792	2.67748	2.69857	2.63405	2.48367	2.77751	2.1969	2.02428	2.07069	2.21489	2.28866	2.31237	2.24988	2.30497
SUT012	-1.25655	-0.654408	-0.580656	-0.771987	-0.988423	-0.978561	-1.04326	-1.40791	-1.83872	-1.62653	-1.36802	-1.2621	-1.28519	-1.31863	-1.25203	-1.26874	-1.51781	-1.84201
YBR016W	4.23761	4.69877	4.71752	4.55838	4.29905	4.00653	3.70548	3.44229	3.43829	3.74288	4.31265	4.39975	4.42161	4.32522	4.00074	3.63841	3.50736	3.50675
KAP104	1.56467	1.50409	1.46047	1.64939	1.88452	2.00099	2.02104	1.92445	1.86493	2.34993	1.50986	1.36163	1.53379	1.79816	1.84554	1.82321	1.76237	1.91212
GAL7, GAL10	-1.50813	-1.5126	-1.51079	-1.55613	-1.60337	-1.58146	-1.45253	-1.19131	-0.885223	-1.70286	-1.54204	-1.49455	-1.47792	-1.47161	-1.45774	-1.4298	-1.36316	-1.28078
SUT013	0.130435	0.562884	0.493608	0.536176	0.638913	0.848734	1.10048	1.42431	1.40574	0.424334	0.81871	0.862199	0.953813	1.02464	1.0053	0.977166	1.0161	1.36351
CUT445	-1.54876	-1.29313	-1.38725	-1.57822	-1.75858	-1.79418	-1.8086	-1.86737	-1.90739	-1.64763	-1.3476	-1.42372	-1.51323	-1.59055	-1.60642	-1.63187	-1.70172	-1.58945
GAL1	-1.23654	-0.738217	-0.729276	-0.738605	-0.722928	-0.543326	-0.308059	-0.0145257	-0.190408	-0.821918	-0.442843	-0.437658	-0.453063	-0.485608	-0.531968	-0.575496	-0.58763	-0.289302
FUR4	-0.742494	-1.01629	-1.14982	-1.13181	-1.08192	-1.10964	-1.09799	-0.931705	-0.932865	0.736988	-0.532595	-0.90348	-0.763898	-0.473409	-0.48736	-0.572064	-0.582159	-0.545435
POA1	1.56205	1.19138	1.074	1.1904	1.3438	1.38118	1.39583	1.38989	1.27071	1.22224	0.879267	0.885019	1.07041	1.25165	1.15395	1.02662	1.05072	1.4015
CHS3	1.30849	1.81646	1.7919	2.0859	2.43655	2.68621	2.80647	2.82517	2.53332	1.87317	2.02631	2.07448	2.12856	2.16262	2.13209	2.06411	1.96626	2.07222
SCO2	2.10174	1.69761	1.55822	1.60613	1.6985	1.67491	1.63095	1.60514	1.66083	1.46931	1.20789	1.23549	1.35077	1.46401	1.43411	1.38863	1.38385	1.57458
OLA1	3.51002	2.06298	1.91764	2.4063	3.09853	3.56473	3.90098	4.01689	3.82502	4.03033	2.03475	1.8349	2.34838	3.09111	3.46017	3.69669	3.74657	4.00584
ETR1, YBR027C	3.92654	4.77642	5.03039	5.17262	5.22103	5.26756	5.2177	5.03787	4.71201	4.17381	4.06522	4.25314	4.45814	4.62274	4.67406	4.67223	4.59344	4.55723
YBR027C, YBR028C	1.76076	1.6093	1.35095	1.37886	1.45554	1.37547	1.25686	1.1986	1.1985	1.65241	1.20759	0.956773	0.921116	0.95164	0.860543	0.760023	0.725501	0.826654
CUT010	-1.48923	-1.56669	-1.55804	-1.62119	-1.74431	-1.89541	-1.96775	-1.85271	-1.86248	-2.27185	-1.43976	-1.16599	-1.39648	-1.76165	-1.85034	-1.8431	-1.85525	-1.87831
CDS1	1.16517	1.81225	2.14759	2.4166	2.4574	2.15792	1.81442	1.73057	1.36972	2.27992	1.2085	0.944949	1.21903	1.6335	1.72659	1.67143	1.48182	1.55746
YBR030W	-0.462926	0.222053	0.442813	0.518124	0.463879	0.280227	0.0356637	-0.209768	-0.0794505	0.358013	0.114303	0.12958	0.265447	0.392069	0.364124	0.28482	0.22912	0.0615565
CUT446	-1.48213	-1.74627	-1.64618	-1.72571	-1.85549	-1.92731	-1.91096	-1.79413	-1.81093	-1.92849	-1.97268	-1.9637	-1.89527	-1.85745	-1.94598	-2.03105	-1.98241	-1.87303
RPL4A	2.6966	0.301375	0.266831	1.60998	3.06654	3.3014	3.20893	3.17381	3.13914	4.3355	2.44763	1.86982	2.14827	2.73719	2.98506	3.07258	2.90008	3.31222
SUT445	-1.39302	-1.22431	-1.28278	-1.28988	-1.2259	-0.99448	-0.789782	-0.693018	-1.23628	-1.36282	-1.17855	-1.07624	-0.909998	-0.799812	-0.898125	-1.03017	-1.00271	-0.877479
YBR032W, EDS1	1.01185	0.699662	0.510139	0.533804	0.638699	0.691376	0.67054	0.549925	0.344036	0.932548	0.689194	0.608396	0.636708	0.71076	0.72439	0.687843	0.557877	0.658231
HMT1	1.09198	0.576269	0.537538	0.922603	1.36976	1.53227	1.57173	1.54786	1.38777	1.88631	0.803729	0.647636	0.972879	1.36508	1.34681	1.23533	1.1796	1.24132
PDX3	3.46128	4.60683	4.60468	4.34424	3.99101	3.80252	3.60288	3.35786	3.11028	3.41389	4.21788	4.5415	4.35219	3.97685	3.70439	3.46657	3.25627	3.23435
CUT011	-1.34846	-1.49368	-1.58022	-1.67514	-1.78577	-1.90754	-1.98262	-1.95398	-2.02738	-1.7883	-1.62106	-1.3744	-1.35974	-1.40593	-1.3732	-1.384	-1.58067	-1.72546
CUT012	-1.6025	-1.72455	-1.67808	-1.76037	-1.87214	-1.90691	-1.87349	-1.77591	-1.83866	-1.43069	-1.78022	-1.84754	-1.76925	-1.63569	-1.55512	-1.53501	-1.61664	-1.65462
TLC1	2.65808	3.3283	3.30055	3.59717	3.88126	4.00134	3.98844	3.97572	3.06899	4.17744	3.90752	4.0201	4.05507	4.05509	3.98771	3.86042	3.58942	3.61248
CSG2	3.47475	3.97984	3.9541	3.97005	3.9604	3.92907	3.81654	3.62085	3.28166	3.49622	3.61752	3.58897	3.57648	3.58411	3.62862	3.59493	3.38313	3.15046
SCO1	2.9515	1.74604	1.37838	1.24109	1.23468	1.18612	1.26705	1.52276	2.15484	1.8198	1.1299	0.928644	0.951901	1.05158	1.03388	1.01451	1.07615	1.12152
CUT013	-1.62992	-1.89445	-1.89152	-1.92322	-1.96311	-1.98337	-1.98962	-2.01738	-2.15383	-1.87865	-1.77864	-1.90934	-2.12149	-2.2787	-2.17828	-2.05471	-2.0914	-2.31852
CHS2	1.56025	2.29597	2.25136	1.87889	1.27576	0.640072	0.168373	0.108159	0.0410654	1.94283	1.75254	1.58271	1.41111	1.22851	0.959584	0.608792	0.175146	-0.0597528
ATP3	5.93137	5.33597	5.18448	5.0362	4.8972	4.77356	4.67335	4.54108	4.38357	6.03663	4.65749	4.47042	4.62115	4.84774	4.80035	4.70287	4.59867	4.524
FIG1	-1.6558	-1.89552	-1.98586	-2.13481	-2.20736	-2.07646	-1.70548	-1.03852	-0.293776	-2.05566	-2.10599	-2.15559	-2.16031	-2.14178	-2.10355	-2.01889	-1.86251	-1.66964
FAT1	0.987673	1.85765	1.95239	2.08883	2.18457	2.29366	2.35973	2.39837	2.08874	1.56645	1.39705	1.44585	1.57699	1.70991	1.69626	1.62847	1.54201	1.76539
CST26	0.156724	0.477679	0.302969	0.57364	0.910199	1.06308	1.09017	1.0593	0.808	0.605084	0.501458	0.509528	0.531441	0.58656	0.655433	0.693018	0.60854	0.739724
QDR3	0.973169	2.99828	3.53591	3.82124	3.85819	3.76023	3.48735	3.14821	2.57596	1.78522	2.76394	3.0661	2.90467	2.63566	2.61834	2.535	2.13289	1.88107
TCM62	1.6609	1.00505	0.667593	0.635456	0.697053	0.651779	0.551587	0.372703	0.212573	1.29429	0.813356	0.751181	0.792226	0.837734	0.741317	0.651018	0.654385	0.664758
CUT014	-1.64737	0.142326	0.44241	0.485077	0.325759	0.143653	-0.14386	-0.431571	-1.08048	-2.01417	0.0214709	0.52375	0.249797	-0.284413	-0.498586	-0.726688	-1.06896	-1.48338
CUT015	-0.197922	0.266588	0.314661	-0.0536812	-0.514509	-0.699675	-0.610588	-0.203641	0.391094	1.07181	1.36912	1.69	1.61356	1.33893	1.01816	0.867136	1.1446	1.2914
GIP1	-0.343631	2.19023	2.44836	2.18327	1.75756	1.45136	1.47743	2.3584	4.50963	0.509607	2.21885	2.72716	2.61238	2.19686	1.68641	1.26516	1.21387	2.21402
ZTA1	2.65086	4.4994	4.80623	4.85022	4.6726	4.41409	4.00271	3.53427	3.00657	3.19221	4.15368	4.50456	4.53346	4.37899	4.16236	3.84987	3.45916	3.19491
FMP23	-0.0181342	2.44817	2.96236	2.97698	2.68202	2.37697	1.94202	1.44238	0.971096	1.57403	3.17882	3.59908	3.43971	3.00043	2.58267	2.15448	1.83333	1.65578
RPS11B	-0.567958	-1.19419	-1.27518	-1.20411	-1.09403	-1.17197	-1.21363	-1.04647	-0.592812	0.241236	-0.388795	-0.572586	-0.526834	-0.403694	-0.468604	-0.535805	-0.461018	-0.0615005
REB1	2.35881	2.48951	2.25216	2.07816	1.95731	1.85408	1.81736	1.90409	2.60853	2.43522	2.16556	2.152	2.22069	2.24823	2.04164	1.84922	1.86814	2.13616
REG2	3.31379	3.09759	2.9076	2.77609	2.65209	2.46746	2.22256	1.86074	1.84013	3.31088	3.78398	3.76718	3.68401	3.50385	3.15584	2.80938	2.70248	2.89772
YBR051W	-1.89029	-2.06495	-2.04971	-2.04853	-2.03619	-2.01783	-1.99208	-1.96199	-1.94524	-2.09089	-2.08525	-2.04362	-2.09065	-2.17752	-2.24962	-2.27394	-2.21035	-2.27018
RFS1	3.78522	3.45918	3.37886	3.13881	2.8003	2.41142	2.07952	1.85639	1.71388	3.34297	3.17525	3.16334	3.00372	2.81216	2.64723	2.42929	2.03987	1.85936
CUT016	-0.980177	-1.2145	-1.29061	-1.32228	-1.28934	-1.1953	-1.10951	-1.08737	-1.1695	-1.15034	-0.877331	-0.882962	-0.819611	-0.737859	-0.715727	-0.720559	-0.599251	-0.588699
YBR053C	2.78001	3.36037	3.4884	3.45228	3.31992	3.1812	3.01515	2.82047	2.84846	2.96992	3.2141	3.35768	3.42795	3.43552	3.36577	3.22058	2.98711	2.89597
CUT449	-1.90449	-2.02727	-2.12777	-2.26678	-2.36108	-2.33482	-2.28537	-2.28011	-2.26831	-2.04371	-2.10918	-2.16208	-2.23296	-2.28213	-2.28876	-2.27617	-2.23624	-2.21674
CUT017	-1.53237	-1.45016	-1.5357	-1.67405	-1.83594	-1.93377	-1.98021	-1.96345	-2.11394	-1.88955	-1.50713	-1.46521	-1.509	-1.6071	-1.73047	-1.84732	-1.85514	-1.85967
YRO2	3.54775	4.19502	4.61095	4.8072	4.95023	5.31978	5.62875	5.67604	4.89849	4.88682	4.14962	4.37065	4.82764	5.32026	5.57028	5.68604	5.60065	5.61387
PRP6	0.326505	0.646976	0.649775	0.815489	0.973836	0.947178	0.834074	0.722442	0.864143	1.03547	0.745269	0.699322	0.742163	0.821809	0.834233	0.809517	0.746969	0.76034
YBR056W	3.08003	4.00536	4.20544	4.26225	4.22362	4.21097	4.09968	3.82181	3.55367	2.93351	3.63682	3.96128	4.12863	4.16764	4.11467	3.97022	3.74972	3.54639
YBR056W-A	2.43066	2.44094	2.32062	2.79671	3.29464	3.31385	3.01735	2.47558	1.76326	2.59404	3.27627	3.36636	3.47226	3.47692	3.29653	3.02147	2.85429	2.4372
YBR056C-B	-0.347308	-0.877591	-0.704608	-0.692792	-0.779851	-1.05194	-1.22137	-1.07193	-0.660075	-0.501486	-0.916425	-1.08292	-1.22685	-1.31003	-1.27858	-1.15156	-0.891423	-0.973408
CUT450	-1.43543	-1.16782	-1.08797	-0.9599	-0.833929	-0.62495	-0.262896	0.400341	0.412785	-1.77978	-1.66644	-1.23684	-1.06922	-1.10972	-1.39227	-1.50718	-1.20466	0.0538127
MUM2	1.61918	2.09942	2.1525	2.27432	2.42933	2.58168	2.7404	2.93095	3.51573	1.35198	1.59444	1.73952	1.83039	1.87148	1.83841	1.87487	2.12881	2.53816
UBP14	1.66726	2.03707	2.06281	2.17808	2.26849	2.27101	2.1888	2.03752	1.85363	2.12303	1.90917	1.91053	2.04866	2.18241	2.12727	2.01769	1.92924	1.96498
TSC3	1.2346	2.18955	2.30408	2.52868	2.72589	2.89747	3.06211	3.31893	3.21514	2.21248	2.43212	2.6376	2.71534	2.65495	2.36498	2.14795	2.27718	2.7116
AKL1	3.15952	3.35226	3.28117	3.33688	3.42455	3.46589	3.37903	3.12043	2.77259	2.66546	3.00882	3.13445	3.23381	3.29575	3.29673	3.23566	3.12134	3.0955
ORC2	0.468996	0.760923	0.714967	0.766587	0.811711	0.780147	0.706634	0.625217	0.690619	1.12425	0.586664	0.500577	0.59704	0.734281	0.688485	0.608804	0.561954	0.806068
CUT018	-1.45614	-1.90288	-2.05671	-2.21935	-2.33386	-2.34555	-2.31127	-2.30665	-2.34565	-1.98632	-2.04615	-2.07481	-2.12965	-2.20504	-2.30408	-2.36223	-2.3162	-2.28169
SUT014	-1.05889	-0.789004	-0.739481	-0.792016	-0.835352	-0.721242	-0.616415	-0.689136	-0.691788	-0.162171	-0.367485	-0.496617	-0.532352	-0.491694	-0.435125	-0.384845	-0.368101	-0.177708
TRM7	0.319662	0.245959	0.24261	0.407617	0.555737	0.528808	0.472745	0.446406	0.554144	0.943685	0.099158	0.0253237	0.179371	0.389899	0.391146	0.336065	0.28346	0.31285
YBR062C	1.00995	1.82962	2.15554	2.34185	2.41349	2.41903	2.45245	2.6403	2.90371	1.57953	1.87008	2.13335	2.37121	2.50634	2.43848	2.37264	2.50899	2.62617
CUT019	-1.93217	-1.98263	-1.89543	-1.96261	-2.056	-2.04354	-2.03542	-2.11988	-2.38017	-1.86656	-1.96131	-2.05815	-2.16469	-2.22127	-2.12544	-1.99691	-1.93707	-2.03647
CUT451	-0.908555	0.188785	0.349602	0.181632	-0.00876605	0.148952	0.529598	1.11262	2.05792	-0.335285	0.653568	0.953102	0.957211	0.832205	0.647661	0.483316	0.534773	1.02949
YBR063C, ECM2	-0.0126531	0.950438	1.07528	1.25653	1.40456	1.43899	1.45764	1.63234	2.17511	1.08095	1.39564	1.56189	1.68763	1.74553	1.66718	1.57272	1.5776	1.78679
YBR064W	-1.57618	-2.01686	-2.16398	-2.31	-2.38249	-2.30357	-2.1628	-2.03259	-2.0458	-2.12304	-2.36827	-2.43971	-2.47365	-2.4519	-2.3265	-2.20139	-2.20815	-2.38257
NRG2	1.17712	1.28311	1.69776	2.08911	2.32339	2.21216	1.96485	1.67389	1.44421	2.06586	1.98203	2.14885	2.53392	2.83196	2.67274	2.45743	2.57118	2.55004
CUT020	-1.62865	-1.91849	-1.99088	-2.07861	-2.15469	-2.24774	-2.28222	-2.2056	-1.86961	-1.88543	-2.03068	-1.97512	-1.9735	-2.01359	-2.07603	-2.1066	-2.10663	-2.03338
SUT015	-1.45748	-1.35089	-1.25989	-1.45352	-1.69871	-1.83533	-1.79843	-1.43969	-1.01464	-0.831195	-1.17315	-1.23223	-1.29046	-1.34089	-1.39485	-1.39156	-1.32951	-1.19264
SUT016	-0.637582	-0.36838	-0.494257	-0.68786	-0.910681	-1.0986	-1.26612	-1.37308	-1.43118	-0.63145	-0.365506	-0.307121	-0.389782	-0.559096	-0.792984	-1.01334	-1.0738	-1.099
TIP1	5.61236	6.25535	6.25965	5.71171	5.05281	4.787	4.70776	4.73952	4.68918	6.03277	5.77651	5.83327	5.74205	5.54334	5.18686	4.82104	4.5173	4.58747
BAP2	4.58557	4.63923	4.24464	3.90938	3.66985	3.64556	3.76529	4.07137	4.09053	4.21813	3.99729	3.89461	3.86909	3.80664	3.47392	3.1462	3.09959	3.44435
TAT1	3.14632	3.37726	3.23826	2.75574	2.29608	2.29936	2.51194	2.79816	2.86655	3.80942	1.99317	1.77934	2.0127	2.31155	2.07624	1.80735	1.78828	2.19083
CUT021	-1.73638	-1.59214	-1.75966	-1.93664	-2.10655	-2.25649	-2.34692	-2.30224	-2.08843	-2.12648	-2.01517	-2.08884	-2.12661	-2.14834	-2.14912	-2.16299	-2.2119	-2.21952
CUT022	-1.40767	-1.61052	-1.71573	-1.90747	-2.10379	-2.24412	-2.31001	-2.32213	-2.13279	-1.95034	-2.02147	-1.97351	-1.97207	-2.01265	-2.12283	-2.22888	-2.26823	-2.15
ALG14	0.674856	1.01232	1.02426	1.10188	1.20776	1.42217	1.69151	1.96907	2.10196	1.23597	1.10355	1.08288	1.08632	1.12955	1.19903	1.25993	1.25233	1.43322
YBR071W	2.04218	2.45812	2.47837	2.77666	3.09323	3.20758	3.24176	3.30324	3.57555	2.42583	2.57668	2.5929	2.71892	2.84302	2.87372	2.84359	2.73379	2.75131
CUT023	-1.43398	-1.42097	-1.46786	-1.84676	-2.20711	-2.14565	-1.96447	-1.89169	-2.16609	-1.63637	-1.69743	-1.78644	-1.62915	-1.39516	-1.32794	-1.42554	-1.76207	-1.41509
HSP26	6.34313	6.30723	6.64939	6.75109	6.78895	6.93565	7.10751	7.21541	7.10551	6.86527	6.30015	6.50755	6.75432	7.01545	7.22461	7.37229	7.34265	7.21591
YBR072C-A	-1.92371	-2.06418	-2.15402	-2.32585	-2.42483	-2.30559	-2.17372	-2.21015	-2.36118	-2.28509	-2.42983	-2.33121	-2.2891	-2.27879	-2.28482	-2.29375	-2.31695	-2.40611
RDH54	-0.901769	-0.0982093	0.0541205	0.385494	0.749518	1.03863	1.20873	1.25867	1.47839	-0.404306	-0.132711	-0.0116026	0.192347	0.361954	0.398681	0.446184	0.650556	0.798244
YBR074W	1.06142	1.16738	1.20527	1.45499	1.71694	1.86196	1.92267	1.94073	1.5349	1.88874	1.14701	1.05339	1.19533	1.43599	1.58649	1.66769	1.59497	1.63572
ECM8	-1.38839	-1.04093	-0.709011	-0.514807	-0.378769	-0.343569	0.15585	1.61716	4.29749	-1.58207	-0.675124	-0.184911	0.0747646	0.084132	-0.317395	-0.528362	0.0345079	1.50594
YBR076C-A	1.27174	1.83152	1.8149	1.87606	1.90612	1.90435	1.81935	1.7101	1.00962	1.03937	1.68833	1.93307	2.04641	2.02529	1.82904	1.54379	1.26295	1.28673
YBR076C-A, SLM4	1.66523	2.2683	2.39214	2.41244	2.36571	2.39696	2.40582	2.34231	1.90865	1.87959	2.36695	2.53551	2.56498	2.48214	2.32471	2.16348	2.0746	2.09826
ECM33	3.80028	3.75914	3.5327	3.7107	4.04734	4.45794	4.78269	4.90423	4.18564	5.2189	3.87596	3.39623	3.36087	3.59361	3.88215	4.1163	4.07041	4.13855
RPG1	3.22628	1.57894	1.08933	1.32746	1.78793	1.88831	1.8805	1.82388	1.94402	3.11284	1.42095	0.972949	1.1212	1.50726	1.66033	1.77181	1.87537	2.15606
SEC18	2.4565	2.45767	2.38365	2.57053	2.80419	2.90585	2.92386	2.87714	2.88795	2.53873	2.11258	2.02512	2.15286	2.34561	2.42434	2.45013	2.41289	2.48657
SPT7	0.904401	1.09137	1.08941	1.22872	1.37442	1.32035	1.20312	1.11909	1.64661	1.33264	1.18978	1.25806	1.40313	1.49969	1.35386	1.21195	1.28341	1.4693
CUT452	-0.855319	-1.39086	-1.37613	-1.40769	-1.50054	-1.77827	-1.92951	-1.8018	-1.1206	-1.22099	-1.19474	-0.897057	-0.777929	-0.77998	-0.95636	-1.10963	-1.13336	-0.68711
UBC4	3.56892	3.54937	3.57344	3.45109	3.31482	3.30697	3.35135	3.37445	3.31853	3.61826	3.02847	3.07368	3.25172	3.44281	3.44328	3.41034	3.39807	3.53661
TEC1	-0.431555	-0.162325	-0.158559	-0.30008	-0.509567	-0.715721	-0.874887	-0.930902	-0.844661	-0.245524	-0.0942257	-0.0806214	-0.0548362	-0.0901614	-0.300424	-0.523325	-0.585433	-0.490032
CUT453	-1.58803	-1.79441	-1.76278	-1.71635	-1.68952	-1.74701	-1.85672	-1.97395	-2.28775	-1.72691	-1.79271	-1.88005	-1.93125	-1.94585	-1.89701	-1.83906	-1.79925	-1.94122
MIS1	1.78073	0.109104	-0.278601	-0.0770671	0.305573	0.386896	0.411945	0.452865	0.44953	1.90065	-0.119937	-0.645061	-0.523466	-0.144078	-0.0273832	0.0053127	-0.0431657	-0.0222689
RPL19A	-0.143955	-0.272752	-0.229353	-0.323168	-0.382205	-0.190088	0.208832	0.795356	1.11341	0.961393	0.526111	0.551225	0.737674	0.897855	0.740658	0.619994	0.813433	1.33397
AAC3	-1.50509	-1.60925	-1.63684	-1.7631	-1.86912	-1.82012	-1.68777	-1.51502	-1.49332	-1.69689	-1.73205	-1.87116	-1.91753	-1.92244	-1.88836	-1.80865	-1.60225	-1.72075
YBR085C-A	4.43513	5.8877	6.15082	6.18038	6.09497	6.17598	6.23842	6.26284	5.88814	3.8678	5.52803	6.13991	6.2464	6.13914	6.1754	6.18101	6.08306	5.98585
IST2	3.00869	3.40835	3.36931	3.47929	3.55107	3.5109	3.37655	3.23267	2.48945	3.35165	2.96241	2.87592	2.98655	3.15971	3.19717	3.138	2.94226	3.00613
CUT024	-1.40212	-1.80172	-1.85987	-1.88725	-1.92033	-2.04795	-2.14634	-2.11944	-1.97081	-1.94653	-2.09809	-1.92707	-1.89501	-1.95206	-2.06138	-2.03857	-1.68414	-1.516
RFC5	0.371262	0.416287	0.404307	0.612521	0.868527	1.10967	1.34021	1.5501	1.46568	1.12064	0.124034	0.0225805	0.200126	0.498031	0.711449	0.896133	0.978403	1.04247
POL30	1.63903	1.27356	1.23089	1.52093	1.96111	2.46603	2.95627	3.30412	3.29242	2.8381	0.965833	0.614821	0.876334	1.38857	1.70778	1.98636	2.18479	2.40263
YBR089W	-1.61829	-1.96533	-2.03558	-2.09502	-2.13102	-2.1689	-2.18081	-2.1602	-2.03346	-2.09213	-2.10815	-2.0872	-2.15684	-2.22771	-2.22888	-2.2105	-2.19894	-2.19518
NHP6B, YBR090C	1.54674	1.96846	2.03913	2.16348	2.31002	2.47177	2.62026	2.73359	3.09188	2.1533	2.3607	2.45595	2.66042	2.77453	2.5292	2.29927	2.45642	2.83731
YBR090C, MRS5	0.00319982	-0.515452	-0.453857	-0.360256	-0.241815	-0.189457	-0.0677199	0.113686	0.807499	0.359828	0.0469762	-0.0441065	0.0252794	0.0608511	-0.100898	-0.141329	0.217755	0.466674
PHO3	1.00056	-0.43513	-0.678464	-0.496059	-0.279099	-0.4729	-0.717868	-0.859011	-1.01847	0.914849	-0.501146	-0.962954	-0.819502	-0.479737	-0.474877	-0.595611	-0.757501	-0.713005
PHO5	2.4804	1.51764	1.1125	1.23823	1.50334	1.4664	1.28319	1.00292	0.875529	1.84205	1.67018	1.49934	1.46738	1.50978	1.50045	1.35854	1.03279	0.759742
CUT025	-1.50875	-1.60278	-1.61999	-1.70731	-1.80329	-1.8372	-1.85619	-1.90657	-2.01124	-1.88146	-1.97289	-1.98486	-1.98502	-1.96627	-1.91287	-1.8679	-1.86183	-1.93307
SUT446	-0.421631	0.0448148	0.0663066	-0.269808	-0.644686	-0.668689	-0.623818	-0.76422	-0.872806	-0.797043	0.0626323	0.266723	0.282794	0.161107	-0.0668042	-0.33767	-0.466782	-0.552252
PBY1	1.20945	1.85426	2.06749	2.30239	2.51639	2.7003	2.81505	2.84872	2.98957	1.71074	1.56129	1.71039	1.96676	2.18074	2.16941	2.13454	2.20111	2.35774
RXT2	0.879294	1.00116	1.01554	1.1969	1.38299	1.36218	1.23028	1.02529	1.37957	1.07532	1.14536	1.2392	1.33283	1.38229	1.31372	1.23024	1.19811	1.35968
YBR096W	1.90506	2.76458	2.82163	2.84716	2.75345	2.57237	2.35807	2.21313	1.92253	2.21883	2.34553	2.31941	2.27096	2.16302	1.89524	1.57827	1.30941	1.3883
VPS15	0.245895	1.02488	1.13632	1.3557	1.53823	1.64832	1.64851	1.56815	1.15673	1.20754	1.29273	1.35399	1.40227	1.44264	1.45368	1.4312	1.34765	1.43659
MMS4	-0.497237	-0.0219018	-0.0641298	0.0105618	0.151488	0.328392	0.458629	0.484317	0.838244	0.0947568	0.107294	0.254352	0.337851	0.360314	0.259741	0.219438	0.414092	0.729068
YBR099C	-0.811274	0.139309	0.258762	0.786474	1.43105	2.1968	2.82583	3.19188	2.21272	-0.0992594	0.524208	1.08764	1.41996	1.60728	1.61783	1.65446	1.89707	2.82007
FES1	3.99991	3.72208	3.75556	3.82279	3.93597	4.11508	4.28615	4.32647	4.29535	4.40192	4.25472	4.44078	4.52879	4.52136	4.37398	4.27584	4.35777	4.53172
EXO84	0.810922	1.36434	1.37292	1.46776	1.55561	1.54728	1.45635	1.31687	1.53493	1.18519	1.38666	1.45424	1.50539	1.51824	1.44869	1.3728	1.3511	1.5522
SIF2	0.806393	1.41199	1.47867	1.53429	1.56869	1.56331	1.46329	1.21572	1.46656	1.03209	1.21306	1.30683	1.39859	1.43438	1.35296	1.24676	1.18563	1.24217
YBR103C-A	-1.85132	-1.81272	-1.58252	-1.76015	-1.93688	-1.77024	-1.59092	-1.63422	-2.00243	-2.13885	-2.06664	-2.10875	-2.12304	-2.10692	-2.0464	-2.04077	-2.16553	-2.45955
YMC2	-1.3665	0.399795	0.547275	0.614402	0.589257	0.524569	0.359023	0.180097	0.350682	-0.624555	1.1113	1.34025	0.992652	0.466573	0.212121	0.0113115	-0.16502	-0.141705
VID24	0.272246	1.04238	1.05951	1.17928	1.29624	1.35681	1.31107	1.20146	1.01234	0.732771	1.00588	1.13142	1.26825	1.36383	1.36808	1.31834	1.24412	1.22471
PHO88	3.01993	2.69348	2.49408	2.70788	3.05127	3.33788	3.56013	3.68109	3.42767	3.53286	2.42443	2.1533	2.32259	2.65758	2.84249	2.99263	3.10518	3.22598
IML3	0.288085	0.324666	0.278513	0.270521	0.309928	0.415609	0.60098	0.839706	1.46266	0.394667	0.514812	0.600692	0.573154	0.542832	0.553521	0.605701	0.708985	1.16141
SUT017	-1.03246	-0.19823	-0.24833	-0.277854	-0.342856	-0.464093	-0.676579	-0.890399	-1.14864	-1.2984	-0.655327	-0.627659	-0.717778	-0.831493	-0.86198	-0.976988	-1.23994	-1.41091
YBR108W	2.36123	2.46367	2.41707	2.40023	2.41638	2.43787	2.39309	2.19209	2.31881	1.73464	1.99702	2.07839	2.18612	2.26011	2.20806	2.10976	2.04671	2.13972
CMD1	3.53778	4.15799	4.23954	4.395	4.49029	4.51862	4.53193	4.58505	4.53804	4.08486	4.15953	4.32791	4.38433	4.39589	4.38902	4.35766	4.27568	4.32943
YBR109W-A, ALG1	1.61553	1.99357	1.93051	2.097	2.27785	2.36796	2.32195	2.12563	1.58733	2.24788	2.23471	2.24912	2.25912	2.27135	2.24491	2.18554	2.08492	2.16176
YSA1	2.95947	3.32732	3.41227	3.45781	3.44614	3.3953	3.37146	3.40949	3.65867	3.2034	3.07841	3.20556	3.28281	3.32119	3.27229	3.24634	3.31916	3.4687
SUS1	0.0534465	0.299407	0.479499	0.491266	0.463359	0.421188	0.400266	0.338289	1.06168	0.749002	0.74944	0.798867	1.23275	1.55008	1.15046	0.768507	1.11002	1.64836
CYC8	3.08438	2.85116	2.61817	2.5304	2.54781	2.56978	2.62273	2.73745	3.19039	2.72661	2.3413	2.19646	2.26435	2.40279	2.40649	2.39098	2.42329	2.70132
YBR113W	-1.60234	-1.53494	-1.39062	-1.43954	-1.55237	-1.63919	-1.67938	-1.65251	-1.53117	-1.22133	-1.49458	-1.53833	-1.5	-1.48342	-1.52099	-1.50049	-1.39981	-1.53131
RAD16	-0.526136	0.144025	0.276997	0.558178	0.854728	1.0299	1.12516	1.19159	1.70689	-0.237518	0.172006	0.424812	0.643159	0.822035	0.93732	1.02484	1.14119	1.31931
LYS2	-1.70668	-1.96458	-1.97724	-2.05639	-2.13162	-2.15618	-2.16021	-2.19479	-2.2035	-1.99384	-1.9899	-2.03148	-2.1204	-2.18729	-2.12136	-2.03127	-2.00315	-2.16656
SUT018	-0.679506	-0.729335	-1.12073	-1.41132	-1.59178	-1.6454	-1.71118	-1.85676	-1.90423	-1.1067	-1.27471	-1.51688	-1.68308	-1.78399	-1.79314	-1.79682	-1.8628	-1.9779
YBR116C, TKL2	1.66606	4.24254	5.15831	5.26795	5.0551	5.09706	5.00893	4.62857	4.1461	3.33391	4.46149	4.95355	5.1403	5.19456	5.35889	5.39216	5.10816	4.6496
TEF2	3.56708	3.58849	3.93777	4.99456	5.94723	6.13276	6.09344	6.14937	5.9132	6.06608	5.0154	5.1054	5.46866	5.85202	5.8946	5.82084	5.62828	5.69113
MUD1	0.903015	1.29089	1.42557	1.48061	1.53179	1.60383	1.69931	1.82163	2.40559	0.937198	1.13498	1.271	1.33629	1.33927	1.25628	1.24389	1.43627	1.78486
CBP6	1.32684	0.423433	0.344194	0.225632	0.0757738	-0.137646	-0.22654	-0.151709	-0.103366	0.949965	0.0728138	0.0065696	0.104136	0.202896	-0.0106256	-0.187274	-0.0773911	0.270691
GRS1, YBR121C-A	3.87221	2.78795	2.36881	2.49882	2.78277	2.82479	2.79288	2.73982	2.66602	4.12239	2.33129	1.87867	1.9578	2.26729	2.40614	2.48547	2.43211	2.53646
CUT026	-1.76673	-1.89297	-1.88077	-2.05318	-2.22707	-2.22033	-2.16362	-2.17451	-2.31551	-1.62378	-1.97334	-2.04166	-2.03357	-2.01515	-2.11664	-2.212	-2.19018	-2.07882
MRPL36	3.20484	1.88969	1.53957	1.49153	1.52182	1.35324	1.28341	1.43288	1.8962	2.52071	1.78626	1.66222	1.62393	1.6073	1.47586	1.38762	1.41482	1.5599
TFC1	1.03453	1.20869	1.22586	1.23705	1.22482	1.1134	1.01266	0.994325	1.59995	1.02802	1.01306	1.10671	1.20178	1.2405	1.11859	1.02575	1.11279	1.36892
YBR124W	-2.05915	-2.02844	-1.87374	-1.8855	-1.93285	-1.86423	-1.76265	-1.6924	-1.89672	-2.09941	-2.13046	-2.07604	-2.06435	-2.06875	-2.05076	-2.02749	-2.03668	-2.05938
PTC4	1.23833	1.67759	1.76008	1.85818	1.89549	1.86541	1.80996	1.77071	1.72441	1.49723	1.47077	1.55157	1.64528	1.69493	1.5946	1.45812	1.35584	1.48516
TPS1	5.02945	5.29067	5.28661	5.15805	5.01606	4.96346	4.85526	4.57856	4.54565	4.50959	4.53564	4.70149	4.78543	4.85444	4.97574	5.02099	4.82843	4.5797
YBR126W-A, YBR126W-B	3.686	3.87674	3.94239	3.71157	3.38385	3.14135	3.01173	3.05281	3.23432	3.24891	3.72636	4.05861	4.05431	3.89118	3.68957	3.46769	3.26602	3.14984
VMA2	4.86822	4.67491	4.61006	4.71052	4.83608	4.85371	4.77949	4.5903	4.46277	4.8403	4.24203	4.16091	4.24423	4.41765	4.58494	4.68112	4.55973	4.43035
ATG14	-0.187125	0.64321	0.886511	0.873665	0.759994	0.6917	0.671763	0.710268	1.28068	0.310541	0.989483	1.17181	1.20802	1.13976	0.998662	0.881416	0.946146	1.15063
CUT027	-1.42244	-1.75237	-1.82255	-1.82993	-1.84095	-1.95604	-2.07377	-2.13573	-2.09124	-1.33469	-1.54374	-1.70491	-1.80768	-1.82825	-1.73774	-1.6843	-1.7926	-1.90907
OPY1	1.40562	1.61124	1.66546	1.71239	1.72059	1.69801	1.65161	1.5775	1.50629	1.45364	1.39681	1.45196	1.58715	1.64959	1.44688	1.21777	1.17153	1.25341
SHE3	0.953187	0.602663	0.344168	0.381128	0.493196	0.402462	0.329719	0.397516	1.13658	0.997058	0.787817	0.750532	0.837983	0.893282	0.686666	0.488527	0.513654	0.810132
CCZ1	-0.57405	-0.00992957	0.0501474	0.204033	0.332845	0.382517	0.384045	0.383193	0.417851	0.0536312	0.27469	0.40464	0.55232	0.629948	0.508778	0.36883	0.380913	0.564569
AGP2	3.50654	3.75543	3.60908	3.59537	3.63005	3.73759	3.81161	3.85681	3.24822	3.76826	3.53366	3.46145	3.46176	3.48069	3.42737	3.34189	3.22322	3.30074
HSL7	0.919252	1.41387	1.38042	1.36482	1.33363	1.33316	1.36405	1.46535	1.56213	1.40944	1.39926	1.32899	1.25433	1.20779	1.19978	1.16529	1.03515	1.13413
YBR134W	-1.62288	-1.53588	-1.41474	-1.50409	-1.66853	-1.83508	-1.95382	-1.9921	-1.75184	-1.59988	-1.46417	-1.57123	-1.67065	-1.72109	-1.67654	-1.66909	-1.72211	-1.95392
CKS1	1.71464	2.42858	2.60216	2.49812	2.33092	2.34804	2.44533	2.58648	2.75648	2.08938	2.14792	2.23451	2.36417	2.4503	2.33845	2.18165	2.12403	2.31431
MEC1	0.122404	1.34523	1.66059	1.96863	2.20005	2.40688	2.50498	2.52389	2.20923	1.17448	1.60967	1.82671	1.96331	2.04888	2.11971	2.15924	2.14005	2.24541
YBR137W	1.76724	2.82348	2.98234	2.91571	2.69602	2.52243	2.36681	2.28208	2.04482	1.97391	2.49601	2.72501	2.69959	2.55187	2.36044	2.14423	1.92307	2.05367
YBR138C	-0.0986121	0.701254	0.750983	0.609646	0.40848	0.28577	0.317548	0.614004	1.50628	0.185129	0.491969	0.511199	0.559223	0.547964	0.334418	0.161063	0.276159	0.780865
YBR139W	2.94439	4.05431	4.30863	4.37765	4.31071	4.29053	4.2406	4.20042	3.70742	3.47077	3.77724	3.91954	3.94615	3.94354	3.97421	3.93632	3.72735	3.70422
IRA1	1.9065	2.84521	3.03927	3.29541	3.49598	3.64662	3.66026	3.54274	2.96061	3.13	3.21952	3.30176	3.45558	3.59891	3.63557	3.58823	3.42781	3.45803
YBR141C	-1.44102	-1.45173	-1.30099	-1.09006	-0.865688	-0.754165	-0.757784	-0.94269	-0.661421	-0.438824	-1.12991	-1.138	-0.846862	-0.508553	-0.471257	-0.516516	-0.524836	-0.431145
YBR141W-A	-0.472311	-0.039911	0.0393445	0.0814077	0.0167056	-0.125714	-0.255361	-0.287266	-0.518711	-0.38032	0.0259705	0.101433	0.108322	0.0742106	0.056556	-0.0316718	-0.235734	-0.471069
MAK5	0.111654	-0.752276	-0.708611	-0.258222	0.195047	0.137526	-0.0764497	-0.260664	-0.215266	0.742665	-0.614937	-0.814812	-0.389081	0.145443	0.176205	0.0854721	0.0671047	0.146653
SUP45	2.53446	1.82166	1.53549	1.76952	2.13576	2.28856	2.36477	2.41157	2.34855	3.31593	1.73941	1.37097	1.50464	1.8345	1.95952	2.05561	2.11892	2.41986
SUT019	-1.11709	-0.744964	-0.743434	-0.756914	-0.800628	-0.855074	-0.935097	-1.01733	-1.15854	-1.05752	-0.175975	-0.0126217	-0.105563	-0.302005	-0.479294	-0.679616	-0.840372	-0.804732
YBR144C	-1.60625	-1.69048	-1.74862	-1.91657	-2.04388	-2.00452	-1.97261	-2.0975	-2.1843	-2.04393	-1.50593	-1.46223	-1.7074	-1.96943	-1.97342	-1.95587	-2.04679	-2.02827
ADH5	0.389439	2.92201	3.1391	3.0997	2.8333	2.57062	2.15958	1.71144	0.939196	0.535028	2.82338	3.10859	2.78081	2.23738	1.92409	1.51674	0.945247	0.631644
MRPS9	3.96908	2.53445	2.00357	2.00525	2.16153	2.06148	1.95911	1.96205	2.04469	2.90459	2.07252	1.82451	1.81347	1.86142	1.72621	1.57785	1.49417	1.5921
CUT454	-1.40766	-1.51918	-1.63345	-1.80535	-1.94698	-1.90659	-1.84142	-1.88036	-2.20543	-1.80615	-1.59158	-1.54986	-1.57057	-1.65329	-1.70795	-1.71178	-1.60199	-1.94735
YBR147W, YSW1	1.4095	3.05075	3.0806	3.23335	3.37513	3.54726	3.63246	3.66201	3.57044	1.88307	3.53661	3.66214	3.30704	2.86893	2.80935	2.78473	2.65193	2.74151
YSW1	-1.19031	0.148796	-0.133107	-0.390713	-0.474069	-0.271317	0.360422	1.79661	4.32871	-1.14802	0.664166	0.961144	0.550623	-0.0892229	-0.623242	-0.775715	-0.0841168	2.005
CUT455	-1.62029	-1.95795	-1.82545	-1.80622	-1.87422	-2.06518	-2.19369	-2.17095	-1.87737	-1.47929	-1.68949	-1.89372	-2.00241	-2.03572	-1.93262	-1.76798	-1.5499	-1.92842
SUT447	-1.37126	-1.79998	-1.8846	-1.93044	-1.92235	-1.8712	-1.77712	-1.6472	-1.62826	-1.70953	-1.76655	-1.90249	-1.89772	-1.85753	-1.83046	-1.79914	-1.72587	-1.91955
ARA1	4.66003	5.29627	5.41625	5.3858	5.25446	5.16169	4.98299	4.63646	4.12774	4.58752	4.91661	5.09058	5.14236	5.11506	5.05727	4.91755	4.64472	4.33384
TBS1	1.22993	1.72298	1.804	2.09044	2.36394	2.46219	2.39811	2.18385	1.95615	1.78867	2.07953	2.22862	2.41394	2.53263	2.46684	2.32366	2.20537	2.14319
APD1	2.88877	2.99483	2.9116	2.94913	3.00991	3.06903	3.13797	3.22448	3.2441	2.65303	2.48583	2.51214	2.54445	2.54826	2.42923	2.32561	2.34186	2.57436
SPP381, RIB7	0.532239	0.455616	0.461327	0.597353	0.725943	0.600267	0.440798	0.371083	1.10842	0.803975	0.594233	0.539008	0.642242	0.770343	0.753149	0.730965	0.835906	0.909262
RPB5	1.20575	0.192586	0.0815839	0.258857	0.492637	0.474881	0.480337	0.604661	0.987563	1.87786	0.277751	-0.111968	0.165188	0.563612	0.43067	0.33787	0.681601	1.15241
CUT456	-1.7991	-1.99226	-2.05005	-2.18929	-2.30235	-2.32042	-2.28768	-2.23573	-2.15286	-2.17686	-2.1119	-2.17967	-2.23058	-2.23919	-2.1597	-2.09568	-2.10685	-2.30747
CNS1	-0.964229	-0.641176	-0.343126	0.0228931	0.283282	0.151143	-0.0806816	-0.246574	0.466131	0.238934	-0.233245	-0.223526	0.0726918	0.341042	0.214625	0.0983978	0.299798	0.545986
SLI15	-0.334378	0.0354302	0.0925218	0.323267	0.675947	1.0983	1.49472	1.78553	2.40254	-0.0782888	-0.0700829	0.0455214	0.240484	0.400446	0.383398	0.465252	0.893289	1.42528
ICS2	-0.735739	-0.321046	-0.288852	-0.28416	-0.325478	-0.391974	-0.390874	-0.159149	-0.0541293	-0.403939	-0.267071	-0.231707	-0.0567601	0.103883	0.0588528	-0.0420515	-0.0317621	0.118378
SUT020	-1.03202	-0.937917	-0.943139	-0.904562	-0.879047	-0.87299	-0.863525	-0.825886	-0.900809	-0.893186	-0.793353	-0.882926	-0.957948	-0.982859	-0.912954	-0.88345	-0.99334	-1.07299
AMN1	1.00321	2.57177	2.43136	2.16712	1.66517	0.951527	0.345672	0.361392	0.426972	2.06525	2.21604	1.93023	1.53825	1.15786	0.815279	0.495843	0.261089	0.507574
IFA38	2.24285	2.488	2.43244	2.48985	2.55302	2.60929	2.66626	2.73456	2.69095	3.01819	2.16052	2.00746	2.08165	2.23315	2.24992	2.21175	2.06001	2.15458
CDC28	1.20587	1.13052	0.988097	0.985505	1.10216	1.36455	1.75261	2.21	2.95411	1.32067	0.864463	0.767374	0.892479	1.05379	0.999196	0.975935	1.14401	1.7409
CSH1	-0.607278	-0.0501003	0.0703023	0.218692	0.311543	0.356161	0.385879	0.474667	0.350621	0.311126	0.342231	0.332523	0.438276	0.577542	0.642692	0.668817	0.674595	0.830661
TOS1	3.43496	3.74203	3.40142	3.12974	2.7657	2.2314	1.77862	1.77347	1.42441	4.22999	3.76424	3.35714	3.09215	2.87685	2.55421	2.17536	1.74643	1.73482
YSY6	0.0800743	1.3421	1.597	1.53539	1.29203	1.0148	0.877781	1.09201	1.78695	1.90969	2.27585	2.32646	2.31895	2.2035	1.8554	1.55512	1.61579	1.88311
DEM1	0.0278004	0.718157	0.67616	0.81949	0.94848	0.992683	1.00925	1.10408	0.998087	1.08595	1.19073	1.158	1.16881	1.18568	1.14494	1.07814	1.03487	1.11927
ARL1	0.554279	1.03009	1.02892	1.1479	1.21043	1.15193	1.07205	1.05629	1.00222	1.46232	1.18801	1.23862	1.2828	1.26727	1.02304	0.790504	0.748443	1.07345
UBS1	1.08682	1.61262	1.63902	1.7008	1.69912	1.57209	1.50213	1.67333	2.19612	1.3013	1.59964	1.72989	1.81636	1.81779	1.6731	1.52953	1.5436	1.66854
TYR1	0.982444	1.66578	1.59367	1.5621	1.53266	1.44993	1.44774	1.69947	2.67692	1.12574	1.29314	1.2489	1.18538	1.10613	0.959314	0.813605	0.73915	1.09228
POP7	-0.173865	0.435446	0.614749	0.626356	0.541382	0.377922	0.323355	0.582042	1.41378	-0.0243924	0.993385	1.29071	1.11017	0.771346	0.547121	0.426551	0.472871	0.966564
CUT028	-1.63247	-1.95285	-2.06026	-2.08238	-2.08646	-2.14782	-2.16978	-2.07319	-2.01469	-1.98479	-2.00882	-1.97247	-1.96316	-2.00059	-2.11598	-2.19758	-2.1795	-1.98255
PEX32	0.0856898	0.790545	0.843957	0.950844	0.974702	0.75016	0.571369	0.737399	1.63697	0.705577	0.940027	0.968968	0.941262	0.849415	0.675166	0.506796	0.390945	0.569861
SSE2	3.38653	3.93031	4.19077	4.43261	4.66901	4.9521	5.13386	5.11217	4.95559	3.13288	3.4201	3.79773	4.10156	4.34756	4.54158	4.65551	4.60957	4.61812
NPL4	1.42486	2.10011	2.29156	2.42841	2.51432	2.5656	2.57888	2.57889	2.82624	1.79577	2.0803	2.3078	2.44051	2.47983	2.40296	2.33733	2.40012	2.54575
CUT029	-1.35534	-1.78055	-1.81657	-1.97943	-2.10616	-2.05495	-1.9957	-2.11108	-2.34348	-2.03809	-1.64621	-1.6629	-1.91691	-2.12182	-1.95131	-1.78988	-1.95173	-2.10755
SEC66	0.615136	1.10561	1.30535	1.47306	1.56283	1.55912	1.58899	1.81609	2.04114	1.71041	1.34981	1.16833	1.2803	1.43318	1.35286	1.25304	1.29962	1.49433
SMY2	1.9627	0.947851	0.662088	0.715836	0.902264	0.933209	0.922177	0.853572	1.10171	2.26617	0.575545	0.207608	0.492476	0.953444	0.990607	0.964947	1.03897	1.31724
UMP1	3.17624	3.63879	3.79989	3.68239	3.50384	3.46547	3.49951	3.57518	3.85932	3.15074	3.2458	3.3587	3.53992	3.64916	3.49443	3.33705	3.40961	3.68851
YBR174C	-1.87782	-1.82034	-1.8913	-2.10796	-2.31082	-2.33422	-2.28162	-2.19401	-2.14259	-2.32064	-2.17909	-2.12198	-2.12205	-2.14743	-2.15806	-2.16648	-2.17779	-2.23363
SWD3	-0.297333	-0.0494855	-0.0234702	-0.000971666	-0.0107038	0.000777192	0.0299295	0.108179	-0.157165	0.342676	0.203317	0.0884619	0.129738	0.196784	0.169961	0.0968164	0.0183796	-0.0682305
ECM31	0.276693	0.786631	0.817713	0.833556	0.794723	0.721877	0.580378	0.372783	0.0825104	0.887868	0.620136	0.57329	0.589931	0.611217	0.52201	0.382429	0.224499	0.174559
EHT1	3.16659	4.0411	4.17512	4.05525	3.74155	3.33834	2.93942	2.70593	2.52876	3.06614	3.02571	3.07439	3.02304	2.93224	2.80386	2.60493	2.25178	2.15367
YBR178W	-1.95667	-2.04816	-2.12249	-2.3081	-2.44846	-2.42938	-2.36356	-2.33618	-2.14799	-2.43363	-2.28467	-2.09144	-2.09639	-2.18278	-2.22806	-2.22997	-2.14239	-2.34233
FZO1	1.78591	1.66564	1.60758	1.77903	1.98448	2.02264	2.02026	2.05181	2.24915	2.04225	1.60294	1.56001	1.74671	1.95232	1.92673	1.86471	1.88021	2.02087
DTR1	-1.38595	-1.72811	-1.807	-2.00405	-2.13125	-2.07222	-1.21736	1.16963	3.82748	-2.0445	-1.9037	-1.98819	-2.09994	-2.1503	-2.20325	-2.01124	-1.35631	0.677938
SUT448	-1.18965	-1.12752	-1.14099	-1.16316	-1.22283	-1.29754	-1.39568	-1.52883	-1.84823	-1.05517	-1.20032	-1.22387	-1.25354	-1.24903	-1.20715	-1.18281	-1.23404	-1.23666
RPS6B	-0.614802	-1.43327	-1.59741	-1.66717	-1.59394	-1.39374	-0.880478	3.00025e-05	1.60526	0.596373	-0.37641	-0.565141	-0.667699	-0.66087	-0.607184	-0.283313	0.445375	1.42161
SMP1	-0.233567	-0.861218	-0.983355	-0.901921	-0.749107	-0.689	-0.647648	-0.622678	-0.56703	-0.477525	-0.539293	-0.59516	-0.551583	-0.503537	-0.593113	-0.697524	-0.73893	-0.299956
YBR182C-A	-1.3765	-1.71271	-1.87862	-2.11908	-2.29074	-2.31048	-2.27887	-2.30879	-2.114	-2.11173	-1.92918	-1.72634	-1.77424	-1.8739	-1.84817	-1.80117	-1.79802	-1.90685
YPC1	1.30666	1.77539	1.79668	1.644	1.43078	1.3537	1.24056	0.942999	0.611054	1.61447	1.67911	1.82588	1.81413	1.70423	1.50468	1.27424	1.01953	1.02992
YBR184W	-1.67554	-1.73482	-1.63077	-1.22372	-0.610688	0.117393	0.949839	1.88228	2.95046	-1.59033	-1.69037	-1.62356	-1.51352	-1.30331	-0.982171	-0.476106	0.29303	1.38224
MBA1	2.96552	1.3489	0.674495	0.594391	0.774359	0.901451	1.06468	1.24062	1.22739	2.12336	0.532671	0.114941	0.180328	0.422907	0.459974	0.495474	0.558339	0.755661
PCH2	-1.40058	-0.811332	-0.401001	0.305954	1.05233	1.6117	2.04267	2.45131	2.6452	-1.51686	-0.822372	-0.470931	-0.177017	0.070351	0.338952	0.688359	1.18582	1.67246
SUT449	-1.43635	-1.12502	-1.11842	-1.20463	-1.32573	-1.44552	-1.57692	-1.69079	-1.64063	-1.193	-0.93829	-0.720929	-0.766008	-0.900631	-0.99054	-1.07817	-1.18019	-1.24121
GDT1	1.06798	1.30387	1.3878	1.63981	1.94935	2.31796	2.68182	3.00318	2.85573	1.6617	1.21213	1.01754	1.04701	1.22211	1.43464	1.62282	1.68544	1.99028
NTC20	0.170765	0.304096	0.443709	0.57539	0.598755	0.349575	0.125216	0.122956	0.646885	0.244992	0.522009	0.678256	0.809972	0.822083	0.555011	0.329473	0.488516	0.649197
RPS9B	1.64324	0.31302	0.00577409	0.249677	0.724772	1.1333	1.50373	1.72779	1.65995	2.84827	1.30505	0.80042	0.798077	1.0829	1.35231	1.55753	1.51779	1.59769
YBR190W, RPL21A, YBR191W-A	-1.06988	-1.45896	-1.5853	-1.644	-1.60622	-1.54118	-1.48435	-1.46611	-1.22128	-0.49368	-1.25743	-1.54666	-1.41117	-1.14293	-1.05656	-0.960086	-0.729063	-0.490889
RIM2	0.551283	-0.322808	-0.523374	-0.218376	0.210545	0.359823	0.436723	0.509957	0.703205	1.08065	-0.0116595	-0.368415	-0.192507	0.139519	0.179957	0.187591	0.300264	0.564278
MED8	0.344226	0.840737	0.938942	1.09024	1.16925	1.11129	0.969734	0.82888	0.522268	1.12645	1.03249	1.064	1.17423	1.263	1.18527	1.06445	0.987213	1.05867
SOY1	0.223203	0.410506	0.433392	0.350878	0.214468	0.0543193	-0.0916134	-0.209883	-0.045914	0.546878	0.572742	0.523611	0.497662	0.406559	0.0952051	-0.147714	-0.022119	0.309621
MSI1	0.0933735	0.375672	0.428659	0.583803	0.786336	0.999059	1.26787	1.64895	2.2705	0.594495	0.179655	0.0818663	0.279694	0.572522	0.721283	0.8235	0.90472	1.21216
PGI1	5.27692	5.43443	5.46862	5.50048	5.51632	5.56619	5.52654	5.30671	4.75415	5.61651	4.79822	4.85622	5.09995	5.40124	5.5771	5.61259	5.3473	5.09692
YBR196C-A	-1.94994	-0.461648	-0.117496	0.167859	0.295352	0.327182	0.310346	0.529429	-0.0757456	-0.811775	-0.0567459	0.0262401	0.0628593	0.0974719	0.132696	0.0174171	-0.383762	-0.0364154
CUT030	-1.31361	-1.22181	-1.18414	-1.43699	-1.72997	-1.84052	-1.88361	-1.97281	-1.89455	-1.13288	-1.01557	-0.957351	-1.02752	-1.15046	-1.26447	-1.35897	-1.36232	-1.54118
YBR197C	0.603997	1.14357	1.24265	1.35551	1.45038	1.52033	1.50361	1.37112	1.32007	1.00923	1.43166	1.47531	1.35912	1.23618	1.25618	1.27777	1.20922	1.18805
TAF5	1.63816	1.71234	1.60914	1.67851	1.78468	1.77056	1.72815	1.74677	2.09178	1.82839	1.67593	1.62213	1.67118	1.74654	1.73292	1.68452	1.61817	1.73832
KTR4	2.309	2.66223	2.69426	2.85357	3.00197	3.06717	3.06524	3.06725	2.73144	2.93131	2.65054	2.6662	2.79819	2.93905	2.92168	2.81974	2.64028	2.63123
BEM1	1.85746	2.08923	2.00832	2.03342	2.0283	1.87831	1.67285	1.49869	1.48051	1.8157	1.93951	2.00461	2.02101	1.97964	1.85547	1.71858	1.63873	1.5739
YBR200W-A	-1.68757	-1.92471	-1.96236	-1.97297	-1.96785	-1.98626	-2.02126	-2.11008	-2.16684	-2.04589	-2.01448	-2.05394	-2.09849	-2.12775	-2.06602	-1.90965	-1.66592	-1.45592
DER1	0.557649	0.978616	1.05321	1.23374	1.41991	1.57807	1.69556	1.77344	1.78264	0.725444	1.02172	1.1882	1.3042	1.35695	1.31108	1.248	1.21064	1.45485
YBR201C-A	-0.377806	-0.19944	0.0562939	0.554008	1.1396	1.68682	2.22195	2.7808	3.17097	-0.568877	-0.265884	-0.0869059	0.23014	0.58513	0.864452	1.16306	1.53532	2.34762
CUT031	-1.56412	-1.58057	-1.53766	-1.49731	-1.51608	-1.62135	-1.66175	-1.54744	-1.49224	-1.6955	-1.13965	-1.01995	-1.09417	-1.23555	-1.31212	-1.39885	-1.50347	-1.399
CDC47	1.18865	2.00709	2.10917	2.21952	2.29507	2.3946	2.45195	2.4802	2.29543	2.0378	1.63966	1.50036	1.61756	1.81759	1.89355	1.90735	1.85991	1.98333
COS111	0.952142	1.76262	1.93754	2.02137	2.01652	2.00768	1.94894	1.8672	1.52933	1.57806	1.67823	1.80065	1.93499	2.01823	1.95784	1.88572	1.87431	2.11963
YBR204C	1.59939	2.13044	2.17663	2.32269	2.43245	2.41989	2.35381	2.27941	2.52254	1.55827	1.98167	2.10907	2.1155	2.06971	2.03875	1.9858	1.90334	1.89363
KTR3, YBR206W	2.19032	1.68908	1.46939	1.53154	1.68529	1.77776	1.84801	1.91627	1.70924	2.64702	1.67934	1.46941	1.46997	1.56678	1.57731	1.57583	1.5179	1.64952
FTH1	2.59104	2.6073	2.54899	2.72951	2.95604	3.05467	3.21058	3.59542	4.08988	3.09242	2.64206	2.54303	2.59036	2.6923	2.71938	2.74411	2.79147	2.97503
DUR1%2C2	1.52113	3.63475	4.66368	5.12796	5.24397	5.34512	5.41202	5.49458	5.37995	2.29874	3.49356	3.85164	3.87464	3.99876	4.73011	5.36798	5.37292	5.20874
YBR209W	-1.48123	-1.8161	-1.8883	-2.02619	-2.13019	-2.11309	-2.01429	-1.88138	-1.88332	-1.84028	-1.723	-1.8533	-1.95557	-2.0174	-2.02736	-2.05286	-2.0863	-2.12713
ERV15	0.275646	1.16551	1.19134	1.22841	1.11994	0.804151	0.460867	0.320047	0.0969497	1.19703	1.38034	1.39638	1.3788	1.29633	1.09575	0.833434	0.558018	0.422227
AME1	0.752032	0.747918	0.638726	0.631805	0.618221	0.544347	0.470847	0.42311	0.426743	0.635253	0.729262	0.763841	0.799601	0.792478	0.632973	0.454979	0.398575	0.584316
NGR1	3.40688	3.93626	3.98346	3.9938	3.98204	4.0133	3.98296	3.86185	3.56289	3.19134	3.51287	3.67831	3.83812	3.94562	3.93685	3.86389	3.75766	3.83345
MET8	0.109644	-0.431798	-0.625422	-0.608797	-0.514333	-0.511734	-0.485565	-0.399683	-0.0112124	-0.0904691	-0.420196	-0.52859	-0.441359	-0.306034	-0.292541	-0.312724	-0.284547	-0.340195
SDS24	4.40305	4.97241	5.04509	4.9133	4.7183	4.64247	4.50768	4.20817	3.82677	3.34927	3.97963	4.30851	4.44494	4.46576	4.43111	4.30336	4.05514	3.92473
HPC2	0.434204	0.715074	0.789841	0.920003	1.03997	1.02004	0.94983	0.869216	1.434	0.957027	0.882531	0.847689	0.978597	1.11128	1.03518	0.968784	1.10805	1.39723
YBP1	1.11153	1.74987	1.8411	1.92343	1.95861	1.98585	1.98457	1.97238	1.95748	1.37259	1.68262	1.7534	1.77742	1.75906	1.69057	1.60234	1.53296	1.63237
CUT032	-1.61141	-1.15224	-1.24795	-1.20444	-1.03816	-0.701908	-0.491416	-0.591132	-0.907193	-1.26681	-1.22983	-1.14737	-0.989508	-0.887288	-0.985461	-1.04695	-0.901201	-0.528722
ATG12	-0.00451163	0.63512	0.607797	0.583858	0.584505	0.67678	0.761927	0.799403	1.05668	-0.0161514	0.579978	0.884072	0.943684	0.863515	0.709854	0.609015	0.731223	0.957498
PYC2	3.5087	4.41631	4.35403	4.31698	4.27966	4.31185	4.26859	4.09738	3.93639	3.60407	4.03895	4.10825	4.02267	3.92341	3.90758	3.79972	3.47002	3.37615
YBR219C, YBR220C	1.3645	1.33549	1.20721	1.21866	1.23012	1.14688	1.0483	1.0053	0.871902	1.63614	1.11984	0.913041	0.924202	1.02444	1.02452	0.946192	0.764529	0.785788
CUT033	-1.63595	-1.80981	-1.72808	-1.87282	-2.02887	-1.98106	-1.88565	-1.85853	-2.2046	-1.86611	-1.8839	-1.96122	-1.94969	-1.90673	-1.8283	-1.77494	-1.86015	-1.81149
PDB1	4.53454	4.56818	4.45876	4.47781	4.51782	4.53217	4.53514	4.55266	4.43594	4.61312	4.06135	3.92605	3.93802	4.01279	4.05246	4.05321	3.9298	3.86059
PCS60	3.77801	5.29286	5.41603	5.18731	4.8041	4.54408	4.19001	3.71754	3.21744	3.33576	4.04505	4.37092	4.43437	4.3416	4.16792	3.87947	3.46435	3.19956
TDP1	0.982061	1.07861	1.00078	1.10698	1.25298	1.28378	1.20502	1.01222	1.05054	0.825815	0.972868	1.00147	1.03542	1.0776	1.10091	1.07844	0.985293	1.09192
YBR224W, YBR225W	1.72027	2.24937	2.29265	2.42847	2.55938	2.64543	2.61984	2.46104	2.18414	1.7499	2.0435	2.19177	2.35338	2.45814	2.43542	2.36444	2.29294	2.35435
YBR226C, MCX1	0.373108	0.997029	1.12955	1.21016	1.23873	1.17963	1.03261	0.788032	1.07565	0.798429	0.91154	0.970535	0.961115	0.89553	0.742158	0.639059	0.744986	0.876651
SLX1	0.0996803	0.525355	0.465584	0.630504	0.784743	0.726875	0.564666	0.388686	0.519554	0.313651	0.590395	0.6437	0.668319	0.664448	0.636675	0.639367	0.756303	0.86565
ROT2	1.74896	2.4141	2.49751	2.64025	2.72743	2.73752	2.66419	2.58061	2.08891	2.53362	2.41147	2.41482	2.48043	2.55322	2.54416	2.47374	2.31236	2.33887
OM14	5.20992	5.89296	5.91102	5.6038	5.22637	5.13208	5.13992	5.14679	5.09861	5.565	5.82622	5.92582	5.8623	5.70943	5.523	5.35064	5.24122	5.27716
YBR230W-A	1.57408	1.61887	1.53286	1.07171	0.618252	0.482644	0.537801	0.724787	1.17123	1.67625	1.74175	1.84233	1.79698	1.63492	1.31626	1.07192	1.12021	1.30452
LSR1	5.59512	6.19497	6.33477	6.32677	6.23995	6.2517	6.3136	6.44934	6.30918	6.45368	6.52674	6.71228	6.71816	6.69441	6.76888	6.81004	6.68606	6.54599
SWC5	0.545858	1.23402	1.43827	1.5278	1.55689	1.55959	1.54353	1.55256	1.98141	0.782805	0.947511	1.08915	1.18894	1.2641	1.32847	1.39844	1.48136	1.57372
CUT034	-0.860798	-0.925006	-0.828639	-0.923383	-1.06545	-1.15408	-1.19229	-1.17695	-1.14997	-0.635433	-0.933189	-1.09156	-1.21712	-1.26667	-1.08408	-0.893511	-0.868947	-1.57796
PBP2	0.320647	0.996436	1.13947	1.16837	1.20175	1.36255	1.61649	2.0193	2.56972	0.900117	0.811975	0.881465	0.990514	1.09111	1.05148	1.01571	1.09283	1.54002
YBR232C	-0.879152	-1.5002	-1.4077	-1.44014	-1.50978	-1.65315	-1.74593	-1.8162	-1.41591	-1.78776	-1.64026	-1.48355	-1.72816	-1.93832	-1.66662	-1.37088	-1.44608	-1.82706
DAD3	-0.686687	-0.0860147	-0.0118917	-0.214594	-0.440639	-0.476897	-0.33391	0.0497339	0.923115	0.377252	0.161224	0.19418	0.192648	0.106394	-0.148132	-0.291111	-0.0817215	0.0778789
ARC40	3.37499	3.59492	3.54368	3.50135	3.43202	3.38403	3.29978	3.12976	2.84525	3.25929	3.02435	3.01443	3.05711	3.1215	3.17913	3.16548	2.97746	2.69972
YBR235W	0.861687	1.75475	1.98422	2.24497	2.45178	2.61707	2.69581	2.73417	2.36027	1.49901	1.78608	1.83134	1.87219	1.9565	2.1515	2.29719	2.25786	2.26957
ABD1	1.20963	1.57652	1.63844	1.76441	1.85534	1.81964	1.71308	1.57645	1.70243	1.39788	1.60582	1.64021	1.68964	1.70713	1.62246	1.48904	1.3754	1.34703
PRP5	0.0197904	0.809248	0.883623	0.956268	0.98243	0.928076	0.82683	0.74501	1.07774	0.6622	1.13061	1.26115	1.23051	1.11835	0.97343	0.857702	0.861282	1.08489
YBR238C	-1.09662	-1.35048	-1.48441	-1.50937	-1.48246	-1.45386	-1.38627	-1.23105	-1.249	-0.560924	-1.19393	-1.50334	-1.48117	-1.31738	-1.26039	-1.23362	-1.2184	-0.918957
SUT021	-1.31559	-1.89965	-1.91987	-1.82552	-1.77417	-1.94789	-2.09683	-2.07487	-2.09894	-1.81474	-1.93225	-2.02628	-2.06328	-2.04702	-1.99839	-1.96363	-1.91935	-2.15707
YBR239C	0.176327	0.777246	0.77986	0.735412	0.659219	0.597096	0.469794	0.266242	0.0176116	0.444923	0.582959	0.568998	0.630628	0.657114	0.465386	0.238522	0.16482	0.477535
CUT035	-1.51354	-1.87267	-2.02563	-2.1469	-2.21048	-2.26996	-2.32626	-2.37697	-2.22837	-2.32405	-2.04862	-2.06349	-2.21541	-2.36154	-2.35243	-2.30637	-2.27746	-2.25962
THI2	-0.184895	0.278327	0.30422	0.263707	0.214051	0.244831	0.272467	0.265109	0.21373	-0.268966	0.411964	0.634813	0.669392	0.618711	0.622067	0.614312	0.566007	0.497401
YBR241C	2.63426	3.60321	3.96931	4.03954	4.02002	4.19388	4.29638	4.16628	3.72065	2.70936	3.04314	3.18263	3.2692	3.36644	3.56402	3.66606	3.47708	3.33936
YBR242W	0.0995953	0.62101	0.752598	0.815426	0.890046	1.04302	1.18765	1.27572	1.60703	0.878648	0.651922	0.797245	0.967345	1.09393	1.05314	1.029	1.14001	1.34755
ALG7	0.883441	1.26124	1.23907	1.13079	1.01193	1.06476	1.23003	1.52379	1.43569	1.42089	0.972866	0.841307	0.775581	0.742225	0.669248	0.597432	0.50264	0.645214
CUT036	-1.9015	-1.91684	-2.17854	-2.27566	-2.26739	-2.23538	-2.2257	-2.21573	-2.08928	-2.28573	-2.27415	-2.05773	-1.93957	-1.96862	-2.21469	-2.38339	-2.16448	-2.13079
GPX2	-0.411124	0.168366	0.328953	0.47142	0.545998	0.550546	0.567934	0.626446	0.947007	0.203233	0.546133	0.733155	0.711611	0.586101	0.403861	0.261862	0.285224	0.402858
ISW1	1.31048	1.43308	1.43063	1.63851	1.88318	1.99929	2.05498	2.06939	2.42865	1.85883	1.30647	1.25302	1.40268	1.62523	1.75775	1.85707	1.90627	1.94446
YBR246W	1.00212	0.988689	0.937709	1.02349	1.14845	1.27678	1.38033	1.39784	1.3853	1.36621	0.909117	0.811899	0.937576	1.14287	1.25835	1.32018	1.32407	1.33653
ENP1	-0.106278	-0.692153	-0.597192	-0.258832	0.122984	0.277276	0.352341	0.352094	0.655203	0.827878	-0.580391	-0.720617	-0.309068	0.211768	0.288688	0.310454	0.471639	0.729932
CUT037	-1.70225	-1.99279	-2.03793	-2.08478	-2.11141	-2.14204	-2.15861	-2.15645	-2.07553	-2.02391	-2.04307	-2.07275	-2.13888	-2.20344	-2.21966	-2.21353	-2.20864	-2.21738
HIS7	0.490957	2.31434	2.35039	2.33185	2.21166	1.99967	1.62718	1.16225	1.21166	1.7393	2.63288	2.62979	2.38052	2.06273	1.84388	1.59588	1.33494	1.21648
ARO4	3.95271	4.53877	4.16279	3.92844	3.76345	3.72482	3.70434	3.7168	3.56373	3.57684	3.897	3.82236	3.65778	3.45437	3.18395	2.87823	2.61074	2.80977
SPO23	-1.2644	-0.545756	-0.704244	-0.914534	-0.948091	-0.433946	0.583304	2.27047	3.8161	-1.40927	-0.617764	-0.402996	-0.459897	-0.581056	-0.738546	-0.639987	0.053914	2.06703
CUT458	-1.64985	-2.00672	-2.16018	-2.22604	-2.24634	-2.3104	-2.37575	-2.43913	-2.19342	-2.0778	-1.92501	-1.93294	-2.04323	-2.15149	-2.09342	-2.0253	-2.09644	-2.27103
MRPS5	2.16843	0.776207	0.41606	0.444127	0.58885	0.479405	0.364332	0.291153	0.729912	1.84286	0.631655	0.36021	0.538039	0.797944	0.672635	0.538516	0.623121	0.928415
DUT1	1.50246	1.36367	1.23674	0.991098	0.792271	0.83741	0.990125	1.13943	1.14633	1.4251	0.802206	0.711754	0.808231	0.946523	0.904841	0.847953	0.900114	0.933214
SRB6	0.718106	0.9837	1.05989	1.02512	0.906451	0.699147	0.584523	0.691457	1.23413	1.13523	1.30853	1.40742	1.49408	1.48334	1.18146	0.872134	0.88407	1.04613
TRS20	-0.53311	0.263916	0.379025	0.468568	0.483963	0.465044	0.424175	0.436799	0.32394	0.392361	0.534104	0.53442	0.51696	0.494046	0.432555	0.371519	0.398749	0.506533
YBR255W	0.428768	1.0978	1.28114	1.46432	1.57504	1.47089	1.20852	0.82634	1.03634	1.01394	1.35383	1.50611	1.63068	1.67444	1.56192	1.42752	1.41219	1.45787
YBR255C-A	1.73236	2.34202	2.53588	2.58846	2.5915	2.68074	2.82582	2.99015	3.3903	2.50987	2.48766	2.5718	2.70044	2.77706	2.657	2.56429	2.66994	3.00798
RIB5	2.02695	4.41655	4.56391	4.32783	3.88963	3.58266	3.27492	3.08635	2.97956	2.37258	4.60206	5.10297	4.72045	3.98515	3.38434	2.85513	2.56531	2.73867
POP4	-0.924259	0.267561	0.659128	0.936531	1.14059	1.32398	1.50273	1.74258	2.39822	0.0987197	0.855407	1.07107	1.13301	1.07909	0.963229	0.9337	1.20668	1.49085
SHG1	-1.11647	-0.777251	-0.677757	-0.796843	-0.973882	-1.01996	-0.956862	-0.789611	-0.55258	-0.928436	-0.870451	-0.768308	-0.756127	-0.763806	-0.791138	-0.82714	-0.864432	-0.699119
YBR259W	-0.413083	0.19982	0.341516	0.538816	0.689719	0.78439	0.812704	0.791997	0.578766	0.53763	0.477598	0.555092	0.661042	0.746608	0.714622	0.650778	0.582536	0.743869
RGD1	1.31072	1.69574	1.70601	1.80181	1.90106	1.93623	1.94446	1.96458	2.2522	1.53996	1.42681	1.46855	1.60341	1.73192	1.73621	1.71039	1.69805	1.78295
YBR261C	1.03174	1.13494	1.22026	1.20499	1.10683	0.925103	0.68494	0.360978	0.309825	1.22209	0.932249	0.8	0.777507	0.815191	0.84699	0.856894	0.819944	0.744006
CUT038	-1.48854	-1.74344	-1.72019	-1.87796	-2.0292	-2.03976	-2.01881	-2.08108	-2.05335	-1.78869	-1.84612	-1.98624	-2.08718	-2.11879	-1.99189	-1.87526	-1.90515	-2.23125
FMP51	2.68475	2.22965	2.11191	1.8674	1.61262	1.35912	1.20681	1.17498	1.61851	2.85759	2.14709	1.95979	1.88188	1.79356	1.52267	1.3025	1.32079	1.25574
SHM1	3.91483	3.46084	3.30835	3.36658	3.46986	3.49919	3.47192	3.36026	3.02624	3.80806	3.09194	2.94157	3.06875	3.29175	3.39742	3.41523	3.28699	3.14028
YPT10	0.559346	0.947433	1.09787	0.961567	0.74235	0.544647	0.458003	0.539041	1.44875	0.747501	0.913581	1.05265	1.15736	1.1585	0.946213	0.784653	0.958039	1.14785
TSC10	2.46448	2.40415	2.37959	2.39647	2.42231	2.43767	2.48235	2.56298	2.79235	2.36984	1.808	1.69824	1.79842	1.96065	2.00045	2.00085	1.98413	2.01723
REI1	-0.295992	-0.389837	-0.162725	0.197195	0.540258	0.60949	0.586515	0.532379	1.07776	0.873514	-0.28738	-0.41489	-0.00313225	0.475305	0.475032	0.45434	0.704517	1.0021
SLM6	-1.75402	-1.88164	-1.85694	-1.85989	-1.87204	-1.95667	-2.06287	-2.12875	-2.06615	-2.16941	-2.12727	-2.17238	-2.25631	-2.31588	-2.24808	-2.16948	-2.20911	-2.25617
MRPL37	1.88984	0.917477	0.800959	0.591833	0.413913	0.175357	0.271853	0.957857	2.69743	2.10277	1.09399	0.790149	0.813972	0.881369	0.604967	0.424648	0.680516	1.28633
SUT022	-1.6543	-2.00315	-2.00792	-2.25677	-2.50412	-2.90977	-2.66544	-1.09051	3.38376	-2.2921	-2.14723	-2.14267	-2.07052	-2.02672	-2.17657	-2.22392	-1.91194	-1.00539
FMP21	3.77922	4.32394	4.41644	4.18116	3.87441	3.82788	3.86379	3.87423	3.74568	3.52367	3.90299	4.13547	4.12827	4.02119	3.91153	3.79619	3.66586	3.79433
BIT2	-0.618877	0.216142	0.407627	0.490521	0.514061	0.571092	0.600453	0.596495	0.706923	0.0111818	0.278968	0.403159	0.567807	0.703485	0.726311	0.689712	0.644348	0.712439
YBR271W	-0.93687	-0.682803	-0.368119	-0.162813	-0.0591099	-0.0881735	-0.180744	-0.313228	-0.23318	0.0195506	-0.23666	-0.208743	-0.0340291	0.152679	0.18223	0.162285	0.161955	0.16065
HSM3	1.06548	1.56988	1.63245	1.73866	1.8325	1.89694	1.89074	1.77516	1.86776	1.25154	1.4217	1.52249	1.59147	1.61933	1.53682	1.41604	1.31752	1.55937
UBX7	2.41989	2.49128	2.50327	2.54418	2.55689	2.4375	2.20529	1.82608	1.91579	1.91106	2.01628	2.14033	2.24555	2.30645	2.25841	2.14807	2.0102	1.95125
CHK1	0.248087	0.826431	0.96642	1.25665	1.4975	1.55487	1.50907	1.45489	1.2925	0.726031	0.917278	0.975212	1.0583	1.12793	1.10734	1.04093	0.969936	1.08369
RIF1	0.169659	0.58829	0.561976	0.850118	1.24078	1.5014	1.71916	1.99898	2.76486	1.20016	0.941748	0.859847	0.939053	1.09367	1.19152	1.3063	1.46477	1.92701
PPS1	1.4166	1.95485	1.93331	1.99436	2.0081	1.91757	1.74228	1.55801	1.18992	1.87307	1.91469	1.89169	1.87779	1.84197	1.7358	1.59181	1.41752	1.40516
YBR277C	-1.5183	-1.89613	-2.00592	-2.0703	-2.06606	-2.01302	-1.9765	-2.02317	-2.12376	-1.5859	-1.85351	-1.94914	-1.95846	-1.94365	-1.96822	-1.99149	-2.03364	-1.94972
DPB3	0.0427211	1.16193	1.48809	1.53243	1.51179	1.66914	1.81236	1.79982	2.12354	0.788386	1.5194	1.7948	1.7498	1.58563	1.45805	1.40796	1.53581	1.86763
PAF1	1.97832	1.83075	1.79344	1.78752	1.75126	1.49933	1.18672	0.853434	1.41712	2.04801	1.96896	1.99932	2.05537	2.02923	1.75065	1.48268	1.45464	1.57504
SAF1	2.84728	3.5313	3.65848	3.64235	3.5909	3.67591	3.7101	3.58829	3.33706	1.984	2.89926	3.22532	3.28204	3.21935	3.22528	3.21487	3.1428	3.17971
DUG2	0.645953	0.363393	0.261822	0.468953	0.769239	0.991004	1.21381	1.46486	1.67564	1.11758	0.30727	0.163715	0.295016	0.518225	0.576092	0.626941	0.726015	1.03255
MRPL27	1.80575	1.12547	0.95459	0.85413	0.821828	0.755602	0.874196	1.30751	2.23896	1.39208	1.03654	0.936997	1.02917	1.079	0.768949	0.536663	0.783885	1.24372
SSH1	3.18747	3.0646	2.8789	3.06929	3.33486	3.48597	3.5869	3.71425	3.29321	4.03564	3.11157	2.88926	3.00812	3.24199	3.30365	3.28544	3.15689	3.21415
YBR284W	0.368616	0.372485	0.186285	0.347461	0.588881	0.677594	0.637562	0.499796	0.301934	-0.301625	0.22652	0.438246	0.516552	0.490045	0.381901	0.277807	0.323113	0.357902
YBR285W	2.30759	3.94977	4.44529	4.49975	4.33863	4.15779	4.09771	4.35179	5.55164	2.07793	4.00008	4.58202	4.53498	4.18766	3.88681	3.66072	3.68389	3.95979
APE3	5.08671	5.71455	5.79666	5.65588	5.46893	5.46044	5.4485	5.35297	5.12669	5.37857	5.28722	5.34238	5.36165	5.37804	5.40651	5.36128	5.12714	4.91352
ZSP1	3.42121	3.7354	3.81033	4.10758	4.40258	4.59707	4.65081	4.53471	3.89505	3.08667	3.41444	3.56989	3.75729	3.95824	4.19705	4.32554	4.20152	3.98183
APM3	0.472451	0.74531	0.674083	0.794706	0.952861	1.07583	1.16751	1.24159	1.27153	1.16004	0.75524	0.6467	0.810303	1.00814	0.9461	0.845479	0.866418	1.08462
SNF5	1.23986	1.46741	1.52369	1.55977	1.59773	1.61625	1.60189	1.53414	1.79699	1.66804	1.29759	1.23035	1.38057	1.57639	1.59279	1.5793	1.64152	1.78102
BSD2	2.20861	2.30173	2.1718	2.2291	2.31818	2.23006	2.0956	1.98811	2.57831	1.79531	2.15344	2.38851	2.46556	2.39548	2.13709	1.9269	2.01257	2.17533
CTP1	-0.144006	0.274561	0.326239	0.642941	1.09766	1.62739	1.99836	2.02473	1.76366	0.631886	0.61617	0.48369	0.492775	0.548333	0.54866	0.550997	0.586416	0.943018
YBR292C	-0.421154	-0.338907	-0.228838	-0.0617146	0.0410734	-0.0639175	-0.197078	-0.217664	-0.16771	0.391163	-0.153392	-0.452462	-0.415851	-0.2573	-0.188767	-0.198253	-0.312754	-0.425134
CUT039	-1.72556	-1.96553	-2.05182	-2.10056	-2.06592	-1.94137	-1.90243	-2.11646	-2.35531	-2.04693	-1.98884	-1.94101	-1.88212	-1.8166	-1.864	-1.93596	-1.89101	-1.50679
SUT023	-1.2699	-0.954585	-0.960352	-1.06401	-1.21637	-1.27622	-1.24988	-1.11276	-1.2546	-1.01504	-0.814977	-0.810825	-0.84059	-0.883821	-0.919208	-0.95829	-0.967795	-0.975624
SUT451	-0.381395	0.317591	0.301859	0.0163614	-0.335417	-0.479094	-0.482742	-0.321926	-0.132725	0.0108351	0.322577	0.387764	0.206446	-0.027082	-0.165559	-0.272685	-0.396787	-0.171965
VBA2	-0.512104	0.312985	0.410745	0.466499	0.463655	0.440304	0.368487	0.317615	0.147953	0.544854	0.885263	0.784443	0.721338	0.665198	0.5776	0.458227	0.351202	0.460409
SUT452	-0.33909	0.850299	1.00054	1.12641	1.22967	1.43194	1.53049	1.46982	1.01904	0.282032	1.03991	1.36294	1.50179	1.5046	1.39363	1.26285	1.23841	1.4635
SUL1	0.371639	2.02363	2.03887	2.18048	2.07201	1.43953	0.57059	-0.1655	-0.806327	-1.14878	1.39896	1.45341	0.896099	0.21524	-0.0181115	-0.324428	-0.866135	-1.21683
PCA1	0.657719	1.57342	1.83098	2.2928	2.74536	3.06987	3.14459	2.9078	2.37533	1.3958	2.28938	2.57389	2.72471	2.8158	2.95068	2.98547	2.85335	2.69867
SUT453	-0.943004	0.0596419	-0.0338737	-0.382104	-0.805636	-1.0032	-1.11832	-1.12317	-1.40827	-1.7167	-0.995173	-0.866071	-0.861033	-0.942481	-1.07072	-1.23494	-1.3509	-1.29425
PHO89	5.43704	6.24902	6.38959	6.47065	6.49476	6.58472	6.59434	6.4864	5.89818	5.80545	6.38372	6.61606	6.71743	6.75147	6.81327	6.77525	6.54995	6.21738
SUT024	0.375434	0.807921	1.14228	1.64805	2.02078	1.90942	1.49296	0.8568	0.461142	0.987058	1.35968	1.47722	1.85265	2.15344	1.98974	1.66745	1.56025	1.40604
SUT454	0.195497	-0.481623	-0.708321	-0.913591	-1.09224	-1.28076	-1.41203	-1.46253	-1.44644	0.793905	-0.0962611	-0.391296	-0.498769	-0.537192	-0.710519	-0.842339	-0.838787	-0.550624
MAL33	2.36408	2.75796	2.62864	2.6008	2.53694	2.38944	2.17062	1.91799	1.53024	2.78568	2.82874	2.82404	2.79743	2.7331	2.58845	2.40462	2.24736	2.20115
MAL31	1.16678	1.73523	1.57336	1.40842	1.24007	1.16095	1.07181	0.959196	0.731758	1.37319	1.73093	1.85403	1.89355	1.88807	1.81911	1.63937	1.29612	1.32202
YCL076W	-1.78708	-2.09431	-2.16927	-2.28796	-2.36527	-2.32868	-2.28966	-2.3729	-2.4506	-2.15765	-2.2127	-2.32025	-2.31299	-2.28114	-2.30351	-2.33552	-2.32437	-2.36208
CHA1	3.14946	0.198763	-0.673191	-0.575119	-0.028723	0.398331	0.84898	1.16844	1.50604	3.93823	0.13033	-0.858333	-0.888412	-0.528011	-0.482065	-0.426249	-0.417407	-0.378784
VAC17	0.552842	1.09152	1.11779	0.80107	0.424259	0.357554	0.56961	1.05946	1.80195	1.12151	0.642993	0.361973	0.223803	0.163025	0.0509711	0.00122683	0.122025	0.503598
MRC1	0.289381	0.180054	0.207568	0.418609	0.687986	0.771349	0.74069	0.589476	1.13074	0.714818	0.229115	0.195509	0.443139	0.70119	0.637856	0.568795	0.744534	0.906183
KRR1	0.0760084	-0.764979	-0.644939	-0.130582	0.457133	0.675305	0.753011	0.726888	1.14191	0.936264	-0.537927	-0.585073	-0.138478	0.384667	0.425229	0.462986	0.765153	1.26763
YCL058W-A	-1.26426	-1.6609	-1.67304	-1.55777	-1.41227	-1.42607	-1.44779	-1.44605	-0.967849	-0.793265	-1.22926	-1.3541	-1.2074	-1.03284	-1.10118	-1.08365	-0.679017	-0.286687
FYV5, YCL057C-A	4.30987	3.30754	3.13469	3.04576	2.98867	2.8946	2.91794	3.07567	3.20034	4.53416	3.13367	2.81259	2.8923	3.08251	3.02715	2.9811	3.064	3.05581
PRD1	2.92955	3.1371	3.12188	3.36446	3.65569	3.83437	3.94913	4.07842	4.10173	3.20099	2.82663	2.8263	3.01626	3.24476	3.33693	3.37434	3.34547	3.45714
YCL056C	-0.340247	0.163342	0.375457	0.491156	0.527817	0.491904	0.481225	0.549051	0.980105	0.472959	0.831071	1.07521	1.16667	1.14782	1.0341	0.958501	1.02408	1.27166
CUT459	-1.2635	-0.869404	-0.632395	-0.453297	-0.421845	-0.58266	-0.670522	-0.455237	-0.102902	-0.421347	0.0617846	0.149694	-0.000160559	-0.198632	-0.187931	-0.0780673	-0.00144679	0.338875
KAR4	0.507014	0.879592	1.10395	1.27227	1.40551	1.55339	1.73124	1.94035	2.31673	0.605677	0.416968	0.496181	0.76554	1.02275	1.05142	1.06675	1.21536	1.36993
CUT460	-1.90501	-2.09241	-2.07183	-2.13774	-2.2093	-2.26926	-2.28549	-2.17725	-2.10378	-2.17041	-2.25673	-2.28845	-2.29458	-2.28758	-2.2702	-2.24428	-2.19395	-2.29576
CUT461	-1.87163	-2.14442	-2.2306	-2.38908	-2.48169	-2.44602	-2.32928	-2.18936	-1.60449	-2.23967	-2.28074	-2.32477	-2.39371	-2.43827	-2.38627	-2.28887	-2.17026	-2.22071
CUT462	-2.07959	-2.08822	-1.8219	-1.89093	-2.02815	-2.04555	-1.99852	-1.85672	-1.97954	-2.25175	-2.11902	-2.1146	-2.07949	-2.08689	-2.17742	-2.26494	-2.24359	-2.27529
SPB1	-0.226319	-1.03216	-1.01223	-0.72012	-0.362755	-0.29541	-0.324342	-0.425769	0.0835093	0.786644	-0.609748	-0.849222	-0.450548	0.0476243	0.00199785	-0.0740277	0.174523	0.460817
PBN1	2.41829	2.83322	2.80221	2.81429	2.8359	2.90789	2.93915	2.86189	2.78018	1.98038	2.40646	2.59265	2.57035	2.48312	2.45425	2.43614	2.39586	2.52377
LRE1	1.66607	1.32753	1.08	1.08902	1.19567	1.24465	1.24434	1.22411	1.00788	1.29203	1.13055	1.12568	1.26599	1.40999	1.37318	1.28236	1.2099	1.33119
APA1	2.36697	2.6199	2.63885	2.7806	2.94104	3.09112	3.21199	3.29333	3.24525	2.50157	1.96446	2.07487	2.36577	2.67352	2.77591	2.8209	2.79492	3.0064
CUT040	-1.32648	-1.57922	-1.63346	-1.79002	-1.94372	-2.03984	-2.07296	-2.05949	-1.87778	-1.88717	-1.88147	-1.7914	-1.79947	-1.78324	-1.73749	-1.71399	-1.74233	-1.49549
SUT025	-1.04622	-0.464747	-0.494409	-0.722254	-1.01303	-1.13981	-1.12661	-0.893047	-0.861682	-1.28738	-0.591123	-0.458107	-0.542767	-0.726555	-0.923644	-1.11478	-1.19666	-1.00465
YCL049C	1.29034	1.65827	1.61498	1.68345	1.77608	1.90267	1.93197	1.77865	1.33425	1.15997	0.981608	1.07008	1.2168	1.34661	1.32598	1.26203	1.20525	1.43082
YCL048W-A	-0.415957	1.92243	3.08909	3.79027	4.15027	4.43922	4.58181	4.66185	4.024	0.904607	2.35898	3.13245	3.5156	3.79543	4.35991	4.74964	4.55616	4.05119
SPS22	-1.51351	-1.76358	-1.83852	-1.92315	-1.88035	-1.64077	-0.68966	1.60547	4.27776	-1.96209	-2.0174	-1.99863	-1.9745	-1.91085	-1.93773	-1.70276	-0.931951	1.23375
YCL047C	1.23984	1.01937	0.775796	0.561546	0.364191	0.235285	0.160409	0.0983099	0.0359704	0.687946	0.636831	0.535132	0.444525	0.378085	0.328793	0.279086	0.206211	0.293115
YCL045C	2.06291	2.33711	2.35271	2.5241	2.70147	2.79475	2.80748	2.78581	2.38454	2.6315	2.14747	2.04296	2.17516	2.36779	2.37732	2.3122	2.20468	2.34067
YCL046W	-2.09659	-2.09256	-2.05051	-2.15879	-2.28549	-2.34472	-2.36743	-2.35186	-2.25534	-1.79156	-2.04817	-2.16317	-2.20731	-2.20552	-2.15357	-2.08078	-2.02803	-2.20433
MGR1	2.49388	2.47182	2.48642	2.57209	2.64652	2.62663	2.56144	2.44159	2.51079	1.68645	1.75068	1.85716	2.09897	2.32252	2.33959	2.27833	2.2447	2.2793
PDI1, YCL041C	4.74485	4.85539	4.85489	4.94398	5.08054	5.24191	5.36111	5.40488	5.38085	4.52947	4.30215	4.3007	4.46373	4.69777	4.91533	5.06788	5.06362	5.04696
SUT026	0.170776	-0.66381	-0.704762	-0.789336	-0.840384	-0.917786	-1.01062	-1.16189	-1.16237	-0.726109	-0.543926	-0.557495	-0.740696	-0.905225	-0.81612	-0.707543	-0.696342	-1.22399
YCL042W, GLK1	6.21242	6.46646	6.39915	6.05165	5.6175	5.28779	4.93613	4.50808	4.11729	5.81613	5.89876	6.0027	5.944	5.83398	5.76955	5.59738	5.14383	4.7097
GID7	2.38099	2.9335	2.99189	3.04449	3.08603	3.16992	3.15573	2.94331	2.69043	1.90379	2.16611	2.29623	2.47502	2.62911	2.677	2.65212	2.56844	2.63529
ATG22	0.344173	1.50167	1.76781	2.11369	2.38897	2.58948	2.65236	2.62957	2.05838	1.0266	1.41629	1.58878	1.77233	1.91972	1.99349	1.98109	1.85759	1.89498
SRO9	1.96657	0.108778	-0.374007	-0.136433	0.379767	0.655331	0.800809	0.796378	0.446156	2.9139	0.379939	-0.311369	0.070059	0.760901	0.8551	0.879668	1.07633	1.53238
GFD2	-0.246926	-1.43954	-1.63052	-1.51355	-1.22641	-0.947493	-0.736585	-0.745758	-0.981632	-0.160725	-1.18708	-1.54944	-1.51396	-1.29158	-1.10541	-0.945426	-0.858439	-0.911916
GRX1	3.92296	4.16851	4.44182	4.53449	4.52439	4.48185	4.41258	4.28968	4.15433	4.00038	4.10755	4.34949	4.45617	4.49845	4.50858	4.51634	4.5631	4.44661
LSB5	2.90542	3.18907	3.17872	3.01539	2.84452	2.80218	2.77146	2.66044	2.84534	2.36185	2.80091	2.88846	2.7736	2.6138	2.57603	2.5542	2.49203	2.48764
YCL033C	2.47564	2.86139	3.14488	3.08447	2.90643	2.83046	2.77062	2.63181	2.63844	2.24742	2.6414	2.94305	3.07591	3.0729	2.95713	2.81385	2.71138	2.63176
STE50	1.51965	1.6361	1.69507	1.76216	1.80641	1.72948	1.56683	1.26941	1.66909	1.172	1.33661	1.47204	1.59352	1.63464	1.50534	1.3907	1.47169	1.61091
RRP7	1.17421	1.01121	0.969833	1.08455	1.20127	1.15482	1.14361	1.27474	1.71188	1.83784	1.26546	1.21873	1.39395	1.56889	1.44631	1.33775	1.47877	1.74159
HIS4	1.90234	4.18126	4.22367	4.21458	4.10396	3.98409	3.62774	3.06539	2.45481	1.55766	3.88807	4.22975	4.03084	3.64865	3.46813	3.1216	2.51111	2.16938
BIK1	1.09217	1.05772	1.00364	0.985355	0.962993	0.839638	0.687902	0.542132	0.846114	0.777144	0.811308	0.833699	0.859267	0.862912	0.791654	0.727596	0.769936	0.778704
CUT041	-1.64092	-1.66833	-1.6195	-1.65083	-1.71666	-1.78874	-1.83907	-1.81602	-1.95668	-1.90546	-1.51931	-1.5308	-1.67432	-1.81781	-1.75022	-1.63523	-1.54987	-1.75523
RNQ1	4.09519	3.86086	3.69227	3.66603	3.66937	3.58459	3.41441	3.12457	2.99875	3.66618	3.06749	2.95211	3.03049	3.17297	3.21914	3.17627	2.9589	2.83644
FUS1	-1.36501	-1.30382	-1.41988	-1.59653	-1.74261	-1.79413	-1.69249	-1.36623	-0.660963	-1.78379	-1.31826	-1.26318	-1.28152	-1.33484	-1.39024	-1.43756	-1.39605	-1.33207
HBN1	2.24028	0.803833	0.184567	-0.139189	-0.375342	-0.822564	-1.15706	-1.18488	-0.849505	2.60058	1.34542	0.796075	0.56871	0.450479	0.121298	-0.179855	-0.308587	-0.130497
FRM2	-1.55172	-1.58639	-1.62637	-1.70244	-1.78351	-1.80894	-1.65118	-1.2117	-0.634581	-1.84428	-1.5909	-1.5933	-1.49907	-1.35767	-1.26543	-1.27893	-1.41169	-1.29006
AGP1	3.77257	4.93106	5.38649	5.49695	5.42044	5.4004	5.39405	5.43335	5.27359	3.8363	4.75663	5.00808	5.00373	5.00295	5.31043	5.50828	5.30654	4.94394
YCL023C	-1.57614	-1.63361	-1.68914	-1.60667	-1.52428	-1.58342	-1.62836	-1.50824	-1.39715	-1.9633	-1.78771	-1.72809	-1.83363	-1.94588	-1.86052	-1.76772	-1.84205	-1.99387
KCC4	-0.210638	-0.148621	-0.0860252	0.108296	0.326291	0.44255	0.464426	0.360732	0.471471	0.678452	-0.243859	-0.344223	-0.164134	0.103393	0.19589	0.273229	0.375126	0.578529
YCL022C	-1.54006	-1.70069	-1.68911	-1.72271	-1.78891	-1.86703	-1.91165	-1.92729	-2.01086	-1.40175	-1.75514	-1.97205	-2.04028	-2.05842	-2.08237	-2.05267	-1.90033	-2.01408
YCL021W-A	-0.575743	-0.281663	-0.377739	-0.690742	-0.950585	-0.865696	-0.335895	0.847386	2.20592	-0.650743	-0.321692	-0.31442	-0.307431	-0.344336	-0.602609	-0.816779	-0.728029	0.284927
LEU2	-1.58685	-1.78191	-1.74104	-1.82585	-1.95363	-2.05807	-2.10596	-2.10442	-2.10053	-1.82045	-1.84642	-1.90229	-2.0355	-2.13009	-2.04996	-1.94998	-1.94799	-2.09974
NFS1	2.82857	2.81451	2.77331	2.95312	3.1808	3.34302	3.42328	3.39442	3.16214	2.70092	2.29092	2.28543	2.46712	2.69872	2.83229	2.91447	2.90299	2.97391
DCC1	0.366048	0.634976	0.67013	0.615806	0.542844	0.546787	0.579033	0.608569	0.741185	0.583288	0.579437	0.557408	0.568254	0.58831	0.559312	0.514282	0.489986	0.59556
BUD3	0.68251	1.32432	1.32322	1.23817	1.11919	1.0514	1.00953	1.00621	1.31608	1.09131	1.15995	1.18819	1.21444	1.19259	1.05722	0.932397	0.919442	1.03814
YCL012C	0.906622	2.17419	2.72499	2.89053	2.86822	2.9857	3.09363	3.07212	2.8196	1.69502	2.11042	2.49462	2.84004	3.03175	2.89226	2.74238	2.85055	3.27381
GBP2	2.31594	2.49221	2.38288	2.40197	2.46039	2.46316	2.406	2.28806	2.47364	2.57987	2.71312	2.73471	2.63637	2.53779	2.51743	2.49773	2.42491	2.55802
SGF29	1.41902	2.05264	1.95315	1.89264	1.82771	1.76033	1.66375	1.56428	1.72989	1.61585	2.27156	2.33357	2.16606	1.97133	1.94721	1.92702	1.85052	1.85638
ILV6	5.05264	5.55816	5.4429	5.17637	4.8934	4.73426	4.56083	4.30659	4.38349	4.188	4.60355	4.69689	4.5107	4.27121	4.17179	4.05356	3.79124	3.79258
STP22	2.05838	2.47059	2.38278	2.24375	2.09159	1.96675	1.84433	1.74734	1.91623	1.42466	1.88012	1.95339	1.89981	1.79347	1.7047	1.60116	1.49659	1.51166
CUT042	-1.24412	-1.58757	-1.54495	-1.55763	-1.60202	-1.67891	-1.72988	-1.74766	-1.78835	-1.45309	-1.1449	-1.11769	-1.29516	-1.50565	-1.50737	-1.4677	-1.49163	-1.75649
SUT027	0.844771	0.546542	0.972598	0.964545	0.797651	0.635941	0.6161	0.825543	0.804739	1.716	1.85211	1.83819	1.59527	1.26992	1.27169	1.55344	2.08194	1.608
VMA9	0.288809	0.587637	0.448442	0.62325	0.77695	0.627104	0.558657	0.895219	1.48365	1.40475	1.26312	1.24265	1.22578	1.14991	0.927055	0.769165	0.858948	0.883049
YCL007C	-1.44204	-1.79681	-1.91229	-1.94082	-1.94973	-2.03847	-2.13401	-2.16455	-2.30721	-1.7588	-2.0137	-2.07168	-2.03941	-1.9979	-2.02336	-2.03352	-1.97164	-2.03933
SNR43	-0.511541	-0.311659	-0.0279614	-0.108912	-0.334459	-0.332568	-0.141824	0.236808	-0.499903	1.12044	1.03094	1.07765	0.689021	0.359968	0.553415	0.848041	0.977506	0.635351
LDB16	0.708109	1.31141	1.44834	1.37138	1.22513	1.2184	1.24958	1.24043	1.27778	1.1861	1.27684	1.33023	1.34918	1.33522	1.2384	1.11023	1.00218	1.12079
PGS1	-0.205747	0.453566	0.508891	0.517526	0.485463	0.488652	0.453982	0.384263	0.150635	0.276222	0.565411	0.696476	0.751628	0.744496	0.683096	0.609148	0.559322	0.571334
YCL002C	-0.117539	0.0198582	0.0525614	0.350598	0.673767	0.860553	0.9806	1.12504	0.849643	0.910756	0.639949	0.585436	0.702132	0.827721	0.774415	0.685711	0.640793	0.783676
RER1	2.11488	2.43728	2.45735	2.63523	2.77695	2.81846	2.83532	2.88416	2.64827	2.76986	2.69101	2.69565	2.77967	2.83386	2.70671	2.5513	2.49037	2.60302
YCL001W-A	-1.74468	-1.7447	-1.61425	-1.55452	-1.55798	-1.61964	-1.68914	-1.73835	-1.87631	-1.62627	-1.3327	-1.24166	-1.31664	-1.498	-1.65811	-1.68155	-1.42963	-1.44415
SUT455	-1.01109	-0.907041	-0.794633	-0.600253	-0.472548	-0.452705	-0.447282	-0.417444	-0.798015	-1.13933	-0.603145	-0.45769	-0.462548	-0.502772	-0.478036	-0.495193	-0.603125	-0.630395
YCL001W-B	-1.77259	-1.66748	-1.76742	-1.79242	-1.76604	-1.73628	-1.76017	-1.87881	-1.77509	-1.9379	-2.00391	-1.79164	-1.71007	-1.69871	-1.69814	-1.60185	-1.27996	-1.2404
SUT028	-1.10845	-0.573935	-0.442381	-0.639169	-0.949593	-1.1353	-1.28102	-1.3576	-1.85026	-1.06424	-1.01751	-1.0136	-0.820853	-0.672065	-0.816025	-1.03851	-1.14548	-1.19448
SUT456	-1.28555	-0.709356	-0.743758	-0.657397	-0.520565	-0.327225	-0.188947	-0.157051	-0.201315	-1.02445	-0.736231	-0.598451	-0.426201	-0.303002	-0.284948	-0.287038	-0.234124	-0.206219
YCR001W	-1.83485	-2.12425	-2.20433	-2.29302	-2.36462	-2.43592	-2.47514	-2.44101	-2.35307	-2.42112	-2.39243	-2.321	-2.35178	-2.39372	-2.34287	-2.28408	-2.33067	-2.38285
SUT029	-1.33602	-1.28874	-1.14385	-1.17427	-1.25391	-1.25188	-1.17125	-1.04598	-0.963448	-1.36529	-0.909371	-0.774832	-0.833705	-0.96045	-1.04409	-1.07724	-0.957186	-0.958645
CDC10	1.819	2.23296	2.23425	2.22881	2.22892	2.26742	2.50811	3.12288	4.24591	2.35143	1.98607	1.88399	1.88017	1.89314	1.73626	1.64	1.75668	2.52226
MRPL32	1.92652	0.505718	0.0277486	-0.157044	-0.199805	-0.364246	-0.433567	-0.324158	0.19648	1.16348	0.24591	-0.0574499	-0.0987541	-0.0270058	-0.0916383	-0.149817	-0.133586	0.0757826
CUT463	-0.946861	-0.922357	-1.03185	-0.915763	-0.732845	-0.612028	-0.608204	-0.683052	-1.19321	-1.2992	-0.332817	-0.128978	-0.302233	-0.600655	-0.854926	-1.10499	-1.27713	-0.894284
YCP4	4.23634	5.12678	5.20281	5.04415	4.74656	4.46892	4.11197	3.66413	3.21726	4.38982	4.70744	4.84435	4.74517	4.55899	4.40791	4.14654	3.62655	3.21429
CUT043	-1.24471	-1.55499	-1.78281	-1.91942	-1.99111	-1.98878	-1.93659	-1.84481	-1.90963	-1.59044	-1.78799	-1.77422	-1.87143	-2.00084	-2.11212	-2.16583	-2.168	-1.91456
CIT2	6.04095	6.3477	6.22766	5.98436	5.76196	5.73797	5.75064	5.77197	5.66568	6.0529	6.01165	6.02011	6.06304	6.07223	5.95667	5.84597	5.85933	5.95387
YCR006C, SUF2	-0.117769	0.541322	0.689197	0.642862	0.466468	0.301217	0.145507	0.0277387	-0.184423	0.357477	0.810372	0.861364	0.794127	0.659168	0.54789	0.428294	0.308895	0.100535
SUT030	0.261642	0.52321	0.45779	0.249003	-0.0157042	-0.263942	-0.4956	-0.687589	-0.68598	0.109974	0.194044	0.271093	0.273861	0.216621	0.0640851	-0.0713955	-0.0486934	0.0025487
YCRCdelta6	-1.57538	-0.853461	-0.834021	-1.05388	-1.37592	-1.62918	-1.81334	-1.78708	-1.88818	-0.315805	-0.523831	-0.523963	-0.553296	-0.66598	-1.01382	-1.34361	-1.42743	-1.20989
SUT031	-0.736475	-0.341497	-0.234919	-0.127697	-0.0961774	-0.187199	-0.167016	0.221548	0.587649	-0.573789	0.149026	0.262938	0.286412	0.158935	-0.196346	-0.456188	-0.208059	0.101375
YCR007C	-0.200966	0.192825	0.136267	0.200005	0.233316	0.124395	-0.0455335	-0.169622	-0.250651	0.197271	0.513494	0.538273	0.496425	0.399509	0.257828	0.101409	0.0124363	-0.106213
SAT4	2.40262	2.31987	2.24416	2.46718	2.72333	2.77783	2.73928	2.69938	2.51821	2.76487	2.09877	2.06056	2.25633	2.49734	2.52769	2.47362	2.33424	2.39728
CUT464	-1.92391	-1.94488	-1.87691	-1.92775	-1.99437	-2.01272	-2.04226	-2.09663	-2.21608	-2.1159	-1.92853	-1.96751	-1.80344	-1.63809	-1.69592	-1.8291	-1.85797	-1.68123
RVS161	3.06323	3.0127	2.92019	3.17672	3.44586	3.40998	3.25793	3.10255	3.16549	3.05005	2.92906	2.93566	3.03491	3.13272	3.10743	3.04851	3.02186	2.98891
CUT044	-2.16807	-2.18144	-2.06918	-2.1332	-2.25573	-2.33013	-2.36901	-2.38103	-2.40749	-2.21029	-1.88483	-1.97624	-2.15951	-2.33938	-2.35668	-2.32265	-2.22382	-2.55989
ADY2	4.98348	6.34312	6.59248	6.38561	6.06705	6.1163	6.28308	6.52224	6.47024	5.60154	6.34149	6.61246	6.55235	6.36159	6.28438	6.25382	6.23927	6.29017
ADP1	1.84612	2.88687	3.10428	3.30355	3.43553	3.56711	3.59636	3.5344	3.0648	2.83989	3.15556	3.31935	3.3512	3.33923	3.36464	3.35133	3.22665	3.18488
PGK1	6.61297	6.67174	6.75741	6.6458	6.51012	6.56911	6.65174	6.62641	6.34249	6.77388	5.74519	5.86222	6.15132	6.50227	6.74413	6.85464	6.63638	6.3607
YCR013C	-0.198175	-0.83963	-1.09653	-0.431178	0.449991	0.768522	0.63257	0.107236	-0.403455	-1.512	-1.63747	-1.68912	-1.84474	-1.92294	-1.64577	-1.38662	-1.55258	-1.863
POL4	-0.611616	0.271748	0.470683	0.705272	0.90966	1.01988	1.03608	0.961014	1.44819	0.454163	0.678052	0.83698	0.891437	0.90969	0.935957	1.00101	1.11631	1.39705
CUT045	-1.99994	-2.09166	-2.15851	-2.28991	-2.38093	-2.364	-2.34051	-2.36815	-2.33318	-2.304	-2.39983	-2.41117	-2.3716	-2.32418	-2.30715	-2.30179	-2.31278	-2.29895
YCR015C	-0.348811	-0.0604982	0.0316696	0.348017	0.621841	0.60768	0.436763	0.208071	0.0299402	0.561389	0.407211	0.246051	0.254339	0.336615	0.399144	0.437809	0.437727	0.46146
SNR33	1.12405	0.746963	1.03873	1.42881	1.6551	1.52665	1.47071	1.63472	1.79194	3.54879	2.97344	2.85845	2.77151	2.65756	2.44147	2.23534	2.09797	1.86462
YCR016W	-0.702686	-0.772078	-0.780523	-0.629196	-0.473296	-0.595058	-0.799263	-0.959535	-0.343685	0.228032	-0.465294	-0.527153	-0.290902	-0.0767967	-0.353912	-0.659158	-0.606688	-0.326234
CWH43	1.8832	2.58615	2.5604	2.54233	2.49086	2.45377	2.351	2.21673	1.72204	2.71276	2.29018	2.15618	2.07154	2.04673	2.04556	1.99068	1.73947	1.74476
CUT465	-1.94029	-1.85601	-1.71087	-1.68517	-1.71681	-1.75963	-1.83916	-1.95114	-2.21862	-2.22578	-1.93738	-1.94012	-1.91504	-1.91493	-1.95178	-1.99717	-2.02213	-1.96511
SRD1	-1.46287	-0.954526	-0.923099	-0.927264	-0.871856	-0.60201	-0.484749	-0.851199	-1.36147	-1.45536	-1.1116	-0.928654	-1.13185	-1.34978	-1.2426	-1.06757	-0.977462	-1.01327
MAK32	0.403294	0.737718	0.855861	0.9252	0.939836	0.900428	0.857399	0.845438	1.0952	0.438486	0.514954	0.581812	0.638509	0.649401	0.545576	0.450006	0.482623	0.631222
PET18, MAK31	-0.413758	0.570683	0.812061	1.07851	1.27772	1.44694	1.58593	1.75233	1.63415	0.723342	1.49512	1.69242	1.6983	1.62954	1.62361	1.64218	1.70548	1.89825
HTL1	-1.01023	-0.0383754	0.295529	0.321596	0.248919	0.241275	0.282112	0.398588	1.18936	0.355193	0.60408	0.708026	0.915463	1.01385	0.720191	0.447936	0.643852	0.978954
HSP30	4.99953	3.10457	2.88597	2.97581	3.31395	3.84359	4.41961	4.73247	4.40906	4.95896	3.74297	3.57356	3.72996	4.07104	4.37859	4.63476	4.63457	4.94051
YCR022C	-1.04747	-1.21085	-1.28507	-1.45203	-1.60905	-1.67959	-1.69822	-1.66338	-1.65881	-1.50447	-1.33228	-1.30839	-1.39097	-1.50554	-1.57909	-1.65622	-1.70582	-1.8575
SUT032	-0.286239	-0.657075	-0.711138	-0.849247	-0.947529	-0.880855	-0.812919	-0.926565	-1.17657	-0.316667	-0.308144	-0.301187	-0.298591	-0.313569	-0.391747	-0.466696	-0.453553	-0.455451
YCR023C	1.41445	1.99821	1.85272	1.89439	1.93084	1.8924	1.80214	1.75661	1.40326	2.02889	2.14767	2.03157	1.8288	1.63045	1.50379	1.36187	1.13514	1.13368
SLM5	1.50894	1.1244	0.865811	0.933935	1.08589	1.13607	1.16798	1.19648	1.22225	0.862302	0.794806	0.760632	0.888498	0.999922	0.904834	0.776889	0.724179	0.890735
YCR024C-B, PMP1	3.94271	4.78926	4.96372	5.35023	5.68147	5.83271	5.83181	5.77554	5.07164	5.93446	5.37215	5.25642	5.35027	5.54531	5.70806	5.77587	5.60678	5.53793
YCR025C, NPP1	0.959118	1.41698	1.52628	1.67383	1.78643	1.7723	1.69341	1.62296	1.82332	1.55059	1.49186	1.56035	1.67988	1.76865	1.73362	1.68874	1.72075	1.69767
CUT047	-1.43227	-1.56835	-1.43848	-1.57338	-1.74438	-1.73025	-1.68099	-1.7633	-1.95133	-1.72165	-1.35958	-1.43344	-1.45022	-1.45014	-1.43917	-1.4745	-1.5146	-1.80591
RHB1	0.549952	0.34369	0.157313	0.365702	0.6218	0.645484	0.607467	0.638157	0.499277	0.618328	0.194923	0.0470168	0.0818072	0.207981	0.278828	0.331487	0.379369	0.582293
FEN2	0.58385	1.37929	1.48715	1.63981	1.74196	1.83269	1.85828	1.86644	1.29533	1.69985	1.8403	1.83113	1.8374	1.84906	1.83172	1.73695	1.51921	1.51925
RIM1	3.16486	3.22517	3.18887	3.38972	3.57563	3.57966	3.60776	3.78441	4.01925	4.02828	3.3982	3.26972	3.32628	3.39675	3.21349	3.01918	2.95156	3.27712
SUT033	-1.00514	-1.35061	-1.31254	-1.33728	-1.38645	-1.49695	-1.45747	-1.10521	-0.420769	-1.00406	-1.26473	-1.45141	-1.57818	-1.63257	-1.56955	-1.43938	-1.295	-1.24251
SYP1	2.79665	2.98262	2.95801	2.99131	3.00749	2.96788	2.81044	2.49644	1.96932	2.41969	2.18574	2.18745	2.33752	2.50796	2.50401	2.39463	2.19349	2.1965
SUT457	-0.0900537	0.816902	1.00052	0.91831	0.727025	0.60117	0.569144	0.69607	1.06381	0.583993	1.26571	1.57377	1.47577	1.18096	0.8094	0.543814	0.629063	0.979843
SNR65	-1.62086	-2.20505	-2.27252	-2.40561	-2.43322	-2.23095	-1.94036	-1.68405	-1.64149	-1.93183	-1.40172	-1.25528	-1.26879	-1.43122	-1.6917	-1.82114	-1.57966	-1.40273
RPS14A	2.17031	1.54956	1.67211	2.0354	2.32561	2.28851	2.24258	2.29984	2.29009	3.95277	2.5517	2.04808	2.06512	2.32564	2.48203	2.52462	2.28681	2.24625
CUT466	-0.777688	-1.3966	-1.60429	-1.66352	-1.62956	-1.55455	-1.52819	-1.65601	-2.10541	-1.73467	-1.92065	-1.79683	-1.78497	-1.78495	-1.83252	-1.86122	-1.81449	-1.51994
SNR189	0.22203	0.92757	1.36735	1.2734	0.913339	0.618081	0.725383	1.56743	2.40118	3.78035	3.37279	3.59656	3.36891	3.00728	2.74458	2.70864	3.07582	2.92533
CUT048	-1.58475	-1.67613	-1.61322	-1.6821	-1.80168	-1.8922	-1.85247	-1.62451	-1.3812	-1.50301	-1.49858	-1.64826	-1.69774	-1.72323	-1.81777	-1.85782	-1.65501	-1.45098
BPH1	0.356508	1.44948	1.68439	1.93165	2.10329	2.20877	2.16031	1.97101	1.49015	1.31015	1.74069	1.92747	2.04507	2.10099	2.09279	2.02859	1.89581	1.94408
SNT1	2.03723	2.08766	1.96309	2.02197	2.12312	2.06212	1.93742	1.81089	2.28008	2.26562	2.14558	2.14955	2.2335	2.3056	2.21383	2.10048	2.07252	2.24325
FEN1	2.09885	1.14156	0.806984	0.946597	1.23796	1.35692	1.55758	2.0101	2.33445	2.75347	0.499943	-0.100242	0.0263091	0.447623	0.581124	0.641532	0.600199	0.958264
RRP43	0.496556	0.765424	0.786047	0.957878	1.11814	1.00771	0.93028	1.09116	2.38418	0.932448	1.00488	1.10212	1.24677	1.31519	1.14884	0.98977	1.04597	1.25677
RBK1	1.4043	2.11862	2.24779	2.35718	2.40604	2.41073	2.32393	2.13146	1.96135	1.91609	2.23477	2.41548	2.46646	2.41102	2.23008	2.05759	2.02038	2.22068
PHO87	0.988937	1.93819	1.98957	1.87143	1.66458	1.52955	1.43574	1.43209	1.52871	1.87756	1.89089	1.91775	1.94243	1.9061	1.7158	1.51054	1.41179	1.46049
BUD5	0.280033	0.726143	0.597315	0.838955	1.15556	1.32336	1.40592	1.49345	1.52698	0.843753	1.04123	1.04082	1.12411	1.21978	1.22875	1.2092	1.19737	1.46662
TAF2	0.840699	1.44499	1.47465	1.64838	1.7858	1.7069	1.49529	1.2405	1.35164	1.54957	1.59883	1.61695	1.69604	1.74924	1.66825	1.55554	1.4907	1.54517
SUT034	-1.17951	-1.64912	-1.79283	-1.90487	-1.91853	-1.76685	-1.57118	-1.44291	-1.55486	-1.42232	-1.74479	-1.90527	-2.04401	-2.10876	-2.02801	-1.90745	-1.88007	-1.81362
SUT035	-2.24697	-1.9152	-2.01146	-2.22275	-2.43512	-2.53098	-2.52158	-2.42594	-1.81532	-1.50984	-2.2045	-2.30524	-2.11579	-1.94953	-2.14387	-2.30417	-2.24628	-1.72879
YCR043C	0.154962	0.508374	0.475182	0.666606	0.791582	0.631663	0.643923	1.2145	2.28534	1.36683	0.832551	0.66757	0.709509	0.773848	0.612716	0.457427	0.426337	0.83398
SUT036	-1.59611	-1.80655	-1.89113	-2.05404	-2.17657	-2.16115	-2.07498	-1.96345	-1.89763	-1.68437	-1.98542	-2.07268	-2.15036	-2.19414	-2.17694	-2.14823	-2.18156	-2.25145
PER1	1.10308	1.23041	1.14268	1.12191	1.06766	0.990648	0.921395	0.885907	0.587395	1.33143	0.976407	0.84215	0.845932	0.885783	0.836174	0.737881	0.577435	0.567245
YCR045W-A	-0.0115039	0.197585	0.118214	0.00521938	-0.132424	-0.236845	-0.350278	-0.480429	-0.738305	0.245463	0.124657	-0.0170995	-0.0927896	-0.122365	-0.125008	-0.184183	-0.402951	-0.423071
RRT12	-1.27608	-1.65037	-1.61481	-1.69568	-1.71678	-1.6453	-0.861281	1.24858	4.33516	-1.45593	-1.47594	-1.61203	-1.72292	-1.75997	-1.79724	-1.57985	-0.858025	0.984901
IMG1	3.65683	2.24192	1.79065	1.41006	1.17441	1.08409	1.17372	1.34669	1.85748	2.21739	1.36734	1.07786	1.01416	1.07445	1.10085	1.13239	1.1457	1.25692
BUD23	0.496109	0.308049	0.587757	0.837899	1.00544	0.954767	0.839908	0.689129	0.919677	0.937626	0.722385	0.785734	0.783415	0.787154	0.855191	0.95722	1.02623	1.07494
YCR047W-A	-0.0976165	-0.638127	-0.975945	-1.12178	-1.1243	-0.989168	-0.899988	-1.10228	-1.3963	-1.55137	-0.786927	-0.790958	-0.937726	-1.07226	-1.01617	-1.00499	-1.1454	-1.35279
ARE1	1.54032	1.95445	2.01897	2.00787	1.95991	1.93064	1.80019	1.48342	1.18343	1.62282	1.85217	1.84948	1.79442	1.7761	1.90456	1.95327	1.73221	1.48716
YCR049C	-0.488471	-1.08419	-1.04765	-0.956085	-0.897004	-0.938097	-0.991769	-1.0562	-1.51147	-0.516711	-0.90909	-1.16755	-1.26426	-1.2122	-0.939685	-0.727984	-0.85267	-1.42575
YCR050C	-1.43788	-1.6894	-1.4718	-1.4506	-1.54026	-1.78154	-2.00302	-2.08788	-1.91406	-1.49433	-1.62137	-1.70712	-1.67231	-1.61961	-1.60417	-1.63133	-1.69288	-2.07308
YCR051W	1.76602	2.22206	2.30662	2.12387	1.86085	1.68374	1.54489	1.43442	1.61184	2.0548	2.23587	2.31344	2.22263	2.05985	1.88005	1.73598	1.70926	1.83363
RSC6	2.12162	1.97604	1.87515	1.8677	1.86957	1.76524	1.61153	1.4154	1.53016	1.41213	1.32545	1.27993	1.32462	1.36867	1.30271	1.21703	1.17978	1.26376
THR4	3.44195	3.91082	3.54957	3.52124	3.56862	3.54852	3.45474	3.36165	3.15284	3.74656	3.60779	3.44385	3.27681	3.15632	3.08508	2.99375	2.79891	2.92333
CTR86	-0.578856	0.209476	0.441257	0.687539	0.842619	0.869875	0.909218	1.12136	1.41989	0.50371	0.412445	0.479516	0.62605	0.764008	0.756942	0.709368	0.689717	0.834751
PWP2	0.414343	-1.12611	-1.20681	-0.714278	-0.0789477	0.177559	0.288239	0.253739	0.229389	1.29998	-0.734914	-1.06218	-0.590283	0.100216	0.282949	0.311431	0.305669	0.436474
YIH1	1.25072	1.88812	1.90542	1.88092	1.83721	1.85628	1.79538	1.59627	1.26407	1.6543	1.77488	1.80891	1.80098	1.76918	1.70654	1.5868	1.38919	1.30618
SUT037	-0.879777	-1.02014	-1.08463	-1.23984	-1.38104	-1.40871	-1.41607	-1.49869	-1.60005	-1.06298	-0.973332	-1.23798	-1.45124	-1.57055	-1.47912	-1.37621	-1.38768	-1.58042
TAH1	0.474027	1.16966	1.3752	1.21055	0.979072	0.988765	1.0315	1.01077	0.88014	1.00105	1.35167	1.44993	1.23211	0.958005	0.891272	0.896978	0.91264	0.776542
SUT458	-0.548379	-0.705329	-0.682755	-0.641382	-0.539684	-0.3658	-0.251579	-0.345235	-0.402818	-0.711098	-0.311418	-0.420846	-0.573561	-0.646412	-0.452172	-0.247876	-0.191225	-0.294593
YCR061W	2.37517	3.76158	4.03974	3.98707	3.83702	3.9022	3.95895	3.96552	3.76466	2.18119	2.81964	3.07225	3.13721	3.12372	3.16343	3.17401	3.08952	3.12154
YCR064C	-1.27451	-1.34938	-1.35253	-1.42168	-1.49786	-1.50083	-1.46282	-1.43648	-1.55766	-1.14022	-0.722798	-0.883636	-1.14124	-1.37965	-1.41138	-1.36803	-1.23523	-1.47524
BUD31	-0.0941179	0.091184	-0.0395237	0.129493	0.400782	0.585974	0.689928	0.72731	0.836664	0.652592	0.110648	-0.0808576	0.102687	0.397221	0.471038	0.486416	0.538983	0.884029
HCM1	1.38005	1.49167	1.25246	1.22978	1.39259	1.81663	2.24172	2.48426	2.35907	2.16905	1.59654	1.44419	1.45649	1.55321	1.6003	1.65525	1.70639	1.97827
RAD18	0.101403	0.171374	0.235186	0.30026	0.357509	0.310891	0.210662	0.0671655	0.462231	0.0964275	-0.0739409	0.0356296	0.257139	0.431916	0.322483	0.203187	0.309335	0.531472
SED4	2.16239	1.98702	1.75708	1.75123	1.84488	1.97114	2.07069	2.12338	1.82069	2.27242	1.72707	1.53739	1.60658	1.75572	1.75765	1.70074	1.60142	1.68866
ATG15	1.77096	2.49332	2.64308	2.7709	2.86065	2.95224	2.93663	2.77876	2.41726	1.9668	2.35367	2.51819	2.57034	2.61732	2.75511	2.83671	2.74535	2.7358
CUT467	-1.09855	-1.37571	-1.27976	-1.31782	-1.4193	-1.57172	-1.67494	-1.6744	-1.62476	-1.13535	-0.972846	-1.10189	-1.37324	-1.6034	-1.60353	-1.5456	-1.48366	-1.54889
CPR4	2.92729	3.74049	3.88393	3.90515	3.88196	3.96878	4.00488	3.94811	3.56244	3.26616	3.44032	3.53951	3.55367	3.57024	3.67404	3.73398	3.63315	3.53017
IMG2	1.75112	0.551801	0.261319	0.21089	0.245345	0.0854614	0.0196514	0.169415	0.833909	1.24222	0.432539	0.326201	0.412921	0.478577	0.223454	0.0623518	0.347942	0.56348
RSA4	-0.71344	-1.15288	-1.15156	-0.959238	-0.698662	-0.538491	-0.434053	-0.396052	-0.287511	0.6056	-0.813761	-1.06829	-0.761992	-0.313655	-0.259156	-0.287581	-0.224248	-0.0835104
SSK22	-0.888739	0.812234	1.13159	1.29927	1.32245	1.25859	0.97715	0.491504	0.0809174	-0.3248	1.05009	1.53602	1.67827	1.54524	1.16743	0.732876	0.498949	0.625188
SUT038	-1.36259	-0.901829	-0.838973	-0.880471	-0.92356	-0.801917	-0.711995	-0.758832	-1.22146	-0.424299	-0.643835	-0.916406	-0.952795	-0.864937	-0.780572	-0.719334	-0.671898	-0.518066
SOL2	3.23544	3.21483	3.1136	2.97224	2.83563	2.75667	2.68269	2.56981	2.61046	2.37673	2.60858	2.68408	2.65933	2.61143	2.60958	2.56592	2.41697	2.2997
ERS1	1.26729	1.6975	1.73735	1.60942	1.42894	1.40847	1.4384	1.45764	1.28552	1.38854	1.66379	1.68562	1.61919	1.52621	1.46222	1.35243	1.13298	1.10026
YCR075W-A	-0.433766	-0.0430238	0.0785028	0.133269	0.113093	0.0568753	0.13685	0.458414	1.05333	0.319401	0.650171	0.696858	0.756019	0.714019	0.425836	0.308833	0.839201	1.33724
YCR076C	1.44666	1.87368	2.00654	1.99404	1.96753	2.06851	2.15754	2.12631	2.18055	1.66841	1.85875	1.95777	1.90955	1.84787	1.90214	1.9792	2.01439	2.04455
PAT1	3.41471	3.30793	3.19172	3.20865	3.26418	3.25904	3.20528	3.08805	3.19253	2.71211	2.58169	2.55895	2.63029	2.7252	2.76159	2.75617	2.69372	2.70941
PTC6	2.10394	2.48564	2.5715	2.57063	2.54484	2.58772	2.60064	2.51565	2.46229	1.59837	1.78851	1.85936	1.90875	1.97884	2.12609	2.216	2.10742	2.06742
SRB8	0.496658	0.855069	0.885367	1.04786	1.19858	1.2641	1.21697	1.07719	0.579684	1.33297	1.00437	0.998302	1.12969	1.27755	1.27882	1.22805	1.13736	1.21765
YCR081C-A	-1.43435	-1.66325	-1.67214	-1.97953	-2.28199	-2.30857	-2.23206	-2.19796	-2.24735	-2.10615	-2.03028	-2.04124	-2.12086	-2.19533	-2.11428	-1.99497	-1.95118	-2.12119
AHC2	2.25963	2.85405	3.07091	3.07637	2.99998	2.96934	3.00188	3.1474	3.43067	2.98642	3.05266	3.22895	3.31904	3.30697	3.12789	3.00227	3.14008	3.34318
TRX3	1.72301	2.8489	3.39914	3.6964	3.79486	3.78991	3.72599	3.6373	3.69725	2.82174	3.18773	3.56353	3.75683	3.81954	3.77729	3.71723	3.70279	3.66514
TUP1	3.77226	3.34858	3.06792	3.06241	3.16479	3.17811	3.12685	3.02995	2.95652	3.49635	2.45367	2.18887	2.31198	2.56612	2.63323	2.62952	2.54099	2.6002
YCR085W	-1.46921	-1.76755	-1.8555	-1.95048	-2.0023	-2.10877	-2.16185	-2.07762	-1.35245	-2.08262	-1.94843	-1.93116	-2.00946	-2.13424	-2.22278	-2.20382	-1.98704	-1.93771
CSM1	-0.239643	0.268306	0.447972	0.350814	0.228161	0.271804	0.464608	0.807163	1.76025	0.259616	0.16757	0.103559	0.171987	0.262489	0.238534	0.260536	0.505804	0.797107
YCR087W	-1.40155	-1.56071	-1.60856	-1.64822	-1.69836	-1.83287	-1.9419	-1.91795	-1.77197	-1.85596	-1.75154	-1.75343	-1.77986	-1.83558	-1.92226	-1.96862	-1.88217	-1.78702
LUG1	-0.141666	-1.23773	-1.37783	-1.41784	-1.33875	-1.34386	-1.19592	-0.793018	0.616568	0.268357	-0.95374	-1.15363	-1.01405	-0.807302	-0.908896	-0.930129	-0.588612	-0.169997
ABP1	3.98941	3.9109	3.80499	3.70092	3.56131	3.30692	2.97176	2.55779	2.45948	3.8029	3.15221	3.08812	3.21279	3.35334	3.27158	3.08867	2.82186	2.64487
FIG2	-0.156903	0.756989	0.803505	0.800376	0.803778	0.933928	0.953656	0.79918	0.121073	0.731982	0.93967	0.903597	0.991808	1.09713	1.02521	0.840263	0.600409	0.897914
YCR090C	0.719121	0.909069	0.844056	0.802577	0.742469	0.613646	0.576014	0.743197	1.46355	1.40146	0.914107	0.850942	0.892165	0.926268	0.758376	0.660797	0.861594	1.29231
SUT039	-1.63911	-1.68543	-1.75439	-1.80237	-1.80374	-1.76787	-1.68739	-1.53344	-1.28829	-1.53548	-1.63703	-1.676	-1.6984	-1.68852	-1.64732	-1.61131	-1.6313	-1.52398
KIN82	1.98565	2.69398	2.7643	2.71456	2.56985	2.39799	2.1631	1.87688	1.66493	1.71839	2.28781	2.48287	2.56572	2.54387	2.40437	2.20313	2.01525	1.96306
MSH3	-0.598058	-0.398555	-0.385848	-0.209145	-0.0351193	-0.013596	-0.0915916	-0.243526	-0.273407	0.393885	-0.303727	-0.496079	-0.417187	-0.224491	-0.113573	-0.054501	-0.110918	-0.00580061
CDC39	2.63944	3.39301	3.50451	3.63518	3.72206	3.78779	3.77443	3.71008	3.36584	3.31434	3.32553	3.39917	3.53202	3.64239	3.61941	3.53932	3.41952	3.5359
CDC50	1.21898	1.9913	1.97618	2.01229	2.01345	1.93628	1.85697	1.93194	2.17908	1.46762	1.68158	1.82087	1.89524	1.85905	1.60349	1.33734	1.27014	1.39104
OCA4	0.0237125	0.549148	0.660898	0.681193	0.683923	0.77584	0.871677	0.907638	1.05038	0.424845	0.687942	0.711122	0.91591	1.04995	0.798591	0.534731	0.611836	1.09813
YCR095W-A	-0.690648	-0.154444	-0.186214	0.00575169	0.19854	0.25924	0.2146	0.190008	-0.267082	-0.313022	0.237003	0.306191	0.425978	0.515414	0.481001	0.370741	0.254618	0.433501
HMRA1	-0.834632	-0.128242	0.11142	0.120849	-0.0140987	-0.188145	-0.226991	0.0588915	0.534251	0.416236	0.556071	0.83521	0.981027	0.91985	0.444712	0.0777603	0.237392	1.06878
GIT1	0.0716371	-0.276238	-0.363933	0.028029	0.515293	0.704636	0.642938	0.347112	-0.225079	-0.0716785	-0.131317	-0.13734	-0.00798772	0.142794	0.209913	0.184896	0.0779601	-0.220431
SUT040	-1.29455	-1.39557	-1.29152	-1.2403	-1.26787	-1.37992	-1.46863	-1.46472	-1.65944	-1.63635	-1.48143	-1.34333	-1.42845	-1.54737	-1.51191	-1.45887	-1.49151	-1.6577
YCR099C, YCR100C, YCR101C	-0.140822	0.592006	0.637296	0.660162	0.653139	0.678243	0.610504	0.390487	0.148631	-0.171028	0.710621	0.932787	0.952065	0.866123	0.774244	0.645738	0.522305	0.580747
YCR102C	-0.908304	-0.832027	-0.783006	-0.727871	-0.670519	-0.558728	-0.486903	-0.548217	-0.816216	-1.38442	-0.880031	-0.769033	-0.927801	-1.04929	-0.771718	-0.49654	-0.552258	-0.727676
SUT459	0.221279	0.585009	0.64856	0.688277	0.677131	0.63073	0.471247	0.185382	-0.577509	0.372259	0.822464	0.948612	1.02167	1.04432	0.999578	0.883393	0.716658	0.653181
ADH7	-1.37652	-1.47072	-1.34243	-1.4416	-1.57007	-1.59975	-1.45046	-1.06622	-0.409344	-1.48594	-1.278	-1.2692	-1.34886	-1.44162	-1.45863	-1.41265	-1.27761	-1.18602
RDS1	-0.121104	1.31171	1.35861	1.40937	1.40197	1.40148	1.29932	1.15152	0.856212	0.741545	1.62331	1.75266	1.62805	1.41084	1.28346	1.12875	0.933766	0.77386
AAD3	-0.0466331	1.23043	1.26364	1.20043	1.10545	1.15798	1.16988	1.08037	1.07771	0.531068	1.48513	1.59313	1.42559	1.18611	1.13685	1.0661	0.875248	0.596624
AAD4	0.289998	0.694659	0.608914	0.615723	0.597136	0.537013	0.417597	0.249512	-0.0129803	0.249867	0.498747	0.630482	0.710745	0.70542	0.580945	0.396122	0.202529	0.0386128
YDL242W	-1.64842	-1.90553	-1.85387	-1.80114	-1.80237	-1.88793	-1.93203	-1.84915	-2.08681	-1.91886	-2.07638	-2.19146	-2.13087	-1.9863	-1.8802	-1.83509	-1.86839	-1.78252
YDL241W	-0.243896	-0.154094	-0.103901	-0.0625782	-0.037586	-0.0799667	-0.0787504	0.0830925	0.500518	-0.25461	-0.157509	-0.126174	-0.0511149	-0.0116274	-0.134797	-0.289316	-0.338398	-0.156317
CUT468	-1.74923	-1.70102	-1.62441	-1.8515	-2.12321	-2.15753	-2.10546	-2.09541	-2.31986	-1.69651	-1.90489	-1.87087	-1.86752	-1.86571	-1.90073	-1.93359	-1.90804	-1.86244
LRG1	0.104164	0.517793	0.502218	0.54718	0.552146	0.504951	0.476375	0.579534	0.500545	0.950689	0.661824	0.58794	0.627979	0.691241	0.654272	0.585898	0.492459	0.622591
ADY3	0.331468	1.66911	1.8662	2.0978	2.26159	2.25227	2.29337	2.69731	3.78309	0.752166	1.5587	1.86837	1.94532	1.89538	1.78547	1.73062	1.88824	2.37808
GUD1	1.92524	2.56756	2.67064	2.80195	2.88074	2.90187	2.80172	2.54986	2.18657	1.52642	2.10851	2.31208	2.36615	2.38092	2.4831	2.52054	2.38238	2.26212
YDL237W	2.46561	2.95722	2.89136	2.96031	2.99411	2.94839	2.80288	2.56421	2.03644	2.53972	2.51486	2.56965	2.56881	2.55318	2.54726	2.50036	2.33235	2.2581
CUT469	-1.30637	-1.79638	-1.79097	-1.86546	-1.8925	-1.76054	-1.59853	-1.55353	-1.76948	-1.71287	-1.77095	-1.80669	-1.75215	-1.66698	-1.60646	-1.57641	-1.55715	-1.69746
PHO13	1.45637	1.76526	1.59498	1.68081	1.75665	1.53479	1.33488	1.47668	2.26217	2.0205	1.45924	1.29818	1.27891	1.34514	1.36964	1.33485	1.16958	1.23562
YPD1	2.10738	2.26966	2.21978	2.33905	2.46034	2.42487	2.34113	2.28753	2.49583	2.33602	2.3817	2.53934	2.66271	2.68443	2.45256	2.20682	2.15455	2.36212
GYP7	3.46874	3.44765	3.38607	3.59071	3.81175	3.79312	3.60471	3.26683	3.13833	2.75149	3.19533	3.38641	3.5482	3.61553	3.52311	3.35523	3.21769	3.0328
YDL233W	2.2611	2.05525	1.99045	2.08578	2.22495	2.26312	2.24715	2.16641	2.32859	1.60678	1.88434	1.94123	2.03925	2.10312	2.0649	1.98264	1.9423	1.86786
OST4	2.25717	2.79948	2.86718	2.61433	2.29038	2.16005	2.21211	2.49919	2.90872	2.94147	2.503	2.36863	2.36528	2.3513	2.09337	1.86251	1.87589	2.25964
BRE4	0.0584015	1.44989	1.74714	1.92045	1.98777	2.09481	2.14175	2.15034	1.88169	1.11412	1.64645	1.76401	1.71868	1.6794	1.82902	1.93885	1.83841	1.83719
PTP1	1.52054	1.93192	1.9454	1.79217	1.5983	1.47159	1.42221	1.46716	2.0306	1.02238	1.43951	1.58523	1.63238	1.57741	1.35873	1.12704	1.05971	1.22282
SSB1	5.28758	2.14041	1.11941	1.36541	2.12021	2.55768	2.83834	2.82534	2.65074	5.18548	1.92589	1.00222	1.29324	2.03435	2.3369	2.49468	2.4922	2.41742
HO	-1.70966	-1.85193	-1.8799	-1.96589	-2.03954	-2.06056	-2.02272	-1.92916	-1.69803	-1.83797	-1.87034	-1.85919	-1.91107	-1.96944	-1.95305	-1.90244	-1.84396	-1.972
GCS1	2.28515	2.22742	2.07216	2.12404	2.21106	2.14173	2.04499	1.99779	2.4254	2.29861	1.91554	1.74379	1.7073	1.72916	1.70334	1.65657	1.58523	1.56957
SHS1	1.75944	1.61967	1.43007	1.45089	1.53308	1.51203	1.51755	1.64319	2.11055	1.80416	1.2683	1.14915	1.25022	1.38128	1.29165	1.19826	1.24062	1.43763
WHI4	1.85582	2.3099	2.33344	2.57633	2.81351	2.89742	2.9157	2.97066	2.8906	2.25057	2.09536	2.05926	2.24822	2.46726	2.46255	2.3751	2.29642	2.50739
CUT049	-1.83008	-2.03832	-2.06702	-2.17355	-2.25374	-2.19415	-2.12455	-2.18452	-2.39943	-2.24417	-2.2966	-2.30581	-2.42375	-2.49841	-2.33546	-2.19139	-2.34136	-2.55012
HBT1	3.63767	5.21954	5.55656	5.39671	5.14549	5.28941	5.40459	5.27166	5.071	4.29945	5.20847	5.58591	5.70259	5.69714	5.78041	5.84821	5.84513	5.6811
SUT041	-1.29616	-1.59766	-1.47227	-1.39372	-1.3168	-1.21488	-1.17348	-1.36285	-1.6067	-1.17811	-1.32302	-1.51743	-1.68452	-1.75946	-1.59716	-1.39821	-1.31964	-1.58572
FMP45	4.85406	5.34105	5.41198	5.31913	5.16789	5.13268	5.06194	4.88694	4.44117	4.37429	5.06407	5.35275	5.47157	5.50237	5.55628	5.49205	5.18454	4.87467
CDC13	0.236108	0.629143	0.720531	0.718366	0.733449	0.900855	1.04761	1.05117	0.994664	0.724998	0.539155	0.475712	0.546218	0.693459	0.832371	0.917487	0.883959	0.931467
YDL221W	-0.303013	-0.667028	-0.864947	-0.871934	-0.838296	-0.953357	-1.09794	-1.17538	-1.15877	-0.251475	-0.566244	-0.896865	-1.15361	-1.26812	-1.11577	-0.990599	-1.1414	-1.54694
CUT470	-1.65291	-1.73456	-1.87895	-1.9905	-2.07425	-2.13587	-2.13712	-2.0531	-1.81915	-2.02908	-1.79849	-1.67564	-1.4901	-1.40494	-1.60722	-1.87214	-2.00294	-1.87821
DTD1	0.11634	0.131636	0.105665	0.0794154	0.0453826	-0.00952819	-0.00969656	0.13806	0.281098	0.876756	0.353824	0.203268	0.152883	0.126869	-0.0243523	-0.167124	-0.240512	-0.0221517
YDL218W	-0.841103	-0.653603	-0.301727	-0.182782	0.0804651	1.03603	2.21694	3.1903	3.56353	-0.750951	-0.473683	-0.248875	0.0285667	0.42394	1.07641	1.84648	2.58577	3.40129
TIM22	1.16462	1.03361	0.912131	1.06468	1.25506	1.24969	1.1637	1.05275	1.15769	1.46352	1.00761	0.855774	0.941581	1.07309	1.03556	0.971652	0.951339	1.09475
RRI1	0.774549	1.08422	1.07547	1.08327	1.11087	1.14059	1.09149	0.869595	1.10645	0.722567	0.889124	0.993123	1.04991	1.06422	1.02367	0.966458	0.923531	0.911733
GDH2	4.64662	4.72801	4.47413	4.46896	4.55889	4.69147	4.82151	4.96052	4.88581	5.46184	4.60734	4.37895	4.50796	4.70361	4.61821	4.46869	4.33891	4.44835
CUT050	-1.36193	-1.70543	-1.75637	-1.85492	-1.96101	-2.0523	-2.05308	-1.93899	-1.78359	-1.69203	-1.71469	-1.77286	-1.89861	-1.98665	-1.87037	-1.72921	-1.70998	-1.9837
PRR2	0.555922	0.970363	1.06033	0.965526	0.813433	0.631118	0.594943	0.859479	2.24109	1.20203	1.15683	1.1748	1.23472	1.29502	1.26833	1.20415	1.10544	1.31109
NOP6	0.0590194	0.205277	0.3117	0.497507	0.638368	0.519225	0.339351	0.208041	0.700716	0.608097	0.342663	0.35836	0.557594	0.74825	0.689809	0.605148	0.670961	0.696534
SHR3	2.57289	2.42071	2.35609	2.52131	2.69575	2.72322	2.69198	2.61528	2.49875	2.85195	2.32672	2.30061	2.41235	2.5491	2.56358	2.5531	2.53662	2.56876
YDL211C	-0.871001	-0.777963	-0.865108	-0.809037	-0.613222	-0.198488	0.269532	0.666203	0.772125	-0.102575	-0.633638	-0.869279	-0.802299	-0.630832	-0.585347	-0.516561	-0.325639	0.0982016
SUT042	-0.664316	-0.314639	-0.303422	-0.187179	-0.0565766	0.0974312	0.232973	0.372847	0.049294	-0.704095	-0.165182	-0.04776	-0.0805337	-0.121518	-0.00691635	0.0869804	0.0258858	0.116335
UGA4	-0.846004	-0.259592	0.939474	2.18805	3.02738	3.08662	2.92342	2.84569	2.1126	-1.06193	-0.640911	-0.407311	-0.254365	0.161204	1.35756	2.47907	2.72268	2.38647
CWC2	-0.625652	-0.15408	0.126571	0.315687	0.434685	0.414611	0.309272	0.128684	0.619747	0.210495	0.220866	0.273215	0.425474	0.565835	0.551369	0.523691	0.626799	0.692519
NHP2	1.04466	0.264949	0.151828	0.397021	0.697042	0.680864	0.683469	0.908566	1.36206	2.3249	0.64301	0.470972	0.786809	1.16577	0.97557	0.808703	1.11213	1.55121
GLE1	1.30791	1.89699	1.91933	1.83463	1.71366	1.59192	1.43257	1.22865	1.52256	1.45849	1.7541	1.87001	1.92029	1.89471	1.74147	1.58032	1.56946	1.56146
CUT471	-0.968002	-0.64888	-0.818396	-0.935894	-1.00642	-1.02058	-1.1465	-1.52383	-1.75244	-1.54465	-1.03047	-0.930989	-0.913011	-0.978814	-1.08723	-1.20364	-1.24797	-1.27739
YDL206W	0.700645	1.21248	1.16864	1.337	1.49916	1.5549	1.49058	1.36293	0.786223	0.930182	1.17708	1.32493	1.4598	1.53605	1.4938	1.3836	1.21373	1.26768
HEM3	2.33949	1.37711	1.09902	1.16685	1.30378	1.23685	1.13361	1.04393	0.748521	2.59911	1.24108	0.966329	1.06374	1.27379	1.22728	1.15253	1.11549	1.2829
RTN2_a	0.759675	1.40009	1.34675	0.967266	0.46908	-0.00586409	-0.428355	-0.690136	-0.498006	0.70153	1.0737	1.15202	1.00675	0.69917	0.159063	-0.350907	-0.461962	-0.339817
RTN2_b	4.34509	4.8905	5.25245	5.36642	5.40525	5.57928	5.70698	5.64686	5.40968	4.14115	4.98151	5.34991	5.47521	5.50601	5.65758	5.77995	5.76832	5.61567
ACK1	1.101	1.31244	1.24021	1.26383	1.2695	1.15143	0.986846	0.868041	0.867979	1.06281	1.1252	1.13856	1.14309	1.14396	1.12609	1.05916	0.904772	0.813932
MRPL11	2.84123	1.29826	0.773536	0.703009	0.756751	0.535535	0.319391	0.213979	0.362667	1.74546	0.887938	0.660069	0.599472	0.621193	0.555564	0.48397	0.426109	0.488166
CUT472	-1.38901	-1.79878	-1.87067	-1.88143	-1.86556	-1.87463	-1.83091	-1.71511	-1.51606	-1.70136	-1.83072	-1.88887	-1.8902	-1.86369	-1.78148	-1.72107	-1.74636	-2.04699
TRM8	0.895746	0.0861283	-0.120776	0.266224	0.747841	0.733407	0.62713	0.655107	1.31963	1.32055	0.167122	0.0123423	0.273996	0.643422	0.694835	0.676276	0.722167	0.835533
MGT1	-0.0609035	0.853618	1.19808	1.44656	1.52962	1.40456	1.28551	1.39395	1.70023	0.866385	1.03006	1.25688	1.40851	1.44646	1.32025	1.22793	1.32388	1.41262
YDL199C	1.3588	2.12862	2.39553	2.67555	2.9332	3.25123	3.51965	3.72923	3.34361	1.66607	1.99833	2.17835	2.3511	2.4988	2.62297	2.71112	2.73632	2.86907
GGC1	3.17746	3.26324	2.70039	2.50375	2.41468	2.30966	2.23875	2.27086	2.26178	2.68681	2.86455	2.42121	1.8824	1.44879	1.28654	1.1639	0.947577	1.22368
ASF2	1.34386	1.79757	1.8328	1.69703	1.58455	1.63093	1.63733	1.43508	1.76621	1.2392	1.58981	1.65559	1.69905	1.71295	1.67354	1.62799	1.66132	1.7961
YDL196W	-1.15614	-0.489483	-0.423068	-0.543284	-0.676441	-0.569076	-0.45587	-0.415025	-0.946214	-1.46621	-1.14815	-1.06442	-1.06484	-1.04475	-0.907213	-0.770628	-0.659717	-0.690674
SEC31	4.01492	3.83961	3.60738	3.69581	3.8998	4.06902	4.12232	4.00069	3.57229	3.75468	3.11664	3.00279	3.16022	3.41172	3.52223	3.54851	3.43056	3.56595
SNF3	1.43797	1.97032	2.00259	2.13006	2.22722	2.23313	2.20013	2.23704	2.18138	1.73934	1.94805	2.05705	2.10987	2.12634	2.10895	2.06573	1.9908	2.0722
NUS1	1.48067	2.17821	2.41413	2.72799	3.04128	3.3633	3.6668	3.96815	4.13407	1.70109	1.78668	2.00467	2.15298	2.26401	2.36456	2.49421	2.64479	2.90311
CUT473	-1.60657	-1.90021	-1.90663	-1.95676	-2.03176	-2.11793	-2.17603	-2.22702	-2.28956	-1.9475	-2.06104	-2.12127	-2.12076	-2.07765	-2.02777	-2.00517	-2.04827	-2.03846
ARF1	3.3467	2.85836	2.66301	2.88605	3.17729	3.24816	3.31274	3.46036	3.59976	4.04769	3.06883	2.8382	2.8333	2.93949	2.86857	2.81128	2.86442	3.38211
RPL35A	-1.26532	-1.51546	-1.68421	-1.74026	-1.69463	-1.5219	-1.35631	-1.31583	-1.58324	-0.541745	-1.06685	-1.30124	-1.13223	-0.91101	-1.04197	-1.22211	-1.17809	-1.20244
UFD2	1.91837	2.08278	2.00975	2.17076	2.37137	2.48803	2.56961	2.66813	2.64788	2.21398	2.04921	2.03861	2.17891	2.32308	2.30198	2.23776	2.18977	2.31179
RBS1	0.698981	0.727356	0.72723	0.889106	1.04226	0.908838	0.663759	0.410605	0.855237	1.1065	0.976728	0.878738	0.912959	0.958781	0.85618	0.745026	0.748439	0.849288
PPH22	2.50416	2.91548	2.98878	3.05367	3.07682	3.12953	3.16984	3.1786	2.92188	2.68207	2.64889	2.74696	2.9	3.02066	2.9868	2.91219	2.86281	2.95131
YDL186W	-1.7422	-2.01727	-2.0366	-2.15718	-2.20773	-2.05434	-1.22359	0.82995	3.16809	-1.98925	-2.14035	-2.14558	-2.21185	-2.25388	-2.38592	-2.2573	-1.60683	0.57643
YDL187C	-1.07263	-0.808728	-0.735911	-0.808777	-0.950335	-1.03302	-1.09691	-1.19474	-1.34159	-1.286	-1.04518	-0.961445	-0.897343	-0.86912	-0.885171	-0.948209	-1.07879	-1.01506
YDL185C-A	-1.61852	-1.9906	-2.0712	-2.15066	-2.19031	-2.167	-2.14635	-2.2177	-2.40096	-2.3965	-2.01204	-1.94114	-2.17497	-2.41768	-2.34737	-2.20924	-2.15033	-2.34224
TFP1	4.09872	4.28814	4.28989	4.45168	4.62202	4.72038	4.72774	4.64535	4.3082	4.92131	4.14731	4.04323	4.14716	4.35693	4.54441	4.62676	4.4171	4.20016
RPL41A	3.73026	4.0323	4.11166	3.99865	3.81449	3.73749	3.85711	4.24313	4.62982	5.91099	4.92535	4.86368	4.9415	4.99207	4.71048	4.52865	4.75576	5.2021
YDL183C	0.563152	0.572048	0.568883	0.770921	0.970577	0.962894	0.931375	1.02828	1.17428	0.435304	0.742292	0.870583	0.882026	0.836545	0.749901	0.725327	0.85708	1.28435
CUT474	-1.86631	-0.64187	-0.737184	-0.940484	-1.08495	-0.949678	-0.747081	-0.449627	-0.248938	-1.62519	-0.659968	-0.547891	-0.78485	-1.09299	-1.17613	-1.19092	-1.17057	-0.95141
LYS20	3.14525	3.95151	3.8542	3.89223	4.06414	4.459	4.69836	4.53475	4.21471	3.57472	3.44862	3.36922	3.36204	3.4275	3.55864	3.6792	3.702	3.81201
CUT475	-0.936893	-0.917918	-0.771344	-0.91761	-1.14797	-1.2839	-1.35046	-1.39536	-1.25455	-0.177525	-0.453919	-0.621833	-0.705488	-0.698671	-0.647431	-0.682863	-0.913223	-1.04127
SUT460	-0.541478	0.263	0.199094	0.0354649	-0.152946	-0.23179	-0.267201	-0.232467	-0.0983149	-0.253346	0.539946	0.555712	0.414689	0.233348	0.14487	0.0570519	-0.0162622	-0.0644417
INH1	4.12348	4.48646	4.56209	4.25093	3.84751	3.7038	3.68783	3.69344	3.73033	4.63208	4.05716	4.05353	4.10253	4.12207	3.93428	3.74595	3.6498	3.85081
YDL180W	1.61557	1.51769	1.36035	1.36585	1.42879	1.51269	1.61215	1.74029	1.59353	1.82605	1.46988	1.38617	1.4173	1.50511	1.5288	1.52666	1.4972	1.70826
PCL9	0.230423	1.11922	1.16718	1.10325	0.785933	0.114171	-0.467684	-0.48694	-0.0937387	1.0591	0.875682	0.690438	0.558582	0.449423	0.261922	0.0282609	-0.222567	-0.163858
CUT476	-1.35536	-1.85402	-1.88213	-1.93202	-1.99288	-2.10553	-2.16325	-2.09597	-2.05377	-1.68586	-1.8605	-1.94111	-1.97848	-1.98554	-1.98845	-1.99444	-1.99944	-1.98895
DLD2	2.52867	1.89187	1.52603	1.56383	1.69438	1.63305	1.50823	1.36602	1.24214	2.07411	1.28182	1.07471	1.11768	1.24645	1.24065	1.19458	1.10385	1.14623
YDL177C	-0.618825	-0.524568	-0.574333	-0.584412	-0.596408	-0.716481	-0.723615	-0.414162	0.516661	-0.0589587	-0.161316	-0.166775	-0.0899287	-0.0556165	-0.276658	-0.457069	-0.311069	0.0660532
YDL176W	0.0837385	0.696263	0.803143	1.0887	1.37028	1.49852	1.52922	1.52734	1.73891	0.863823	0.952189	1.04013	1.10958	1.1845	1.26703	1.34359	1.40703	1.49979
AIR2	0.691775	1.0836	1.06339	1.10018	1.11041	1.06174	0.976614	0.875771	0.853437	0.699687	0.980311	1.06168	1.07036	1.02186	0.86051	0.672618	0.564662	0.792404
DLD1	4.9348	4.39613	4.02904	3.76999	3.5691	3.40158	3.23583	3.03879	2.71738	4.37995	3.95153	3.73233	3.55198	3.40963	3.27877	3.13445	2.92035	2.7856
YDL173W	3.63997	3.64787	3.52906	3.48777	3.46408	3.35992	3.20089	2.97165	3.19985	3.21638	3.59035	3.6711	3.64368	3.53807	3.38424	3.22873	3.16113	3.04609
YDL172C	-1.09965	-1.23181	-1.19199	-1.05112	-0.879732	-0.687594	-0.450714	-0.151713	-0.211478	-1.28004	-1.20993	-1.2724	-1.27837	-1.24083	-1.13272	-0.953727	-0.691658	-0.405443
GLT1	2.78406	4.28167	4.44862	4.50101	4.43648	4.40475	4.35022	4.36187	4.1963	2.75036	3.70433	3.88333	3.77648	3.62633	3.71115	3.79823	3.75337	3.83754
UGA3	0.452552	2.8089	3.00849	2.72674	2.25953	2.05866	1.85895	1.63613	1.45443	1.11556	3.12738	3.51636	3.2265	2.71228	2.44546	2.1498	1.75777	1.64596
UGX2	2.04984	2.58008	2.89326	2.8576	2.72253	2.69435	2.71681	2.72532	3.14235	1.21342	2.00605	2.33822	2.4606	2.49129	2.55372	2.59434	2.60761	2.66458
SFA1	2.00201	2.59267	2.77742	2.93511	3.03671	3.12836	3.13162	2.98295	2.77513	2.50786	2.51468	2.71017	2.96745	3.20377	3.28852	3.28189	3.18522	3.29783
NRP1	0.134184	-0.820865	-0.994785	-0.785052	-0.430458	-0.226624	-0.104886	-0.0937106	-0.10256	1.05199	-0.612136	-0.926708	-0.640099	-0.197104	-0.143608	-0.115378	0.0436337	0.351241
FAP7	0.0185583	0.361939	0.546043	0.569122	0.494995	0.385772	0.290173	0.227533	0.388438	0.931868	0.532269	0.524864	0.578138	0.612774	0.546559	0.521016	0.636189	0.541972
CUT051	-1.57297	-1.69819	-1.65107	-1.64492	-1.61677	-1.66123	-1.76474	-1.8906	-1.70405	-1.73537	-1.82384	-1.91712	-1.94012	-1.94552	-1.9977	-2.04475	-2.01732	-1.88408
CDC36	1.07031	1.6882	1.86843	1.83929	1.70571	1.60783	1.59013	1.73532	1.95132	1.47316	1.57729	1.67434	1.63479	1.57346	1.59081	1.61366	1.57388	1.55754
CDC9	0.310971	0.408877	0.443349	0.734318	1.07496	1.28046	1.34415	1.24472	1.08422	1.33287	0.540955	0.37859	0.56741	0.846887	0.903426	0.894903	0.878648	0.921563
YDL163W	-1.60706	-1.86731	-1.91221	-2.04103	-2.13638	-2.08061	-2.02024	-2.12185	-2.37528	-1.56996	-2.02378	-2.22254	-2.24793	-2.19301	-2.1076	-2.03155	-2.05164	-2.24147
YDL162C	-1.3589	-1.79182	-1.92543	-2.00063	-2.02251	-2.02748	-2.01764	-2.04575	-1.91648	-2.06706	-1.96716	-2.03065	-2.06882	-2.08824	-2.08994	-2.05853	-1.89838	-1.81196
ENT1	1.97635	1.98622	1.92294	1.79585	1.66399	1.49454	1.29685	1.05152	1.36913	1.84849	1.6858	1.63351	1.69229	1.74053	1.60422	1.4521	1.4478	1.47634
YDL160C-A	-0.11009	-0.0376408	-0.0237539	0.0931857	0.179705	0.084064	-0.00248709	0.101952	0.338264	-0.0293243	0.156277	0.234519	0.473054	0.614648	0.389988	0.120245	0.0891033	0.171807
DHH1	2.97511	3.02693	2.9061	3.0654	3.30081	3.46791	3.56391	3.64373	3.25559	3.86095	3.68574	3.64472	3.79841	3.95897	3.90291	3.78644	3.70012	3.84945
STE7	1.06112	1.40177	1.46449	1.53568	1.58509	1.60056	1.53692	1.34298	1.3047	1.23306	1.47013	1.65567	1.75978	1.78718	1.71119	1.59471	1.48753	1.44777
YDL159C-B	-1.27109	-1.61085	-1.68812	-1.85892	-2.00256	-2.08248	-2.14641	-2.26152	-2.0435	-2.13401	-1.8153	-1.91016	-2.05494	-2.17664	-2.15328	-2.07311	-1.9172	-2.08007
YDL158C, YDL157C	0.68783	0.444453	0.567576	0.838296	1.06989	1.06268	1.0455	1.12061	1.34962	1.80344	1.05298	0.827142	0.86942	0.967909	0.845372	0.766044	0.923657	1.20468
YDL156W	0.0276538	0.370589	0.452036	0.603693	0.799923	1.01408	1.13593	1.06101	1.16214	0.980379	0.495777	0.340552	0.446844	0.658592	0.792182	0.86954	0.860401	0.913595
CLB3	1.62016	1.56507	1.48424	1.50982	1.60548	1.67024	1.87718	2.37052	3.52665	1.81875	1.35757	1.29943	1.43204	1.60118	1.5949	1.58427	1.67045	1.97847
MSH5_a	-1.37993	-1.04781	-0.974825	-0.540385	0.116355	0.901786	1.6539	2.21473	3.04097	-0.680833	-0.636641	-0.578105	-0.470197	-0.307038	-0.125461	0.171688	0.718941	1.44927
MSH5_b	0.209826	0.543223	0.557866	0.744743	1.06704	1.54927	2.08408	2.58263	3.20707	-0.181897	0.0299455	0.192366	0.297321	0.405465	0.547419	0.766041	1.12418	1.68332
SAS10	-0.00988078	-0.615229	-0.485554	-0.0637774	0.358823	0.3002	0.0888833	-0.158659	0.542506	0.901603	-0.212647	-0.382046	-0.0334938	0.393854	0.364524	0.309249	0.549879	0.723808
YDL152W	-1.78177	-1.98422	-2.14019	-2.19218	-2.14654	-2.09481	-2.09121	-2.15858	-1.87959	-2.27475	-2.20067	-2.1268	-2.16485	-2.23336	-2.20956	-2.13673	-2.01855	-2.25881
RPC53	0.220492	-0.0878073	0.0147874	0.187804	0.372787	0.378317	0.369619	0.366041	1.19681	0.644426	0.0915641	-0.0562145	0.103739	0.331455	0.324173	0.339697	0.592526	0.907507
BUD30	-1.17279	-1.79334	-1.87199	-1.79946	-1.72161	-1.84702	-1.97967	-2.03954	-1.72448	-1.8273	-1.83484	-1.99618	-2.1276	-2.18508	-2.09313	-2.00156	-2.02257	-2.08238
ATG9	0.924606	1.88818	2.15705	2.37304	2.54113	2.75621	2.93432	3.07256	3.01707	1.58735	2.00356	2.2206	2.38574	2.49265	2.53325	2.5564	2.59818	2.79406
CUT477	-1.56474	-1.91325	-1.92513	-2.09319	-2.2364	-2.27859	-2.21092	-2.00709	-1.57535	-1.76515	-1.91186	-2.16418	-2.13822	-1.98863	-1.86213	-1.84949	-1.95739	-2.29874
NOP14	0.228793	-0.887317	-0.949831	-0.528579	0.00023585	0.114713	0.0658027	-0.0987378	0.264545	0.92637	-0.631311	-0.785309	-0.311252	0.25464	0.248175	0.163706	0.283064	0.486026
RPN5	2.89187	3.62291	3.75265	3.87764	3.97226	3.99601	4.00175	4.06818	4.64246	3.5172	3.58649	3.71423	3.88544	3.99977	3.91229	3.82111	3.89778	4.07918
CUT052	-0.833002	-0.74631	-0.712238	-0.653471	-0.634014	-0.647269	-0.541469	-0.14307	-0.163863	-1.15111	-0.901426	-0.376698	-0.0808626	0.00333891	-0.152584	-0.422054	-0.807304	-0.613213
LDB17	0.439702	0.594248	0.509494	0.608853	0.676054	0.547431	0.393487	0.398037	0.253562	0.978742	0.909789	0.862366	0.907144	0.951046	0.823271	0.57354	0.15901	0.337799
CUT478	-1.27156	-1.40037	-1.26782	-1.53678	-1.84039	-1.82804	-1.73035	-1.79697	-1.75181	-1.34885	-1.77472	-1.65989	-1.62377	-1.62937	-1.6527	-1.69596	-1.75924	-2.29728
COP1	3.2661	3.16046	2.939	3.00332	3.14375	3.2246	3.24715	3.22488	2.94832	3.69946	2.85222	2.62934	2.70252	2.88813	2.94942	2.93532	2.79098	2.77403
YDL144C	2.6824	2.86643	2.9368	2.91911	2.85029	2.76866	2.63169	2.3915	2.22277	2.24212	2.17599	2.17165	2.14364	2.12224	2.1241	2.11231	2.05494	1.9777
CCT4	2.93977	2.7225	2.55051	2.73961	3.00163	3.07928	3.07299	3.02591	3.13047	2.97374	2.22157	2.07908	2.23886	2.4911	2.61059	2.67761	2.66976	2.6717
CRD1	1.48967	1.69189	1.67709	1.67375	1.60066	1.45381	1.31608	1.2791	1.02999	1.19909	1.49787	1.56479	1.56349	1.49134	1.30486	1.09572	0.964342	1.08737
BPL1	1.59982	2.11534	2.0342	2.0513	2.04234	1.959	1.83518	1.75685	1.62408	1.89113	1.84627	1.8068	1.77599	1.75127	1.69073	1.59345	1.43993	1.51391
RPO21	3.14208	3.18649	3.07741	3.25215	3.47901	3.57152	3.53355	3.39771	2.97165	3.85404	3.16405	3.04676	3.24936	3.53258	3.60882	3.56449	3.3591	3.34942
SCM3	-0.77563	-0.341474	-0.166696	-0.275368	-0.410706	-0.461761	-0.52864	-0.714946	-0.0302135	-0.319504	-0.0997023	0.0675041	0.125264	0.0839324	-0.0673806	-0.130349	0.108196	0.297492
RGT2	0.481542	0.991219	1.11469	1.35933	1.56127	1.65706	1.66282	1.62361	1.17782	1.19461	1.24283	1.17428	1.16244	1.23283	1.40502	1.53915	1.48398	1.63828
CUT479	-0.447109	-0.718114	-1.08038	-1.24822	-1.3733	-1.5811	-1.68077	-1.55742	-1.03881	-1.06473	-0.613343	-0.669818	-0.851999	-1.08203	-1.20466	-1.29181	-1.4065	-1.42473
CUT480	-1.88166	-2.00847	-1.97066	-2.01288	-2.0828	-2.14452	-2.18928	-2.22906	-2.20868	-2.10066	-1.98001	-2.02062	-2.05548	-2.0649	-2.04925	-2.05611	-2.08853	-2.07727
ARF2	2.14038	2.52792	2.91263	3.48091	3.89447	3.90734	3.85425	3.91849	4.04391	3.72924	3.71078	3.82746	3.84422	3.79432	3.66965	3.59815	3.67566	3.86318
RPL35B	-1.15015	-1.67187	-1.495	-1.3541	-1.19035	-0.991288	-0.732983	-0.46385	-0.188715	-0.224095	-0.89243	-0.893289	-0.610522	-0.242606	-0.085254	0.0709359	0.364647	0.791435
RDI1	1.9544	1.84609	1.84811	2.08245	2.3433	2.45204	2.50847	2.58292	2.5334	2.26393	1.74264	1.74891	1.99329	2.25012	2.22943	2.18609	2.2879	2.48435
PPH21	2.67608	3.07265	3.17148	3.24995	3.29335	3.35208	3.36443	3.28408	3.08997	3.03157	2.91405	2.95256	3.04593	3.12981	3.12565	3.08615	3.02617	2.98217
RPL41B	3.87189	4.06227	4.37356	4.46101	4.41465	4.39444	4.54232	4.87501	5.32385	6.12047	5.9733	6.10273	6.13943	6.01847	5.50164	5.13234	5.47721	6.02608
YDL133W	1.32456	1.77498	1.71796	1.72081	1.70823	1.68496	1.6085	1.48624	1.23615	1.48029	1.88858	2.04818	2.09889	2.06332	1.92539	1.74212	1.57498	1.61154
CDC53	1.89646	2.4253	2.50322	2.66856	2.83121	2.96957	3.05156	3.08428	3.01307	2.45791	2.55181	2.665	2.83014	2.95262	2.89818	2.81552	2.82532	3.01576
LYS21	2.71164	3.27701	3.10702	3.19622	3.39704	3.63298	3.71724	3.53902	3.31077	3.09056	2.84997	2.70762	2.62002	2.61931	2.766	2.90362	2.86791	2.71135
STF1	3.78257	4.06177	4.24645	3.97558	3.56043	3.25155	3.14265	3.32376	3.79001	4.40232	4.26481	4.43477	4.49282	4.37636	3.91658	3.57877	3.8174	4.0875
RPP1B	1.60551	0.601468	0.382126	0.853973	1.43762	1.734	1.913	1.88313	1.42805	3.34782	1.66182	1.08441	1.24353	1.66973	1.80325	1.80898	1.70666	1.67019
YDL129W	-0.461259	0.390247	0.519769	0.621372	0.673852	0.670293	0.638736	0.637991	1.02321	0.319794	0.677768	0.768403	0.814954	0.840462	0.878831	0.907837	0.899258	1.0391
SUT461	-1.58155	-1.69859	-1.67577	-1.78939	-1.9227	-2.04314	-1.99899	-1.65318	-0.831555	-1.69493	-1.70102	-1.67249	-1.75476	-1.82542	-1.79214	-1.71567	-1.64788	-1.42525
VCX1	2.80326	3.74869	3.87822	3.75325	3.51213	3.41717	3.3128	3.15718	2.62141	3.06566	3.24841	3.25533	3.22422	3.173	3.12355	3.01078	2.76744	2.66635
PCL2	-0.000552306	0.345296	0.250888	-0.0544239	-0.431301	-0.680533	-0.770834	-0.598967	-0.474644	0.621185	0.273655	0.205772	0.0388631	-0.149367	-0.354598	-0.523381	-0.622431	-0.502397
CDC48	4.71455	5.24822	5.28949	5.22106	5.12912	5.14028	5.1405	5.08944	5.08087	4.7832	4.67087	4.75395	4.8711	4.99813	5.12306	5.19028	5.098	4.92392
HNT1	3.3371	3.91131	3.9413	3.76823	3.5727	3.58721	3.64977	3.66455	3.76856	3.48344	3.66108	3.7479	3.70181	3.61007	3.55674	3.52369	3.50751	3.47387
YDL124W	5.33244	5.57596	5.67722	5.60594	5.47938	5.42966	5.32703	5.06323	4.78331	5.39906	5.24772	5.41181	5.49969	5.56002	5.61934	5.60898	5.40181	5.14873
SNA4	2.3494	3.22865	3.45197	3.55694	3.59319	3.69219	3.69281	3.51582	3.05924	2.2537	2.86252	3.06259	3.25854	3.40172	3.42758	3.34485	3.17239	3.24817
UBP1	1.58217	1.34366	1.21853	1.42004	1.6914	1.68762	1.65096	1.74145	2.53459	2.13542	1.40611	1.35245	1.54638	1.7762	1.73363	1.66491	1.71685	1.97574
YDL121C	0.565918	0.921813	0.904013	1.02337	1.13145	1.1504	1.09691	0.940007	0.842673	1.94729	1.37469	1.44917	1.50893	1.50202	1.29573	1.11472	1.09528	1.08574
YFH1	2.63147	2.36423	2.18841	2.06287	1.96393	1.89367	1.82652	1.70032	1.58613	2.23634	1.53309	1.37047	1.3803	1.3871	1.11306	0.894969	1.02735	1.31035
YDL119C	0.617378	0.424343	0.297324	0.269684	0.240084	0.0861055	-0.138716	-0.407394	-0.609041	0.254521	0.0746383	0.0190824	0.0217725	0.0182614	-0.112072	-0.250627	-0.289656	-0.273881
YDL118W	-1.79885	-1.86027	-1.75642	-1.66867	-1.64088	-1.76057	-1.90339	-2.00988	-1.97395	-1.59503	-1.75762	-1.98784	-2.05896	-2.03661	-1.95461	-1.88155	-1.91999	-1.87881
CUT481	-1.4612	-1.70433	-1.6642	-1.76791	-1.90356	-2.00264	-2.08367	-2.24335	-2.21428	-1.86752	-1.80274	-1.83368	-1.97691	-2.11953	-2.16096	-2.14804	-2.13263	-1.82117
CYK3	0.43347	0.822786	0.801934	0.912735	0.940312	0.74639	0.553459	0.631481	0.456567	1.25643	0.708328	0.502537	0.489543	0.543061	0.450366	0.347862	0.318674	0.573603
NUP84	1.54343	1.58295	1.5206	1.67075	1.83471	1.88902	1.90335	1.92455	1.77778	2.29899	1.92281	1.87821	1.95601	2.03897	1.94769	1.82964	1.76443	1.91626
IWR1	0.934673	1.47383	1.5881	1.71619	1.83308	1.83302	1.79642	1.75623	2.73414	1.08412	1.43738	1.71678	1.91147	1.96171	1.74799	1.59168	1.81946	2.15147
YDL114W	-1.63192	-2.04163	-2.11887	-2.19066	-2.18167	-2.15708	-1.55506	0.192141	2.86301	-2.24156	-2.08858	-2.02329	-2.10617	-2.18458	-2.241	-2.12361	-1.6943	-0.26191
ATG20	1.95245	2.39129	2.40343	2.49033	2.55951	2.49467	2.34218	2.14397	2.43018	2.00809	2.52027	2.71678	2.77547	2.73259	2.59222	2.43887	2.38502	2.44951
TRM3	0.473444	0.423349	0.406344	0.726654	1.07352	1.15367	1.10263	1.02294	0.817313	1.61272	0.746005	0.584796	0.807908	1.10673	1.11081	1.02442	0.920464	0.957345
RRP42	1.53611	1.91804	1.99711	1.93303	1.80625	1.73815	1.67124	1.55805	1.48605	1.65851	1.62456	1.74952	1.86269	1.90728	1.7743	1.586	1.46584	1.3376
TMA17	3.6448	4.72028	5.04961	4.97287	4.79907	4.8534	4.95602	5.0159	5.29693	3.72884	4.75292	5.13607	5.1123	4.92254	4.83949	4.82876	4.9542	5.00667
YDL109C	-0.0167146	0.38818	0.42155	0.545922	0.690832	0.792207	0.842329	0.880261	0.984891	0.288001	0.614656	0.699277	0.729222	0.732882	0.719608	0.687502	0.650377	0.773601
KIN28	0.348724	0.824504	0.913618	0.949624	0.931624	0.891199	0.877202	0.934456	1.18187	0.794401	0.913523	1.05394	1.09593	1.06781	0.95826	0.886079	0.970294	1.09
MSS2	0.338885	-0.0752892	-0.261142	-0.305464	-0.302306	-0.472118	-0.626821	-0.649901	-0.0201546	0.170616	-0.378291	-0.407685	-0.325226	-0.253097	-0.447344	-0.620862	-0.595655	-0.136805
PHO2	1.93968	2.1163	2.11662	2.1482	2.19275	2.18695	2.16588	2.14627	2.57495	1.74323	1.7612	1.80809	1.98175	2.11062	1.99587	1.87715	1.96299	2.14389
NSE4	-0.431504	-0.222515	-0.0474884	0.278263	0.621432	0.854378	1.00876	1.08869	1.28727	0.228097	0.151386	0.286519	0.501087	0.689539	0.739383	0.809109	1.01167	1.19124
QRI7	0.819964	0.222052	0.0865596	0.157238	0.258953	0.189469	0.0996731	0.0664124	0.0207829	0.589452	0.224035	0.162869	0.200728	0.269279	0.2205	0.157694	0.146212	0.320029
QRI1	2.03889	1.9699	1.84332	1.89234	2.00872	2.04757	2.17314	2.50789	3.48358	1.72474	1.12221	0.994589	1.11092	1.30016	1.36755	1.43809	1.51367	1.78507
POL3	0.286237	0.615339	0.713196	0.939197	1.18939	1.41049	1.56318	1.60243	1.64662	1.11757	0.67408	0.640174	0.790906	1.01655	1.18965	1.30152	1.27058	1.25873
DUN1	0.338161	0.45068	0.377958	0.474276	0.694307	1.04112	1.29786	1.2536	1.16523	0.491612	-0.393455	-0.68658	-0.557141	-0.258371	-0.115744	-0.00474043	0.11384	0.506627
GET3	3.17811	3.38848	3.30458	3.34908	3.45396	3.58892	3.67518	3.65788	3.74543	3.39275	2.94571	2.84072	2.97324	3.19559	3.3549	3.44597	3.4097	3.32059
BUG1	1.21876	1.39714	1.32835	1.30209	1.28952	1.12035	0.911545	0.728318	1.62901	1.35742	1.23957	1.24103	1.36133	1.40987	1.16691	1.01498	1.30643	1.58216
SNU23	0.117202	-0.0671172	-0.117759	-0.197219	-0.253952	-0.279146	-0.202721	-0.0113539	0.580781	0.333814	0.0958509	0.176243	0.255135	0.258637	0.0611991	-0.0796735	0.0272292	0.293664
RPN6	3.51346	3.73843	3.70051	3.734	3.79818	3.86808	3.92225	3.9332	4.24434	3.32559	3.24018	3.33061	3.42037	3.47427	3.43027	3.39601	3.42423	3.6132
PMT1	3.04822	2.8457	2.61122	2.67928	2.86723	3.06977	3.24124	3.37446	3.05762	3.70054	2.93662	2.66683	2.6323	2.73756	2.85576	2.92721	2.81843	2.83003
OPI6	-1.41669	-1.40586	-1.2689	-1.35631	-1.54555	-1.74103	-1.85952	-1.84827	-1.73192	-1.71729	-1.59505	-1.52623	-1.67124	-1.81866	-1.74817	-1.68334	-1.80268	-2.08782
YDL094C	-1.64229	-1.48763	-1.38334	-1.13345	-0.962384	-1.12781	-1.39267	-1.53133	-1.6016	-1.58993	-1.40811	-1.51399	-1.42302	-1.28007	-1.20251	-1.25994	-1.51665	-1.67545
PMT5	0.326998	0.709151	0.694217	0.787745	0.93687	1.21692	1.49704	1.73585	1.34367	1.40948	0.78423	0.63729	0.688876	0.836477	0.956988	1.06159	1.07674	1.19094
CUT482	-1.64561	-1.74468	-1.80813	-1.96944	-2.08636	-2.0099	-1.90662	-1.92184	-2.00695	-1.92434	-1.98547	-1.87503	-1.74671	-1.65542	-1.7307	-1.80098	-1.69305	-1.47904
SRP14	1.03964	1.1939	1.31198	1.32093	1.25421	1.10994	1.00284	1.00264	1.27441	1.62659	1.60432	1.63342	1.69239	1.62507	1.20655	0.863179	1.00624	1.28721
UBX3	1.64174	2.05204	2.13421	2.21896	2.26926	2.2649	2.22936	2.18073	2.34231	1.60121	1.75791	1.87877	1.98598	2.02905	1.91079	1.79854	1.83835	2.08017
RAM1	0.844491	1.22929	1.37994	1.5845	1.72943	1.75736	1.72692	1.68899	1.53175	1.02791	1.34133	1.42275	1.41999	1.39718	1.38574	1.33629	1.214	1.32347
YDL089W	0.695338	1.28441	1.34055	1.49686	1.62018	1.66571	1.65864	1.66499	1.56835	0.944801	0.918623	0.980989	1.12782	1.24018	1.13591	0.977453	0.888114	1.07489
ASM4	2.41961	2.15445	1.84676	1.89458	2.06154	2.14068	2.16826	2.17362	2.11477	2.11482	1.7407	1.68864	1.80595	1.95174	1.92949	1.87836	1.86427	2.09043
LUC7	0.585692	0.919176	0.861273	0.929009	1.02897	1.06644	1.09975	1.21141	1.62602	0.767182	0.714369	0.699639	0.7349	0.829292	0.97318	1.07578	1.04692	1.06869
CUT053	-1.67606	-1.90103	-2.13218	-2.29802	-2.37715	-2.36562	-2.3542	-2.40785	-2.41551	-2.15333	-2.26052	-2.2219	-2.33949	-2.43377	-2.3153	-2.18875	-2.2618	-2.41996
YDL086W	3.117	3.46417	3.54885	3.55343	3.48531	3.37977	3.20049	2.91525	2.70763	2.95614	2.88867	3.08394	3.18894	3.25453	3.30892	3.28034	3.04403	2.79193
YDL086C-A	-1.11256	-0.816592	-0.906134	-1.17937	-1.50106	-1.71634	-1.82327	-1.74634	-1.65838	-0.77014	-0.975321	-1.05156	-1.24517	-1.4184	-1.42324	-1.37202	-1.32148	-1.61355
YDL085C-A	0.274804	1.17782	0.992609	0.838528	0.666007	0.482294	0.302128	0.244332	0.393466	0.544689	1.17607	1.25706	1.04092	0.723706	0.494377	0.275586	0.0509906	-0.0768712
NDE2	2.83523	4.77817	5.07514	4.91662	4.61677	4.63222	4.6308	4.50553	4.26174	4.08611	4.97953	5.14572	5.02192	4.82097	4.79637	4.76132	4.61472	4.53834
CUT483	-1.04945	-1.47523	-1.68883	-1.67964	-1.61088	-1.69064	-1.81248	-1.90638	-1.81637	-1.00769	-1.69941	-1.88855	-1.88588	-1.77594	-1.68479	-1.6609	-1.80127	-1.96449
SUB2	4.31168	3.9802	3.60724	3.58091	3.66929	3.70094	3.71455	3.7234	3.76297	4.65593	3.74133	3.48529	3.47715	3.57732	3.59903	3.56658	3.40622	3.34113
RPS16B	-0.594466	-1.34632	-1.40924	-1.24694	-1.03565	-0.949375	-0.80715	-0.46883	-0.536771	0.536997	-0.78043	-1.04787	-1.02519	-0.898351	-0.893338	-0.774402	-0.417234	-0.237421
RPL13A	0.607319	-0.753262	-0.955228	-0.732066	-0.433379	-0.481525	-0.543022	-0.513165	-0.220088	1.17327	-0.234774	-0.806831	-0.789068	-0.524193	-0.377986	-0.221449	0.0578418	-0.0115936
CUT484	-1.43511	-1.84382	-1.92306	-2.11471	-2.30147	-2.41623	-2.45347	-2.38926	-2.30772	-1.78064	-2.21851	-2.22877	-2.09053	-1.98593	-2.05697	-2.09885	-1.94865	-2.12682
RPP1A	5.23007	3.39762	2.94952	2.99325	3.27161	3.51299	3.75675	3.84921	3.71608	5.41718	3.70997	3.28281	3.34642	3.65389	3.85018	3.98924	3.99516	4.05466
CUT054	-1.63276	-1.81438	-1.83865	-2.02734	-2.21179	-2.23708	-2.20305	-2.207	-2.21769	-1.89569	-1.91858	-1.98882	-2.1325	-2.23868	-2.20139	-2.14454	-2.18381	-2.14436
THI3	0.333398	0.931057	0.946678	0.985961	1.01315	1.0154	1.07157	1.30592	1.83147	0.661927	0.911248	0.953282	0.945625	0.929927	0.911127	0.88117	0.844271	1.08702
MRK1	0.385044	1.0589	1.10064	0.987397	0.845581	0.767716	0.828256	1.16594	2.04896	0.819787	1.39565	1.61009	1.57798	1.46823	1.36842	1.26625	1.17838	1.56345
SUT043	-0.656723	-0.998205	-1.15902	-1.06871	-0.921112	-0.895889	-0.910765	-0.944369	-0.949855	-0.911327	-1.10612	-1.36097	-1.34014	-1.21043	-1.16062	-1.18914	-1.28341	-1.1953
SUT044	-1.331	-1.54067	-1.62711	-1.72923	-1.82024	-1.89574	-1.95195	-2.0034	-1.95162	-1.86772	-1.63348	-1.57868	-1.63459	-1.73801	-1.85587	-1.95184	-1.92098	-1.90838
MDH3	4.07886	4.38994	4.43055	4.42248	4.3726	4.34993	4.3231	4.27336	4.15961	4.01704	4.04295	4.10853	4.10013	4.08313	4.11719	4.12702	4.02798	3.95991
VAM6	0.987751	1.34976	1.32925	1.49614	1.67498	1.76249	1.76918	1.71496	1.60729	1.26678	1.37948	1.40885	1.49414	1.56434	1.52275	1.45912	1.44358	1.59153
SUT045	-0.904675	-1.11291	-1.02499	-0.97369	-0.980192	-1.09381	-1.19738	-1.24593	-1.17879	-1.04722	-0.765028	-0.783934	-0.827666	-0.913806	-1.0072	-1.09062	-1.14277	-1.14703
RXT3	1.18122	1.67072	1.71341	1.71165	1.67422	1.57223	1.55479	1.777	2.67441	1.34607	1.61911	1.75093	1.75641	1.69319	1.57859	1.46221	1.39419	1.52179
RPL31A	-0.539042	-1.12457	-1.15928	-1.38047	-1.58006	-1.62511	-1.53884	-1.44079	-0.990135	-0.655694	-1.08768	-1.11478	-1.08572	-1.06254	-1.05964	-0.942511	-0.588353	-0.740268
SNR63	0.00594168	-0.131455	-0.122923	-0.225307	-0.355034	-0.367533	-0.345481	-0.36656	-0.842143	0.919587	0.370083	0.499422	0.519252	0.466186	0.267006	0.0644285	-0.0846859	-0.0168798
SUT046	-1.70493	-1.97213	-1.94996	-2.053	-2.18332	-2.27664	-2.26034	-2.12061	-1.7576	-2.13006	-2.1672	-2.17867	-2.24428	-2.28419	-2.21598	-2.14903	-2.18648	-2.20676
BRE1	0.863078	1.05508	1.07406	1.25474	1.43695	1.40441	1.33146	1.34927	1.93862	1.62173	1.31187	1.29883	1.38181	1.474	1.41953	1.37071	1.43893	1.65173
YDL073W	-0.261096	0.563034	0.710836	0.905606	1.05527	1.10652	1.09527	1.11159	1.22109	1.15473	1.12297	1.05261	1.12798	1.22578	1.18883	1.11926	1.09611	1.3044
YET3	3.54837	4.2215	4.31266	4.29321	4.22483	4.28377	4.28246	4.14036	3.51414	3.62132	4.08418	4.28015	4.35356	4.33762	4.25252	4.09178	3.85313	3.77357
SUT047	-0.291479	0.199333	0.502447	0.491644	0.279458	-0.0430416	-0.304297	-0.390234	-0.108984	-0.450336	0.0226649	0.198512	0.00985212	-0.240179	-0.257775	-0.16902	-0.0135097	0.0716392
YDL071C	-1.31388	-1.0541	-1.13216	-1.21241	-1.32354	-1.46711	-1.57975	-1.55404	-1.58155	-1.54638	-1.67256	-1.68972	-1.67755	-1.62729	-1.48611	-1.39564	-1.51021	-1.78923
BDF2	1.74279	2.79783	2.78448	2.85159	2.91311	2.92304	2.86135	2.83451	3.0158	2.64481	3.112	3.30818	3.35766	3.3116	3.18332	3.03922	2.9742	3.01416
CBS1	0.0311488	0.111406	0.0656434	0.202722	0.31873	0.257003	0.114281	-0.0765936	-0.190737	0.421305	0.152931	0.0558729	0.105947	0.152257	0.00558653	-0.140811	-0.188902	0.0916575
YDL068W	-1.84698	-1.92792	-1.97697	-2.17962	-2.35116	-2.30162	-2.18555	-2.0923	-2.21345	-2.29113	-2.19738	-2.20111	-2.23114	-2.22855	-2.13175	-2.06125	-2.13033	-2.11366
COX9	3.67024	3.48607	3.41516	3.63009	3.86526	3.92326	3.92429	3.88471	3.81823	4.37165	3.80638	3.78938	3.68663	3.56781	3.4597	3.44465	3.54208	3.66392
IDP1	4.9331	4.83135	4.41857	4.27474	4.23342	4.19863	4.10044	3.91005	3.60898	4.77575	4.29138	4.08542	3.93816	3.88023	3.9109	3.90359	3.67847	3.63564
PEX19	0.823367	1.25983	1.49126	1.62313	1.67427	1.45723	1.24401	1.20663	2.66205	1.51115	1.28994	1.44659	1.64507	1.72979	1.43251	1.23511	1.57419	2.07756
UBC9	0.962258	1.75846	1.79328	1.82053	1.807	1.84798	1.97485	2.22929	2.56548	1.86	1.50697	1.42116	1.55547	1.68911	1.48308	1.28964	1.39808	1.92856
YDL063C	-0.540094	-1.61015	-1.69537	-1.31613	-0.739494	-0.255236	0.160876	0.421807	0.485135	0.698577	-1.2251	-1.58803	-1.05634	-0.332352	-0.220727	-0.187621	0.0679678	0.441173
YDL062W	-1.94024	-1.88925	-1.88136	-1.96158	-2.05177	-2.08885	-1.97859	-1.59527	-1.10815	-2.16434	-1.95499	-2.05607	-2.10137	-2.11182	-2.07979	-2.01066	-1.85876	-1.75858
CUT485	-1.41236	-1.76255	-2.09162	-2.27449	-2.30348	-2.1339	-1.91775	-1.79211	-1.84531	-1.23711	-2.08241	-2.39545	-2.17627	-1.85269	-1.8353	-1.87344	-1.81234	-1.66164
RPS29B	-0.66117	-0.853798	-0.696683	-0.668553	-0.599181	-0.376287	-0.146171	-0.0966692	0.135716	0.465836	0.0162514	-0.109675	0.039989	0.245684	0.248708	0.230839	0.278848	0.558296
TSR1	0.307435	-0.369454	-0.269555	0.115826	0.539304	0.658141	0.641417	0.501465	0.673219	1.01138	-0.0546668	-0.183874	0.148379	0.568061	0.643918	0.679213	0.823953	0.980347
RAD59	-0.310786	-0.576056	-0.638541	-0.691902	-0.705161	-0.702285	-0.630521	-0.482814	-0.0152941	-0.476436	-0.218354	-0.149997	-0.0595636	-0.0542016	-0.261859	-0.430309	-0.266765	-0.138635
CUT486	-1.59227	-1.94374	-1.95032	-2.03642	-2.10575	-2.16587	-2.18718	-2.14837	-1.87758	-1.97312	-1.56	-1.6227	-1.82393	-2.0249	-2.01023	-1.94711	-1.91413	-2.15478
USO1	0.461311	0.879842	0.94094	1.15082	1.33864	1.25206	1.03066	0.778429	1.24215	1.40502	1.2579	1.27374	1.4298	1.54529	1.39596	1.22706	1.23113	1.31978
YDL057W	0.61868	1.01831	1.15777	1.31231	1.43351	1.51393	1.51436	1.42774	1.19565	0.85079	1.15673	1.26905	1.36194	1.4292	1.48	1.48876	1.43222	1.38872
CUT487	-1.73885	-1.89427	-1.98684	-2.05429	-2.11096	-2.19026	-2.25596	-2.27037	-2.24923	-2.06706	-2.14915	-2.20808	-2.19579	-2.17552	-2.22742	-2.27397	-2.23819	-2.19283
MBP1	1.10311	1.30736	1.25513	1.4085	1.58065	1.52238	1.34811	1.1427	1.47555	1.4596	1.40884	1.40017	1.52106	1.64308	1.58777	1.49222	1.46085	1.63433
PSA1	4.82396	4.78715	4.28937	4.05437	3.82562	3.33569	3.00423	3.27107	4.24646	5.18846	3.86374	3.3578	3.12996	3.06417	2.92289	2.75429	2.4952	2.65899
CUT488	-0.281504	-0.351167	-0.438981	-0.497682	-0.566979	-0.769885	-0.888701	-0.64281	-0.361998	-0.307329	-0.576619	-0.782383	-0.957622	-1.05225	-0.867927	-0.635411	-0.621928	-1.22151
MCH1	1.08808	2.84818	3.09991	3.1844	3.20032	3.4461	3.71417	4.03905	3.6745	1.68267	2.86841	3.08571	2.9904	2.79123	2.73294	2.71971	2.77032	3.03773
PBP4	2.52681	2.60562	2.40053	2.48748	2.66397	2.77806	2.84369	2.8722	3.02713	2.84038	2.62615	2.57752	2.60853	2.67241	2.65371	2.61178	2.55266	2.91505
SLC1	2.16597	2.02835	1.84977	1.80309	1.792	1.77838	1.76118	1.71359	1.58379	2.17539	1.65032	1.38272	1.27499	1.29365	1.37239	1.43404	1.36121	1.47796
LHP1	2.20682	1.06771	0.895387	1.07492	1.34752	1.35205	1.42955	1.72729	2.59135	2.46084	1.23295	1.05419	1.26028	1.56842	1.59085	1.59412	1.70217	1.90849
YDL050C	-1.63512	-1.75865	-1.71713	-1.78808	-1.87341	-1.94393	-1.99936	-2.01623	-1.97559	-1.98879	-2.06564	-2.16409	-2.20839	-2.16685	-1.97165	-1.86056	-2.07768	-2.2899
KNH1	0.780862	0.820469	1.09662	1.36506	1.5245	1.32234	1.17218	1.37428	2.5661	1.68223	0.727025	0.657733	0.845273	1.12896	1.29061	1.44013	1.55124	1.73299
STP4	2.23985	0.657219	0.182774	0.0819103	0.165228	0.143117	0.124342	0.089875	0.129208	1.4318	0.105518	-0.18876	0.0261912	0.428133	0.640009	0.867859	1.14528	1.63411
CUT489	-1.59931	-1.16768	-1.17828	-1.31072	-1.52574	-1.70282	-1.75334	-1.54695	-1.46549	-1.5536	-1.0504	-1.11937	-1.14798	-1.23377	-1.47039	-1.67543	-1.65941	-1.13047
SIT4	1.92513	1.96659	2.03047	2.2472	2.44415	2.47771	2.45685	2.45295	2.3581	2.48964	2.04788	1.99357	2.13261	2.30374	2.29371	2.2185	2.12027	2.18399
SUT462	-0.951595	-0.646534	-0.562957	-0.771697	-1.03122	-1.08304	-1.09518	-1.19206	-1.30606	-0.804871	-0.437502	-0.158111	-0.0173025	0.00743071	-0.0834669	-0.275006	-0.574896	-0.755319
NPC2	3.99539	4.71731	4.82212	4.75243	4.61546	4.63328	4.66279	4.66372	4.27116	4.07599	4.12991	4.23517	4.29189	4.32309	4.32446	4.27116	4.08751	4.147
MRP10	2.0407	1.29299	1.09007	0.788338	0.501577	0.283603	0.237352	0.383395	0.777241	1.65518	1.26283	1.16114	1.18281	1.15042	0.797002	0.538611	0.718788	1.2673
FAD1	1.569	2.11996	2.21544	2.27225	2.24548	2.13941	1.98636	1.8524	1.69557	1.71872	1.9867	2.17172	2.1827	2.08348	1.88269	1.6711	1.52327	1.61046
MTF2	0.45468	0.0293181	-0.118512	-0.104701	-0.0394721	-0.113749	-0.227472	-0.360318	0.0585664	0.437854	0.128065	0.0815398	0.160965	0.22557	0.0820855	-0.044382	0.0421128	0.170977
PRP11	-0.0463901	-0.0478702	0.107261	0.429228	0.720624	0.773613	0.780704	0.854266	1.14444	0.555932	-0.0542111	-0.0768294	0.220242	0.526004	0.435038	0.311727	0.410493	0.789027
SIR2	0.586257	0.877809	1.0699	1.29757	1.49584	1.64784	1.70435	1.63045	1.26977	1.04372	0.864665	0.890011	1.0718	1.2774	1.35402	1.34458	1.24011	1.18306
YDL041W	-1.06389	-1.39289	-1.37982	-1.35333	-1.36658	-1.50461	-1.6024	-1.55353	-1.61176	-1.39226	-1.42536	-1.61946	-1.74813	-1.83858	-1.77888	-1.66218	-1.53196	-2.03431
NAT1	2.36091	1.96727	1.66007	1.7442	1.92033	1.8976	1.83458	1.85518	1.99518	2.35753	1.64332	1.40896	1.41612	1.53929	1.5675	1.54849	1.44236	1.6612
SUT048	-1.52387	-1.73408	-1.81109	-1.91944	-2.0132	-2.06368	-2.08349	-2.0932	-2.06686	-1.63662	-1.47074	-1.49318	-1.60468	-1.73586	-1.79132	-1.81065	-1.78192	-1.89936
PRM7, YDL038C, BSC1	0.354891	-0.396611	-0.618654	-0.53533	-0.318933	-0.171883	-0.100825	-0.130611	-0.461456	-0.86726	-0.848318	-0.920837	-0.807052	-0.633879	-0.545057	-0.510882	-0.50457	-0.289597
PUS9	0.092264	0.250829	0.298327	0.416387	0.529014	0.551682	0.516403	0.437444	0.475811	0.376825	0.19894	0.219771	0.279913	0.351266	0.34907	0.34866	0.408594	0.499776
GPR1	1.49197	2.01599	2.09898	2.26204	2.43006	2.54464	2.56942	2.521	2.48775	2.18954	2.08925	2.11413	2.22782	2.35087	2.3573	2.33111	2.31257	2.50208
YDL034W	-1.87074	-1.80127	-1.57427	-1.60277	-1.74788	-1.91948	-2.03195	-2.01374	-1.90496	-1.84913	-1.86178	-1.90387	-1.97425	-2.01553	-1.90121	-1.75572	-1.66507	-1.95698
SLM3	0.954874	0.901168	0.926051	0.966275	1.01992	1.0669	1.12805	1.19466	1.4684	1.02771	0.846665	0.814621	0.890124	0.987926	1.00754	1.02303	1.06085	1.23785
YDL032W	-1.30554	-1.22119	-1.27417	-1.29691	-1.37385	-1.55083	-1.70603	-1.73093	-2.00388	-1.88795	-1.59053	-1.56181	-1.62937	-1.72014	-1.63402	-1.56876	-1.66565	-2.20483
DBP10	0.262015	0.404248	0.500359	0.759675	1.02228	1.06078	0.968786	0.789685	1.08448	1.52435	0.64031	0.511287	0.765709	1.10013	1.15885	1.16855	1.2301	1.30028
PRP9	-0.214024	0.123037	0.375052	0.598209	0.751787	0.760594	0.735828	0.730908	1.14965	0.415496	0.446045	0.55923	0.62343	0.653216	0.650501	0.645691	0.652045	0.652265
ARP2	3.27496	3.45138	3.41772	3.46849	3.49784	3.44916	3.315	3.07138	2.868	3.47516	3.15973	3.14197	3.21421	3.29823	3.27255	3.15696	2.90247	2.80663
MPS1	0.805466	1.00237	0.934281	0.97512	1.06392	1.07101	1.19647	1.63628	2.84353	1.02667	1.1484	1.20848	1.29249	1.33128	1.21212	1.11098	1.19231	1.52821
YDL027C	2.64834	2.87909	2.78321	2.95155	3.15557	3.24692	3.24723	3.18999	2.91125	2.70449	2.38764	2.41621	2.65175	2.87944	2.81814	2.71804	2.72875	3.04677
YDL026W	-1.69922	-1.90316	-1.97251	-2.01822	-2.07666	-2.23769	-2.27675	-1.96693	-1.54714	-2.05657	-2.11024	-2.17738	-2.25808	-2.29504	-2.2148	-2.12677	-2.11284	-2.28158
YDL025C	2.34109	2.85653	2.71496	2.64304	2.56101	2.4346	2.23667	2.00171	1.78091	2.12909	2.67169	2.71393	2.63842	2.48659	2.28344	2.07085	1.94075	1.98805
CUT490	-0.81687	-0.0385093	0.0554371	-0.0262421	-0.179644	-0.265038	-0.429973	-0.763913	-1.00224	-0.689506	-0.218488	0.0633392	0.315962	0.393083	0.0653825	-0.324257	-0.35686	-0.360898
SUT049	-1.3375	-0.744846	-0.655276	-0.865025	-1.12107	-1.15931	-1.11398	-1.03393	-0.830025	-0.545145	-0.345769	-0.321878	-0.608602	-0.879827	-0.734789	-0.551752	-0.63704	-1.21774
DIA3, YDL022C-A	-0.189109	1.12396	1.30825	1.34077	1.35522	1.56867	1.72773	1.73041	1.70037	-0.252488	1.27017	1.81125	1.87993	1.72461	1.58994	1.46733	1.45329	1.73165
SUT463	0.942458	0.446044	0.842106	1.17737	1.33209	1.20096	1.06925	0.91348	0.802074	2.86525	2.22697	2.13723	1.95117	1.78303	1.89369	2.13491	2.43225	1.23219
YDL023C	-1.41067	-1.51214	-1.43534	-1.47181	-1.51603	-1.53095	-1.57093	-1.74433	-1.67879	-1.87499	-1.55037	-1.6061	-1.64978	-1.6904	-1.63199	-1.57459	-1.54673	-1.95246
GPD1	5.38967	5.28522	5.1465	5.02497	4.94064	4.92161	4.87085	4.70139	4.61351	4.93766	4.72313	4.84148	4.97764	5.10014	5.16166	5.13536	4.92764	4.69724
CUT056	-1.4807	-1.39634	-1.20935	-1.44131	-1.7568	-1.87261	-1.85278	-1.72183	-1.56788	-1.7273	-1.76025	-1.28367	-1.20416	-1.32372	-1.59559	-1.82197	-1.86445	-1.59295
CUT491	-1.60301	-1.82154	-1.95071	-1.93858	-1.90722	-2.00087	-2.08855	-2.01778	-1.98422	-1.68204	-1.86723	-1.97721	-1.94309	-1.83676	-1.7254	-1.67458	-1.7239	-1.95466
GPM2	2.07154	2.21651	2.33327	2.46263	2.5295	2.38248	2.16223	1.97009	2.22302	1.75092	1.76305	1.97326	2.1722	2.32663	2.31367	2.22315	2.08457	2.22069
RPN4	3.52194	3.50729	3.40392	3.58061	3.86036	4.10057	4.24779	4.24317	4.21752	3.31837	3.50105	3.66843	3.82766	3.95121	3.98323	3.99661	4.04062	4.26066
CUT057	-1.72814	-2.03737	-2.01213	-2.07333	-2.13599	-2.13576	-2.11631	-2.13703	-2.26532	-2.06208	-2.12332	-2.09307	-2.0708	-2.04508	-2.01253	-1.97786	-1.95867	-1.94522
OSH2	2.90561	2.96751	2.85325	2.79696	2.77095	2.7373	2.66595	2.50682	2.69683	2.51393	2.63227	2.72969	2.78542	2.78626	2.68743	2.58053	2.52756	2.66206
CUT058	-1.86189	-1.96302	-1.96066	-2.0277	-2.13761	-2.2521	-2.30661	-2.27907	-2.18292	-1.80506	-1.99352	-2.14887	-2.1549	-2.11415	-2.13387	-2.17903	-2.21662	-2.23591
ERP3	1.51575	1.63679	1.56834	1.57163	1.6026	1.72752	1.88312	2.02104	1.87341	1.67226	1.29302	1.26994	1.3213	1.38466	1.35314	1.31491	1.30439	1.36732
CUT059	-1.5207	-1.82224	-1.76175	-1.83863	-1.99739	-2.22526	-2.35287	-2.25336	-2.12943	-1.60507	-1.92137	-2.15878	-2.18753	-2.15235	-2.16208	-2.15161	-2.03491	-2.20611
CDC7	-0.0156196	0.253618	0.404517	0.644029	0.895964	1.10202	1.3109	1.52776	2.01367	0.327133	0.15157	0.247781	0.355808	0.471818	0.557486	0.673801	0.851437	1.06159
YDL016C, TSC13	3.04026	3.31274	3.27487	3.46444	3.6398	3.69802	3.65433	3.53996	2.87239	3.95563	3.29707	3.16213	3.2865	3.44913	3.36161	3.19381	2.97959	3.0994
NOP1	2.98331	0.396454	-0.0491864	0.42785	1.16782	1.40826	1.53632	1.58309	1.74324	3.64344	0.327794	-0.395228	0.193152	1.13533	1.2631	1.21389	1.25622	1.59051
CUT492	-1.82589	-1.98559	-2.06354	-2.17937	-2.29467	-2.3476	-2.25964	-1.93149	-1.66672	-1.8803	-1.7563	-1.62352	-1.84902	-2.131	-2.19002	-2.13129	-2.01167	-1.90915
SLX5	1.21574	1.4963	1.55311	1.57112	1.56439	1.48774	1.33536	1.05877	1.43689	1.22338	1.59595	1.70584	1.7303	1.69738	1.64171	1.5822	1.5799	1.52487
YDL012C	1.16926	1.47189	1.27933	1.14918	0.998933	0.741829	0.443723	0.217406	0.0837037	1.26772	1.44839	1.45045	1.35643	1.20025	1.00498	0.816823	0.755607	0.511834
GRX7	1.79677	2.092	2.20254	2.41761	2.6036	2.63526	2.62815	2.63107	2.98394	2.16246	2.09941	2.10086	2.25333	2.38866	2.30356	2.25496	2.50075	2.81099
YDL011C	-1.76865	-1.70481	-1.66027	-1.77495	-1.92498	-1.96807	-1.94127	-1.85848	-1.95439	-1.81809	-1.83084	-1.93663	-2.05907	-2.12681	-2.00847	-1.91533	-2.05772	-2.33539
YDL009C	-1.51437	-1.91614	-2.00275	-2.00185	-1.98617	-2.08015	-2.185	-2.2027	-2.2422	-2.10821	-2.12232	-2.13542	-2.13675	-2.12219	-2.06138	-2.0397	-2.16783	-2.31361
SUT464	-1.66689	-1.90606	-1.83988	-1.9467	-2.09295	-2.15915	-2.17244	-2.19379	-2.27331	-1.91656	-2.12305	-2.18418	-2.18654	-2.16445	-2.15766	-2.1527	-2.14851	-2.1797
APC11	1.20787	0.949388	1.10858	1.28899	1.41607	1.36429	1.36169	1.53974	1.95961	0.995237	0.726316	0.687006	0.78876	0.899568	0.835441	0.789857	0.908697	1.18081
YDL007C-A	-2.27572	-2.06135	-2.004	-1.96514	-1.66398	-0.802009	0.429921	1.94876	3.53672	-2.46784	-2.21377	-2.1144	-2.13872	-2.10032	-1.82195	-1.23045	-0.24875	1.28998
RPT2	2.62767	3.24832	3.40181	3.54122	3.63468	3.66078	3.63528	3.59041	3.8488	2.90951	2.96542	3.10872	3.28512	3.41059	3.3866	3.36288	3.4467	3.61449
PTC1	1.11218	1.21414	1.12178	1.13593	1.17805	1.17988	1.18448	1.2042	1.56393	1.19654	1.24608	1.2538	1.23949	1.20621	1.12787	1.05232	1.00764	1.22111
MED2	1.87776	2.13498	2.13937	2.09759	2.04273	1.97607	1.87792	1.73462	1.89519	1.93482	1.86566	1.83815	1.97525	2.07267	1.87606	1.68601	1.78579	2.0474
CUT060	-1.53715	-1.64139	-1.88799	-2.02126	-2.13084	-2.28321	-2.3572	-2.22438	-1.89563	-1.59808	-2.10982	-2.16824	-2.21842	-2.18178	-2.03879	-1.90517	-1.89477	-2.057
ATP16	5.4035	4.97637	4.75569	4.45169	4.16068	4.0433	4.00485	3.91767	3.70542	5.28938	4.31139	4.16992	4.25976	4.38155	4.24855	4.05503	3.85692	3.80187
SUT465	-1.67713	-2.07342	-2.16457	-2.15759	-2.10982	-2.12507	-2.17048	-2.25602	-2.21761	-1.74675	-2.22498	-2.26532	-2.30294	-2.31587	-2.33511	-2.34011	-2.33524	-2.29413
MCD1	0.155543	-0.823629	-1.29137	-1.59023	-1.66113	-1.47546	-1.16775	-0.898589	-0.588336	1.44736	-0.447504	-1.11735	-1.25902	-1.18176	-1.25505	-1.27517	-1.18286	-1.08191
NHP10	0.840332	1.04738	0.995038	1.12024	1.20982	0.996402	0.714541	0.537944	1.01602	1.08943	1.16131	1.15643	1.10782	1.02649	0.90225	0.829237	0.89401	1.0689
RMD1	0.201415	0.479578	0.57302	0.659557	0.702831	0.665845	0.590767	0.486121	0.704845	0.537888	0.298714	0.269436	0.396118	0.53479	0.520088	0.487901	0.528156	0.619838
NTH1	3.40885	4.01208	4.12796	4.21431	4.2663	4.32898	4.3194	4.20139	4.05465	3.44578	3.88626	4.13689	4.25628	4.30536	4.33462	4.30812	4.19798	4.14611
YRB1	2.89837	2.81493	2.73945	2.92157	3.17439	3.31927	3.42393	3.51308	3.81349	3.14067	2.50789	2.48883	2.59323	2.7193	2.70048	2.71121	2.83524	3.06856
CUT061	-1.50497	-1.45638	-1.4224	-1.45237	-1.5355	-1.72964	-1.87394	-1.79401	-1.30917	-1.24581	-1.65343	-1.4832	-1.47393	-1.50557	-1.49103	-1.40854	-1.30542	-1.32429
RCR2, YDR003W-A	2.35302	3.0015	3.03208	3.02348	2.98476	2.9816	2.92808	2.7838	2.75577	2.15161	2.69917	2.90511	3.00752	3.03226	2.99098	2.88806	2.75737	2.74687
RAD57	0.799012	0.6036	0.521634	0.613819	0.797093	1.01524	1.1997	1.25769	1.27683	0.806637	0.620618	0.517014	0.669901	0.877905	0.934034	0.97315	1.10049	1.29452
MAF1	1.62108	2.18402	2.3712	2.72605	3.03962	3.16639	3.14423	3.04058	2.6272	2.11039	2.33244	2.47171	2.60721	2.72684	2.79273	2.78417	2.66325	2.66174
SOK1	2.51796	2.62376	2.63623	2.84457	3.0409	3.04928	2.97131	2.87851	2.74044	2.70005	2.55069	2.59512	2.85975	3.10854	3.05248	2.90914	2.82794	2.96003
SUT050	0.608528	0.428815	0.765768	0.869561	0.817243	0.706245	0.66225	0.794501	0.123938	1.59678	1.40616	1.52282	1.46438	1.35229	1.3439	1.39133	1.42005	1.08987
YDR008C_a	-0.461757	0.390018	0.400703	0.171884	-0.111018	-0.206211	-0.34227	-0.636842	-0.912445	-0.238407	0.362312	0.430661	0.458577	0.409537	0.22761	-0.00485758	-0.147002	-0.0567185
TRP1	1.2919	1.65426	1.68047	1.68648	1.53899	1.16636	0.750347	0.435285	0.17793	1.80952	1.8068	1.75449	1.61084	1.44104	1.3357	1.2043	0.972141	0.603779
YDR008C_b	-1.12421	-1.15052	-0.885636	-0.872874	-0.994766	-1.17406	-1.31916	-1.40916	-1.42002	-1.11772	-0.894916	-0.782914	-0.782016	-0.872882	-1.03907	-1.15199	-1.04854	-1.04103
GAL3	1.254	1.33409	1.31737	1.28632	1.19659	1.04081	0.853777	0.670517	0.325618	1.61038	1.45139	1.38742	1.42028	1.44704	1.32975	1.13647	0.888483	0.874575
YDR010C	-1.14598	-1.20455	-1.23664	-1.15328	-1.07211	-1.1002	-1.19171	-1.32793	-1.28679	-1.45213	-1.15882	-1.1565	-1.40354	-1.61768	-1.41234	-1.16555	-1.11601	-1.87319
SNQ2	2.44937	3.49484	3.50682	3.44896	3.34889	3.37169	3.30279	3.06652	2.43439	2.87201	3.21515	3.29928	3.21957	3.1028	3.05929	2.96101	2.67405	2.64605
CUT493	-1.8834	-1.57109	-1.51143	-1.66363	-1.88194	-1.99009	-2.07142	-2.10881	-2.52167	-1.98084	-2.09713	-2.13506	-1.82953	-1.54096	-1.62153	-1.76934	-1.67571	-1.69749
SUT466	-1.35677	-1.40949	-1.26963	-1.29719	-1.40255	-1.48469	-1.56117	-1.67967	-2.01314	-1.40039	-1.18314	-1.08076	-0.864517	-0.710756	-0.817506	-1.00241	-1.0797	-1.07478
RPL4B	1.5516	1.34982	1.05558	1.61052	2.41948	3.06821	3.52717	3.67431	3.41518	4.25038	2.3355	2.07012	2.63089	3.26778	3.06407	2.82381	2.97113	3.8036
PSF1	-0.689421	-0.0654927	0.205484	0.435782	0.601351	0.780093	0.937258	1.00189	1.01691	0.474018	0.45026	0.440133	0.431639	0.43914	0.41871	0.415078	0.45916	0.793812
RAD61	-0.635799	0.0296091	0.190661	0.332075	0.4582	0.619307	0.709968	0.668568	0.609739	0.340837	0.200511	0.283448	0.43793	0.546872	0.463286	0.401478	0.517539	0.67885
HED1	-1.41321	-0.466454	0.368556	0.914292	1.33235	1.72363	2.14664	2.67069	3.50884	-1.77695	-0.508427	0.243927	0.714662	0.946639	0.927626	1.02775	1.6551	2.58321
YDR015C	-1.23509	-1.65552	-1.90543	-1.82183	-1.6904	-1.88567	-2.10014	-2.03209	-1.71066	-1.97154	-1.92655	-1.85769	-1.99925	-2.13943	-2.02015	-1.86196	-1.89563	-2.07282
DAD1	0.352847	1.15483	1.36172	1.11834	0.783281	0.774757	0.957632	1.26728	1.52444	1.04786	1.69609	1.89261	1.84065	1.61106	1.20664	0.905162	1.04452	1.46507
KCS1	0.787131	1.42928	1.61929	1.94752	2.24942	2.36887	2.35674	2.27302	2.39972	1.84349	1.61777	1.64459	1.77037	1.93645	2.03329	2.10288	2.14974	2.32121
YDR018C	0.753079	2.05028	2.38042	2.52759	2.5746	2.7472	2.9393	3.17184	3.0489	0.970326	1.91193	2.31104	2.38646	2.30245	2.21475	2.17161	2.23029	2.64129
CUT062	-1.69544	-1.86093	-1.76983	-1.80428	-1.88343	-1.97682	-2.04643	-2.06164	-2.00835	-1.9833	-1.8752	-1.91821	-1.96563	-1.98504	-1.87898	-1.77971	-1.78091	-2.06074
GCV1, YDR020C	0.524692	1.02508	1.18117	1.30707	1.41473	1.57341	1.67704	1.65547	1.51291	2.01897	2.06451	2.08955	2.23032	2.28483	2.06085	1.78498	1.60901	1.57652
SUT051	-1.15263	-1.36829	-1.32314	-1.32559	-1.35258	-1.38386	-1.41384	-1.47345	-1.62543	-1.02469	-0.424495	-0.300272	-0.451337	-0.690279	-0.766942	-0.806755	-0.810749	-1.19836
CUT063	-1.62825	-1.21297	-1.24604	-1.55638	-1.80627	-1.67457	-1.57497	-1.79347	-2.08578	-2.01006	-1.13846	-0.821613	-0.763178	-0.908176	-1.24875	-1.5561	-1.52641	-1.2602
FAL1	-1.41664	-1.57655	-1.41739	-1.331	-1.19556	-0.957586	-0.690125	-0.514311	-0.0239744	-0.715772	-1.34862	-1.33397	-1.07804	-0.798914	-0.801011	-0.772281	-0.449094	-0.0728143
CIS1	0.715171	1.37963	1.57506	1.68888	1.73925	1.81297	1.82952	1.73371	1.57173	0.754966	1.19882	1.49082	1.72227	1.8671	1.87805	1.81984	1.74857	1.76722
SUT467	-1.78203	-1.7996	-1.80811	-1.78358	-1.83802	-2.04742	-2.22181	-2.22865	-2.17158	-1.5053	-1.77445	-1.77211	-1.58764	-1.38964	-1.34919	-1.42547	-1.6408	-1.95569
SES1, FYV1	3.7109	2.40361	1.95354	2.24673	2.72906	2.82931	2.81048	2.75036	2.84908	3.89447	2.13954	1.67392	1.85689	2.26738	2.35218	2.36841	2.37073	2.73969
FYV1, RPS11A	-0.701199	-1.08494	-1.15851	-1.25288	-1.22076	-0.947719	-0.451611	0.264497	1.03875	0.314215	-0.674528	-0.870535	-0.726441	-0.467295	-0.474247	-0.345578	0.298368	1.08965
YDR026C	-0.064237	0.468163	0.520732	0.547202	0.572596	0.536493	0.427126	0.227841	0.850479	0.435193	0.44161	0.424659	0.478579	0.536205	0.495943	0.481346	0.642124	0.811007
VPS54	1.26571	1.76765	1.74874	1.76039	1.79131	1.83672	1.86977	1.8959	2.27914	1.60105	1.71149	1.82854	1.92276	1.97501	1.92179	1.8605	1.87698	2.04018
REG1	2.69333	2.72461	2.66194	2.81312	3.02587	3.0896	3.05059	2.91733	3.26467	2.90722	2.69362	2.75455	2.91941	3.04994	2.94945	2.84935	2.91252	3.18024
YDR029W	-1.76496	-2.06472	-2.09203	-2.18161	-2.26693	-2.32713	-2.33645	-2.31012	-2.05898	-2.24134	-2.41214	-2.42775	-2.35372	-2.25973	-2.18154	-2.14107	-2.1693	-2.3511
SUT052	-1.52181	-1.70594	-1.79695	-1.9256	-2.03711	-2.13111	-2.13307	-1.92652	-1.66598	-1.81342	-1.58046	-1.47301	-1.5101	-1.63437	-1.77571	-1.86456	-1.84158	-1.89803
RAD28	-0.721801	0.511749	0.896232	1.09953	1.18324	1.2301	1.15533	0.909286	0.976958	0.263117	0.719912	1.10406	1.30807	1.35089	1.21405	1.09201	1.18668	1.2378
CUT064	-1.34934	-1.47527	-1.64192	-1.76837	-1.85488	-1.91997	-1.95855	-1.94154	-1.87088	-1.96852	-1.75526	-1.75805	-1.86974	-1.98898	-2.01621	-1.99914	-1.94581	-1.84415
MIC14	1.49458	1.4969	1.55169	1.39536	1.16391	0.975912	0.805766	0.567694	0.516948	1.47919	1.20815	1.35349	1.44959	1.39802	1.00325	0.676847	0.76096	0.967046
PST2	4.46998	5.27623	5.40539	5.29535	5.07395	4.97266	4.85359	4.64904	4.2798	4.9763	5.09616	5.21914	5.22451	5.18737	5.18268	5.09816	4.78661	4.55117
CUT494	-1.60246	-1.45687	-1.44184	-1.48391	-1.51904	-1.47646	-1.47988	-1.6366	-1.9092	-1.89798	-1.75039	-1.62652	-1.67449	-1.77403	-1.76867	-1.7226	-1.69969	-1.82601
SUT053	-1.55638	-0.994296	-0.968354	-0.927203	-0.891057	-0.822668	-0.832476	-0.952753	-1.33875	-1.28663	-1.15442	-1.01801	-0.998258	-1.00294	-0.922752	-0.854851	-0.895878	-1.06737
SUT468	-1.34446	-0.372926	-0.269148	-0.269694	-0.393953	-0.566684	-0.738713	-0.739983	-0.995612	-1.14224	-0.399878	-0.209988	-0.312255	-0.576106	-0.849962	-1.05911	-1.08907	-0.954666
MRH1	4.05561	4.99502	5.02486	5.08332	5.12521	5.29059	5.33432	5.19233	4.01407	5.76971	4.72367	4.52216	4.64938	4.96257	5.26141	5.40494	5.09866	4.95006
LYS14	1.15663	2.28644	2.30567	2.40207	2.55362	2.82918	3.02314	3.06042	3.04803	1.996	2.69358	2.71529	2.54646	2.34074	2.24238	2.15826	2.0771	2.27971
YDR034W-B	1.35846	3.41208	4.00159	4.29412	4.41523	4.6015	4.67872	4.63087	4.4897	0.924043	3.58483	4.3894	4.6295	4.51183	4.31427	4.11903	4.23707	4.36433
ARO3	2.54099	4.54187	4.55465	4.29326	3.88483	3.61511	3.32448	3.10546	2.72244	2.86057	4.10941	4.2818	3.99147	3.51897	3.11514	2.70155	2.33111	2.35943
EHD3	3.08906	2.81085	2.63299	2.65477	2.69168	2.57617	2.40723	2.24495	2.04172	2.63044	2.27015	2.23202	2.34254	2.45495	2.39097	2.28761	2.20312	2.20339
KRS1	2.98485	4.255	4.09507	3.99881	3.8706	3.71242	3.44246	3.13125	2.8844	3.35255	3.82924	3.80389	3.63483	3.40488	3.162	2.89116	2.65006	2.642
ENA1	4.70224	5.42544	5.55347	5.53887	5.44644	5.40096	5.31606	5.21553	4.8254	3.60585	4.78898	5.16158	5.21138	5.14035	5.19604	5.19201	5.06504	4.8102
RSM10	2.72542	2.52857	2.58397	2.78447	2.96457	2.87955	2.76058	2.77149	3.05083	2.76971	2.73505	2.79487	2.8454	2.8643	2.8071	2.76806	2.84048	2.83334
YDR042C, SNR47	-1.71579	-1.663	-1.68564	-1.81351	-1.89885	-1.87887	-0.962376	1.79614	5.1609	-1.55386	-1.70261	-1.67682	-1.63966	-1.57962	-1.78707	-1.70161	-0.876788	1.98394
SUT054	-1.04087	-1.61881	-1.74395	-1.75469	-1.72461	-1.80308	-1.71413	-1.26313	-0.455288	-1.4936	-1.83404	-1.70107	-1.70147	-1.73666	-1.75586	-1.73916	-1.71136	-1.66808
CUT065	-1.40253	-1.54134	-1.57972	-1.72421	-1.88603	-2.01374	-2.03848	-1.86436	-1.59431	-1.60677	-1.55014	-1.50264	-1.57915	-1.70679	-1.83064	-1.91279	-1.91836	-1.83297
NRG1	2.90789	2.19156	2.11651	2.16369	2.21437	2.13798	2.08551	2.06048	2.05473	2.3566	2.38936	2.54731	2.73865	2.842	2.6793	2.55383	2.77229	3.03487
SUT055	-0.382836	-0.787895	-1.12325	-1.29646	-1.36557	-1.4626	-1.40374	-0.998681	-0.113913	-0.327232	-0.496338	-0.654727	-0.648359	-0.678959	-0.94278	-1.14237	-0.995145	-0.78378
SUT469	-1.6371	-1.56193	-1.65918	-1.88407	-2.04009	-1.86467	-1.55107	-1.23107	-1.13892	-1.68841	-1.88758	-1.96546	-1.94708	-1.89609	-1.94263	-1.99239	-1.97022	-1.67519
HEM13	1.95322	1.78831	1.73701	1.88827	2.05442	2.07025	2.02243	1.95038	1.86746	1.83297	1.07814	0.974764	1.11495	1.36102	1.48897	1.52894	1.40813	1.53168
CUT495	-1.46935	-1.47019	-1.72123	-1.63131	-1.48865	-1.74648	-2.03292	-2.00856	-0.727165	-1.25078	-1.0722	-1.19746	-1.22895	-1.46727	-2.23694	-2.68365	-2.18801	-0.374737
RPC11	-0.255778	0.216968	0.270525	0.439088	0.591331	0.65708	0.679062	0.697413	0.83326	1.09407	0.536174	0.318902	0.431978	0.646609	0.737034	0.82484	0.902052	1.02034
BAP3	2.48519	2.44491	2.01564	1.52504	1.0155	0.603469	0.272976	0.0371851	-0.244512	2.75797	1.14528	0.97582	1.08445	1.17237	0.760951	0.261036	-0.101946	-0.388385
HEM12	2.2763	1.62051	1.31729	1.17643	1.11174	1.06628	1.05767	1.03096	1.06147	2.14256	1.17918	0.930644	0.89897	0.96107	0.957293	0.931634	0.805251	0.773215
YDR048C	-1.8525	-1.79407	-1.68815	-1.76449	-1.79216	-1.48715	-1.18197	-1.13437	-1.64749	-2.07222	-2.20968	-2.24092	-2.21727	-2.13355	-1.97654	-1.7981	-1.68874	-1.34665
YDR049W	0.263109	0.458886	0.493231	0.529485	0.564448	0.51848	0.422082	0.272402	0.723439	0.732063	0.674001	0.602765	0.571272	0.545424	0.452237	0.389309	0.467176	0.638558
CUT496	-1.61473	-1.80082	-1.7058	-1.90621	-2.20236	-2.42542	-2.51894	-2.4416	-2.29771	-2.15411	-2.00666	-1.88912	-2.00683	-2.18053	-2.26576	-2.26356	-2.13069	-1.89841
TPI1	6.05431	6.02835	6.08455	6.04969	5.96216	5.91002	5.82843	5.66243	5.17918	6.07326	5.19597	5.30417	5.56785	5.88162	6.07659	6.12257	5.8308	5.53786
CUT497	-1.69577	-1.82105	-1.43736	-1.22898	-1.1646	-1.21229	-1.30341	-1.45813	-1.89596	-1.07027	-1.55482	-1.69626	-1.50756	-1.31624	-1.35788	-1.3454	-0.982675	-1.4818
SUT056	-1.36505	-1.6934	-1.61831	-1.77819	-1.96161	-2.02202	-2.00495	-1.99665	-1.84686	-1.8519	-1.69635	-1.55921	-1.58481	-1.7023	-1.86803	-1.92245	-1.65627	-1.49484
YDR051C	0.974966	1.45468	1.56419	1.72208	1.81569	1.75995	1.61969	1.43668	1.50073	1.63245	1.39858	1.43984	1.53694	1.63441	1.60099	1.55565	1.57127	1.78845
DBF4	0.911821	1.2489	1.37006	1.55848	1.80201	2.06264	2.28005	2.38692	2.83519	1.45741	1.21859	1.19514	1.35713	1.53942	1.53539	1.56858	1.81814	2.23538
YDR053W	-1.29382	-1.82517	-1.95928	-1.92114	-1.78316	-1.75757	-1.82193	-1.9663	-1.80663	-1.96339	-2.13419	-2.17517	-2.19608	-2.2053	-2.19627	-2.1523	-2.06053	-2.07312
CDC34	2.46987	3.21603	3.29569	3.44539	3.55567	3.55958	3.4936	3.42439	3.53723	2.84625	3.16883	3.3448	3.456	3.46877	3.32698	3.18525	3.19769	3.32514
CUT498	-1.53201	-1.55722	-1.39525	-1.52411	-1.75724	-1.86817	-1.8564	-1.76766	-1.75821	-1.54069	-1.30484	-1.26038	-1.60127	-1.96339	-1.9553	-1.82211	-1.75517	-1.72333
CUT066	-0.980628	-0.547953	-0.339278	-0.7598	-1.35865	-1.61592	-1.60315	-1.40698	-1.28361	-1.25197	-0.731772	-0.844144	-0.650492	-0.450654	-0.579846	-0.918397	-1.32582	-1.32254
PST1	3.72284	4.90542	5.12427	5.47274	5.74712	5.88797	5.74	5.27414	4.1117	4.13835	4.56424	4.73719	5.0047	5.20044	5.15819	4.95155	4.66735	4.35808
YDR056C	1.85046	2.39782	2.56059	2.63256	2.67133	2.75185	2.75948	2.56655	2.61623	2.62139	2.61525	2.66893	2.66446	2.61483	2.51298	2.45079	2.53024	2.51863
YOS9	0.162616	0.776033	1.01353	1.25774	1.42983	1.40829	1.26038	1.04988	1.19402	1.07066	1.0866	1.11727	1.16894	1.22397	1.24072	1.23979	1.22926	1.2819
TGL2	0.728344	1.14667	1.17867	1.20245	1.18071	1.12227	1.09769	1.18739	1.44681	0.74871	0.959097	1.04781	1.0954	1.07727	0.925957	0.746297	0.599521	0.845362
UBC5	2.88804	4.44617	4.81659	4.87937	4.79121	4.8185	4.88593	5.03021	5.23175	3.54971	4.2426	4.54948	4.65893	4.6669	4.67871	4.65921	4.60212	4.6392
MAK21	0.706072	-0.168623	-0.393141	-0.155657	0.24705	0.431971	0.525897	0.571825	0.799946	1.65031	0.23307	-0.0622472	0.167566	0.534325	0.540712	0.529278	0.680811	1.02993
YDR061W	1.90224	1.58527	1.41969	1.31748	1.26879	1.23148	1.22081	1.227	1.48567	1.46497	1.18526	1.16579	1.17429	1.18508	1.118	1.05123	1.0187	1.16393
SUT470	-0.291023	-0.872237	-0.951916	-0.816325	-0.583246	-0.385485	-0.259284	-0.271138	-0.621032	-0.975345	-0.980895	-1.04694	-1.02617	-0.910066	-0.650908	-0.402581	-0.258697	-0.426155
LCB2	2.33447	2.57331	2.48868	2.65342	2.85134	2.95834	2.97605	2.94332	2.5444	2.97859	2.42485	2.31517	2.43225	2.61831	2.65995	2.59814	2.38237	2.38369
CUT499	-1.54035	-1.88747	-1.97966	-2.05587	-2.08587	-2.06553	-2.0434	-2.0682	-2.13175	-1.75773	-1.92082	-2.0229	-2.04326	-2.0348	-2.04348	-2.05468	-2.08925	-1.99837
YDR063W	2.39734	2.80744	2.86057	2.72064	2.50324	2.38433	2.30093	2.19701	2.06555	2.58405	2.85786	2.93734	2.90643	2.79116	2.58117	2.39127	2.34912	2.44877
RPS13	1.9458	0.739257	0.461454	0.531377	0.843015	1.4087	1.99373	2.21864	2.05617	3.29356	1.39334	0.870688	1.11402	1.62263	1.78326	1.92348	2.12938	2.76055
YDR065W	-0.824081	-0.546698	-0.386883	-0.224348	-0.114519	-0.183189	-0.122873	0.343936	1.4029	0.180433	-0.366865	-0.44301	-0.31497	-0.152688	-0.219785	-0.26466	-0.0966473	0.300842
YDR066C	-0.741977	-0.372842	-0.243539	-0.14798	-0.107092	-0.128731	-0.218095	-0.369165	-0.519153	-0.37076	-0.386644	-0.387032	-0.324375	-0.245125	-0.236369	-0.248861	-0.243084	-0.0902644
OCA6	0.714541	0.925309	1.02171	1.09221	1.13842	1.18494	1.22695	1.21989	1.38076	0.892242	1.0619	1.14184	1.23214	1.27926	1.19061	1.10895	1.18647	1.37018
DOS2	0.558202	1.00162	1.04542	1.14804	1.23785	1.13363	1.01448	0.992212	2.0836	1.32003	1.02204	1.04244	1.22648	1.33258	1.04963	0.851511	1.16263	1.51412
DOA4	1.69837	1.78722	1.76727	1.9534	2.14733	2.21562	2.20292	2.16583	1.77675	1.95359	1.96879	2.06013	2.27351	2.4472	2.37606	2.22904	2.11571	2.24534
CUT067	-1.68742	-1.95817	-1.82575	-1.70535	-1.55314	-1.45989	-1.46794	-1.67979	-1.47716	-1.68634	-1.89139	-1.84881	-1.95192	-2.07349	-2.07843	-2.03047	-1.98952	-2.15257
FMP16	4.03837	5.49102	6.06656	6.0176	5.75175	5.7152	5.72496	5.69174	5.77375	4.47208	5.37283	5.90233	5.98519	5.87604	5.84328	5.87096	6.00323	5.97764
PAA1	2.4834	2.81549	2.8146	2.83485	2.81258	2.72487	2.67447	2.70832	3.13219	3.01402	2.74997	2.78867	2.88389	2.89847	2.58997	2.31886	2.39336	2.68259
IPT1	3.1577	3.01251	2.8515	2.81969	2.79167	2.71061	2.59679	2.4887	1.91433	3.2105	2.52915	2.38569	2.42369	2.5157	2.49712	2.42499	2.29635	2.10264
SNF11	1.84385	2.56351	2.38174	2.09261	1.78588	1.61665	1.48455	1.41835	1.31059	2.28051	2.44926	2.5486	2.47426	2.28532	2.01164	1.76116	1.64992	1.60704
SUT471	-1.05678	-1.28772	-1.09841	-0.990083	-0.988149	-1.19952	-1.34807	-1.21415	-1.03859	-0.0983205	-0.809126	-1.14063	-1.30761	-1.35988	-1.30395	-1.22046	-1.21185	-1.45357
TPS2	4.81158	5.00433	4.92973	4.82822	4.72085	4.67411	4.58178	4.38379	4.06734	4.28552	4.38293	4.55348	4.68042	4.7463	4.72282	4.62209	4.40551	4.26125
PPH3	-0.43007	0.523595	0.874146	1.16206	1.35296	1.46315	1.47409	1.38164	1.3964	0.68362	0.38583	0.465055	0.700461	0.922271	0.916979	0.892608	0.983684	1.17072
RAD55	-0.84066	0.849676	1.11954	1.29952	1.35668	1.35801	1.24778	1.10929	0.947357	0.353732	1.23954	1.44644	1.44487	1.3559	1.27854	1.19493	1.15544	1.38803
CUT500	-1.50382	-0.201228	-0.237269	-0.64952	-1.11686	-1.22076	-1.2694	-1.31499	-1.64109	-1.29404	-0.818933	-0.719337	-0.805893	-0.941731	-0.966111	-1.03891	-1.27598	-1.42948
SUT472	-0.324695	0.178902	0.0791519	0.11343	0.0563357	-0.288406	-0.608795	-0.556943	-0.327428	-0.65647	-0.0418169	0.0696672	-0.0142091	-0.187371	-0.382613	-0.593391	-0.761328	-0.573144
SED1	6.71119	7.10155	7.13896	6.92421	6.68868	6.72191	6.79014	6.75976	6.47703	6.76661	6.65103	6.73869	6.8067	6.88099	6.98987	7.04116	6.91889	6.6988
SHU2	-0.577927	-0.0733616	0.0630428	0.138758	0.204933	0.387426	0.626623	0.880461	1.18949	-0.227683	-0.0406017	0.0145586	0.138602	0.254847	0.269506	0.290601	0.440406	0.703361
CUT501	-1.28443	-0.599692	-0.449853	-0.603104	-0.848631	-1.05876	-1.25805	-1.35293	-1.16191	-0.842018	-0.560842	-0.531999	-0.808329	-1.10432	-1.16229	-1.16056	-1.18056	-1.30922
PET100	0.837983	1.08023	1.22793	1.20424	1.06662	0.880909	0.784656	0.850665	1.18225	1.45711	0.889242	0.821041	0.923978	0.987212	0.673963	0.412276	0.530801	1.04912
TFB5	-0.32394	0.198527	0.239495	0.139952	0.00103579	-0.128446	-0.194237	-0.148399	0.521888	0.0166619	0.367396	0.679097	0.753828	0.64549	0.356021	0.18163	0.435317	0.593379
VPS41	0.249915	0.962689	1.11976	1.34175	1.51409	1.55536	1.48835	1.35493	1.35123	1.16614	1.30021	1.35695	1.44981	1.51543	1.4722	1.41747	1.43282	1.55603
PDC2	0.437225	1.2166	1.34368	1.47383	1.55228	1.58655	1.53971	1.42445	1.29275	1.45284	1.40749	1.43162	1.56	1.68403	1.64963	1.55403	1.4494	1.58752
STN1	-0.331195	0.231824	0.39767	0.441395	0.419105	0.390699	0.359836	0.362502	0.60508	0.626281	0.553135	0.585299	0.674103	0.731594	0.640087	0.515742	0.436594	0.41949
RRP8	-0.164219	-1.21574	-1.07506	-0.708483	-0.319264	-0.242723	-0.217705	-0.192929	0.183599	0.506842	-0.779512	-0.874394	-0.444904	0.0573404	0.0234231	-0.0675348	0.128558	0.450225
TVP23	2.05881	2.06474	1.95437	1.97184	2.00272	2.01946	1.99349	1.9086	1.4577	2.44604	1.86517	1.62665	1.67828	1.80791	1.77349	1.67098	1.52092	1.52488
SUT057	-1.26339	-1.77606	-1.88547	-2.03545	-2.14641	-2.17796	-2.13601	-2.08797	-1.84829	-1.74965	-1.87317	-1.96079	-2.04197	-2.0819	-2.00088	-1.90878	-1.9189	-2.06872
AFR1	1.62429	2.82334	3.02644	3.01613	2.93033	2.91711	2.81612	2.54296	2.71619	1.40162	2.49248	2.92017	3.04493	2.96158	2.7374	2.51644	2.50883	2.72271
SSS1	2.37252	2.79312	2.81399	2.74202	2.65163	2.68716	2.8234	3.04345	3.28305	3.40512	3.09014	3.05969	3.07799	3.06504	2.86396	2.71335	2.81393	3.09006
RRP1	0.056913	-0.742921	-0.646105	-0.266363	0.146264	0.191505	0.173008	0.185607	0.92204	0.525219	-0.455371	-0.528109	-0.296438	-0.0258666	-0.0516503	-0.0654539	0.11347	0.286759
SLU7, tR(ACG)D	0.344769	0.381694	0.273301	0.312965	0.338429	0.0857637	-0.271287	-0.678472	-0.0776274	0.515178	0.577565	0.738153	0.860585	0.852865	0.555206	0.295997	0.405896	0.49944
CUT502	-0.882317	-0.830346	-1.08142	-1.31317	-1.51956	-1.65629	-1.72867	-1.68881	-1.87538	-0.880031	-0.586568	-0.5248	-0.728655	-1.05283	-1.33535	-1.48317	-1.30592	-1.43279
SUT473	-0.437669	-0.296129	-0.496008	-0.912841	-1.41781	-1.88563	-2.10561	-1.8221	-1.25674	-0.326556	-0.384063	-0.550276	-0.791604	-1.04546	-1.34987	-1.61708	-1.67329	-1.57701
YDR089W	0.403131	0.511073	0.362482	0.359688	0.440135	0.578735	0.783371	1.10878	1.46758	1.40383	1.80693	1.88311	1.68919	1.44486	1.30838	1.21034	1.12384	1.4421
YDR090C	1.49517	1.82609	2.01385	2.35635	2.64561	2.74494	2.774	2.82563	2.65092	1.73374	1.70288	1.72325	1.79621	1.92635	2.10678	2.24385	2.23559	2.2759
RLI1	1.92467	1.17811	1.01331	1.39891	1.88262	2.06284	2.16801	2.30852	2.19665	2.44698	0.87141	0.512663	0.788292	1.26219	1.41645	1.51078	1.61572	1.90388
CUT503	-1.37311	-1.77413	-1.86625	-1.94656	-1.99072	-2.02066	-2.01929	-2.00218	-1.84215	-1.63702	-1.97777	-1.97316	-2.02037	-2.0716	-2.05404	-1.981	-1.92771	-1.97454
UBC13	1.00765	2.38277	2.56136	2.64536	2.64926	2.71006	2.77182	2.84846	3.09072	2.09748	2.60717	2.8026	2.81892	2.7376	2.61233	2.52809	2.58711	2.89059
DNF2, YDR094W	1.80478	1.64193	1.34912	1.37825	1.52124	1.6077	1.62738	1.55408	1.54066	2.16309	1.56142	1.2941	1.2039	1.23209	1.28273	1.32205	1.27371	1.36417
YDR095C	-0.844122	-1.28156	-1.37677	-1.51564	-1.57858	-1.54091	-1.46803	-1.40945	-1.34126	-1.54598	-1.3288	-1.36863	-1.62548	-1.86596	-1.81192	-1.66834	-1.48249	-1.85613
GIS1	3.01648	3.2197	3.07241	3.06037	3.10377	3.13873	3.24336	3.55751	3.93395	2.88191	2.95394	3.03473	3.18261	3.29327	3.20316	3.08146	3.0478	3.39254
MSH6	0.749504	0.372004	0.467168	0.902252	1.4061	1.67519	1.78511	1.69524	1.80907	1.58149	0.543049	0.528228	0.885779	1.31326	1.43889	1.48539	1.50434	1.57055
GRX3	2.48806	2.26909	2.08838	2.14252	2.19808	2.07292	1.94442	1.90126	1.96017	2.59794	1.87731	1.67269	1.7615	1.91609	1.84462	1.72548	1.65257	1.71506
YDRCdelta9	-1.48426	-1.34513	-1.19446	-1.10784	-1.02663	-1.02479	-0.975458	-0.793669	0.23039	-1.37547	-0.794887	-0.691252	-0.732383	-0.804175	-0.799524	-0.787877	-0.768917	-0.643648
BMH2	2.92558	4.06342	4.23049	4.50212	4.70873	4.79879	4.81547	4.85074	4.92522	4.08036	4.27681	4.4344	4.53393	4.57727	4.54519	4.49027	4.41955	4.55555
TVP15	2.98684	3.70942	3.69744	3.50983	3.22744	3.065	2.97382	2.97877	2.78956	3.10849	3.27458	3.34732	3.24517	3.06724	2.8666	2.65077	2.40378	2.47639
ARX1	0.633321	-0.772226	-0.835486	-0.410327	0.106723	0.245526	0.364387	0.640011	0.816079	1.6405	-0.645384	-1.09337	-0.56886	0.203324	0.349061	0.375104	0.523838	0.858134
YDR102C	-1.86415	-1.83215	-1.84894	-2.08338	-2.29061	-2.17407	-1.90255	-1.57193	-1.51507	-2.19125	-2.35483	-2.36349	-2.36806	-2.35827	-2.21417	-2.00521	-1.75658	-2.28883
STE5	-0.992789	-0.693831	-0.746656	-0.636469	-0.529836	-0.583028	-0.613223	-0.399983	-0.0616293	-0.511354	-0.166306	-0.0597501	0.0744334	0.159825	0.0728123	-0.0932308	-0.234187	-0.0911299
SPO71	0.384559	1.30851	1.5351	1.71405	1.82683	1.81709	1.81084	1.95613	2.79531	1.11279	1.47651	1.61558	1.76561	1.86958	1.85656	1.8239	1.86711	2.07775
TMS1	1.53676	2.27884	2.27119	2.26581	2.2056	2.14383	2.06959	2.05372	1.83386	1.71541	1.78841	1.82252	1.83707	1.84661	1.82862	1.74625	1.54332	1.56305
ARP10	-1.30731	-1.36989	-1.41196	-1.50896	-1.64192	-1.83619	-1.93823	-1.82409	-1.27561	-1.34354	-1.43156	-1.30186	-1.32197	-1.42134	-1.51915	-1.54494	-1.4286	-1.60717
TMN2	0.781091	1.89954	1.84566	1.80568	1.76763	1.87399	1.92841	1.92776	1.37866	1.63358	1.9003	1.85989	1.71948	1.58284	1.56852	1.52686	1.33363	1.28525
GSG1	0.0499697	0.936794	1.03857	1.16917	1.26282	1.38296	1.45758	1.47602	1.30469	0.799804	1.05532	1.12516	1.17926	1.2205	1.22893	1.19471	1.13098	1.18966
YDR109C	0.0249422	0.786188	1.00829	1.25867	1.44143	1.49739	1.41491	1.18172	1.1597	0.83736	1.30015	1.45643	1.49181	1.47407	1.47027	1.43367	1.34399	1.352
FOB1	-0.747033	-0.0730929	0.0613241	0.196154	0.303476	0.350649	0.316682	0.226019	0.365701	0.527166	0.274748	0.22386	0.381943	0.562249	0.559487	0.519065	0.543314	0.540321
ALT2	1.52138	3.21688	3.46517	3.23713	2.86722	2.81944	2.81495	2.79507	2.55781	1.84887	3.02441	3.44845	3.46804	3.25518	2.98963	2.71713	2.53887	2.59009
IRC2	-1.35889	-1.89822	-2.02553	-2.06504	-2.06444	-2.03871	-1.97504	-1.91215	-2.08212	-1.82304	-1.92393	-2.00178	-2.02605	-2.008	-1.90532	-1.77903	-1.66328	-2.00124
SUT058	-0.80609	0.600017	0.933493	0.364637	-0.421201	-0.782461	-0.91819	-0.836999	-0.531835	-0.584507	0.0628185	0.232496	-0.0412849	-0.458156	-0.666245	-0.744483	-0.70275	-0.704326
PDS1	0.519534	0.428273	0.439931	0.364115	0.383903	0.585327	0.984339	1.56448	2.97436	0.624484	0.143266	0.0562097	0.150169	0.315868	0.380918	0.513186	0.829913	1.37168
YDR114C	-1.61425	-1.77588	-1.91556	-2.09407	-2.23165	-2.28268	-2.27546	-2.20591	-2.05648	-2.18514	-1.9286	-2.09037	-2.18624	-2.24742	-2.20708	-2.12072	-1.98267	-2.04596
YDR115W	2.1035	1.29844	1.03954	1.01869	1.08721	1.08627	1.15199	1.284	1.60476	2.06088	1.28464	1.11889	1.21836	1.32041	1.019	0.769062	0.998304	1.38574
MRPL1	3.44027	1.63157	0.99118	0.913792	1.07191	1.09441	1.11404	1.12408	1.08545	2.21747	1.12343	0.822045	0.870846	1.04867	1.07872	1.08085	1.05706	1.14177
TMA64	0.658079	1.07182	1.13267	1.22179	1.28838	1.2372	1.2169	1.34077	2.24855	0.980349	1.02792	1.06791	1.08421	1.07917	1.03158	0.999898	1.02271	1.23626
APC4, YDR118W-A	-0.186391	0.396412	0.421659	0.643121	0.889354	1.08291	1.35523	1.87998	2.43143	0.380188	0.559055	0.620466	0.665033	0.689538	0.660351	0.678278	0.837829	1.28522
CUT504	-1.42751	-1.81738	-1.93656	-2.00711	-2.04234	-2.03441	-1.98805	-1.93967	-1.9993	-1.84011	-1.94609	-2.05651	-2.04775	-1.9985	-1.98083	-1.98017	-1.98135	-1.91972
YDR119W	1.55936	1.97485	2.00303	2.19111	2.36196	2.45515	2.5005	2.56627	2.22604	2.49745	2.03298	1.82805	1.80911	1.86615	1.8575	1.80891	1.65913	1.85191
CUT505	-1.63641	-1.99068	-1.90369	-2.0055	-2.14157	-2.22333	-2.22323	-2.14371	-1.94429	-1.65625	-1.91731	-1.96229	-1.9887	-1.94903	-1.69669	-1.45609	-1.47753	-1.99792
YDR119W-A	4.71269	4.30467	4.18617	4.1949	4.3577	4.76233	5.22055	5.54877	5.40294	4.45226	4.36759	4.32185	4.10684	3.91764	3.94277	4.14592	4.48574	4.97411
TRM1	0.867579	0.634425	0.615296	0.857929	1.12278	1.13865	1.06149	0.962448	1.09268	1.52654	0.749016	0.586663	0.734388	0.965709	0.963226	0.903776	0.851604	1.12067
DPB4	0.607218	1.08827	1.21924	1.23026	1.19449	1.13051	1.13646	1.28868	2.1776	0.994296	1.08107	1.1829	1.22169	1.17161	0.952352	0.837924	1.12679	1.50096
KIN1	2.85675	3.2365	3.24024	3.32039	3.40154	3.40368	3.33523	3.21736	3.40492	2.7603	3.02467	3.14666	3.25427	3.3432	3.40811	3.41815	3.33689	3.31398
INO2	0.184007	0.562311	0.745735	0.98787	1.1709	1.19039	1.12457	1.05979	0.854105	0.788264	0.423829	0.480926	0.752212	1.05357	1.1541	1.18688	1.19491	1.32535
YDR124W	-0.538828	0.00178862	0.133456	0.069621	-0.0706993	-0.169886	-0.280374	-0.422297	-0.379715	-0.534192	0.0513933	0.178614	0.164696	0.0581735	-0.0859662	-0.210299	-0.187909	-0.102776
ECM18	0.453158	0.702417	0.733918	0.901732	1.06334	1.19751	1.23034	1.13831	0.227445	0.735935	0.695053	0.78408	0.857965	0.885165	0.792745	0.688308	0.625403	0.778025
SWF1	-0.123739	0.815678	0.797732	0.705421	0.58603	0.583489	0.501107	0.270191	-0.155406	0.325956	0.758786	0.794016	0.81514	0.760481	0.575327	0.365688	0.270008	0.303459
CUT506	-1.73941	-0.350685	-0.249125	-0.445668	-0.755713	-0.893025	-1.04272	-1.22269	-1.62435	-1.8344	-0.134682	0.328127	0.0547928	-0.549753	-1.08149	-1.49279	-1.56789	-1.34559
CUT507	-1.74848	-0.754787	-0.834881	-1.18899	-1.53062	-1.55403	-1.55706	-1.66185	-1.71213	-2.2308	-0.875917	-0.38335	-0.399604	-0.752074	-1.29391	-1.7837	-1.88095	-1.78823
ARO1	3.17254	4.15048	3.99272	3.97534	3.93189	3.78877	3.52239	3.23684	2.84215	3.62599	3.99096	3.96226	3.77106	3.52111	3.23389	2.86634	2.40135	2.41577
YDR128W	1.1253	1.84129	1.94664	2.08673	2.18221	2.19741	2.13245	2.02319	2.01434	1.79349	1.97673	2.06487	2.11425	2.13557	2.10626	2.04202	1.94409	2.05466
SAC6	4.10072	4.1725	4.17944	4.24947	4.28298	4.20151	4.01694	3.71863	3.43862	3.96454	3.66248	3.70117	3.85385	3.99856	3.99182	3.89759	3.72038	3.49035
FIN1	0.792236	1.1369	1.17085	1.08522	0.981922	0.935802	1.00497	1.24886	2.0068	0.952832	1.34572	1.4861	1.4773	1.37394	1.20388	1.1002	1.23733	1.43209
CUT068	-1.55198	-1.77711	-1.69509	-1.81303	-1.96321	-2.06466	-2.12247	-2.12381	-2.07967	-1.69345	-2.00461	-2.00397	-1.94274	-1.87642	-1.87645	-1.88989	-1.89124	-1.99118
YDR131C	0.311784	0.928517	1.02615	1.17121	1.26419	1.28872	1.27704	1.29423	1.18579	0.824343	0.95873	1.01055	1.12212	1.23518	1.26387	1.24237	1.1846	1.28041
SUT059	-1.16218	-1.46953	-1.61947	-1.49023	-1.2569	-1.08962	-1.00107	-0.962975	-1.28157	-1.43133	-1.37065	-1.38375	-1.38423	-1.33068	-1.21057	-1.11215	-1.11742	-0.902811
YDR132C	0.432309	0.842201	0.822557	0.854673	0.865691	0.836301	0.810567	0.84528	0.956656	0.690536	0.528461	0.464928	0.516921	0.589096	0.570341	0.533809	0.487386	0.635186
YDR133C, YDR134C	5.41662	5.6042	5.34587	4.8609	4.31667	3.85835	3.88541	4.93683	6.28656	5.55841	5.26786	5.1583	4.91955	4.64434	4.22937	3.88497	3.71011	4.8245
SUT060	-0.63807	0.118684	-0.183661	-0.556068	-0.969513	-1.33312	-1.63705	-1.71226	-1.76529	-0.558408	-0.583308	-0.705285	-0.840694	-0.977216	-1.14602	-1.35078	-1.58542	-1.55726
YCF1	1.89329	2.35753	2.45313	2.69845	2.89847	2.92908	2.7754	2.46091	1.75451	2.69116	2.3959	2.3565	2.46812	2.61377	2.65294	2.58539	2.35328	2.16961
VPS61	-1.71469	-1.65811	-1.49926	-1.59354	-1.77177	-1.91302	-2.02318	-2.08902	-2.11071	-1.70803	-1.5282	-1.49695	-1.53303	-1.59426	-1.60549	-1.63659	-1.74832	-1.95468
CUT069	-1.20304	-1.76175	-1.92379	-1.89783	-1.87559	-2.08935	-2.24881	-2.14057	-1.8943	-2.21222	-2.20524	-2.17205	-2.19758	-2.23143	-2.19352	-2.14114	-2.13426	-2.16932
RGP1	0.997977	1.27654	1.25386	1.27383	1.28596	1.25502	1.16325	1.00055	0.968091	1.22021	1.27058	1.29673	1.32874	1.33446	1.24285	1.13846	1.10431	1.14157
HPR1	0.576917	1.30864	1.29642	1.35055	1.38142	1.32668	1.2015	1.0784	1.18219	1.3447	1.62118	1.64605	1.66651	1.63252	1.46566	1.29097	1.25242	1.41893
RUB1	-0.0459066	0.517339	0.670251	0.930424	1.10027	0.978116	0.872897	1.10585	1.45925	1.02507	1.36825	1.6011	1.72871	1.71079	1.41937	1.18292	1.37687	1.59808
MTQ2	0.377463	1.2197	1.58346	1.75207	1.79401	1.82162	1.85407	1.90046	2.10327	0.901616	1.32614	1.45101	1.57405	1.66823	1.698	1.70345	1.73242	1.90031
DOP1	1.45115	1.81788	1.8139	2.07815	2.34894	2.45033	2.42346	2.32053	2.01037	2.07259	2.03033	2.03549	2.14351	2.25844	2.27314	2.22617	2.12117	2.10669
PEX7	1.50139	2.00999	2.02078	1.98212	1.90145	1.87655	1.87954	1.92168	1.8483	1.53543	1.4832	1.53557	1.58244	1.60758	1.54565	1.46343	1.4081	1.51521
SAN1	1.49849	1.78828	1.70538	1.63076	1.58465	1.62874	1.66614	1.64165	1.61827	1.18531	1.06853	1.10646	1.2069	1.32464	1.3686	1.39509	1.42792	1.66547
MKC7	-0.257853	-0.333589	-0.453777	-0.42855	-0.358438	-0.265571	-0.153857	-0.0112187	-0.232571	1.00481	-0.207779	-0.532302	-0.462611	-0.275322	-0.318514	-0.429615	-0.569984	-0.580946
TAF12	2.51909	2.6996	2.64033	2.49445	2.36193	2.28739	2.23559	2.16909	2.64405	2.27233	2.30052	2.36726	2.48916	2.53454	2.30176	2.08561	2.15769	2.41908
SWI5	0.637253	1.57686	1.53632	1.075	0.285704	-0.721517	-1.43779	-1.33674	-0.456835	1.42108	1.13476	0.931869	0.806155	0.615227	0.134129	-0.378292	-0.718443	-0.679077
CUT508	-1.70778	-1.88905	-1.93122	-2.01497	-2.10019	-2.15058	-2.19098	-2.22291	-2.31776	-2.19871	-1.91335	-1.98963	-2.08365	-2.1099	-1.98606	-1.92701	-2.07538	-2.18551
EKI1	-0.580394	0.144615	0.266354	0.422444	0.465384	0.198996	0.0555226	0.43402	1.75079	0.197617	0.515558	0.531874	0.57493	0.581486	0.436873	0.236909	0.102422	0.256287
KGD2	5.39449	4.98423	4.86843	4.82018	4.80759	4.8333	4.87754	4.86154	4.76484	5.23012	4.13774	4.08295	4.25266	4.47425	4.48359	4.45146	4.38798	4.46565
YDR149C	-1.79585	-1.99354	-2.08895	-2.15277	-2.18694	-2.21258	-2.23383	-2.27444	-2.21866	-2.10672	-2.16315	-2.19227	-2.24182	-2.26783	-2.21278	-2.15342	-2.11562	-2.34428
NUM1	3.06017	3.41205	3.42953	3.49712	3.54851	3.48007	3.32634	3.09941	3.39192	3.76664	3.60849	3.66662	3.79392	3.8761	3.74572	3.59372	3.55746	3.64738
CTH1	2.01119	2.0096	1.94874	1.97361	2.02461	2.10568	2.16067	2.10183	1.93151	1.65363	1.70191	1.82723	2.01464	2.15678	2.07225	1.97409	2.02031	2.44715
GIR2	1.15539	0.975641	0.933897	0.963719	1.01179	0.919805	0.778806	0.577198	1.20108	1.69028	1.07829	1.06326	1.25972	1.42997	1.21019	1.00758	1.16649	1.51273
ENT5	2.20308	2.05611	2.0933	2.20107	2.3037	2.24004	2.11194	1.93431	2.26568	2.40269	2.00664	2.02163	2.2222	2.40629	2.30802	2.1964	2.27008	2.45089
CUT509	-0.600395	-0.685269	-0.844011	-0.642762	-0.325647	-0.112045	-0.0503069	-0.20094	-0.48528	-0.65939	-0.561118	-0.336584	0.169429	0.628016	0.61676	0.35088	-0.00820527	-0.0467474
YDR154C, CPR1	5.91809	6.248	6.31326	6.18603	6.02229	6.0286	6.05902	6.02183	5.88131	6.09663	5.8198	5.91558	6.02635	6.16325	6.34971	6.4638	6.3207	6.03715
RPA14, YDR157W	1.9389	1.99788	2.02361	1.96321	1.88538	1.86539	1.88243	1.86577	2.05114	2.35821	2.29421	2.34605	2.35849	2.3234	2.1994	2.10288	2.11949	2.26102
CUT510	-0.704757	-1.1383	-0.937498	-1.01269	-1.147	-1.20652	-1.20074	-1.18071	-1.26514	-0.747159	-0.653284	-0.67662	-0.946655	-1.22793	-1.16564	-0.999526	-0.899727	-1.28561
HOM2	4.46127	5.4888	5.26739	4.9408	4.57255	4.30049	4.04173	3.87356	3.88362	4.15432	4.89155	4.93586	4.61034	4.18215	3.8565	3.49684	3.05074	3.0734
SAC3	0.771658	1.21669	1.28434	1.39168	1.47647	1.48198	1.416	1.31053	1.34452	1.47544	1.41856	1.45445	1.59733	1.70178	1.5592	1.3938	1.3902	1.62622
SSY1	0.711153	0.840307	0.882458	1.11556	1.35533	1.42062	1.47138	1.66547	1.93306	0.952002	0.9579	0.997056	1.07847	1.18904	1.28952	1.33297	1.23186	1.35841
YDR161W	0.375731	0.527617	0.805797	0.977346	1.059	0.99074	0.881437	0.764503	1.11348	1.04543	0.619448	0.676899	0.941814	1.16329	1.01485	0.858699	0.97881	1.21829
NBP2	0.99317	1.40082	1.55684	1.54055	1.45362	1.3246	1.22094	1.17971	1.73397	1.27765	1.40381	1.64651	1.71387	1.63552	1.36851	1.18608	1.33257	1.66803
CWC15	0.444487	0.968685	1.15187	1.07119	0.907564	0.659669	0.428431	0.327517	1.15729	0.587443	1.03339	1.14394	1.17866	1.07986	0.742716	0.511734	0.806615	1.00974
SEC1	1.04585	1.33517	1.33776	1.6477	1.91332	1.80949	1.54222	1.25321	1.2068	1.55061	1.12308	1.14731	1.32814	1.52238	1.52703	1.45271	1.30433	1.31583
CUT512	-1.17064	-1.81675	-1.80679	-1.70432	-1.62075	-1.76318	-1.8553	-1.56102	-1.56178	-1.81815	-1.42449	-1.277	-1.41501	-1.65296	-1.81355	-1.83621	-1.54665	-1.42135
CUT513	-1.96481	-2.06971	-2.02191	-2.22492	-2.45708	-2.5511	-2.56156	-2.51575	-2.38573	-2.21979	-2.22617	-2.2844	-2.32099	-2.32722	-2.31427	-2.3089	-2.37775	-2.14863
TRM82	0.361496	-1.14355	-1.34371	-1.15629	-0.8176	-0.684912	-0.545046	-0.362984	-0.00136824	0.861459	-1.0643	-1.37613	-1.00913	-0.457566	-0.324025	-0.263258	-0.159399	-0.0492237
SEC5	0.858654	1.49796	1.64761	1.807	1.94277	2.06379	2.1461	2.21758	2.22475	1.69542	1.60482	1.65049	1.82472	1.98255	1.92574	1.83404	1.83494	2.04385
TAF10	0.737677	1.17538	1.26012	1.26681	1.25416	1.24023	1.24469	1.29393	1.83184	1.53009	1.0983	1.05312	1.14496	1.21145	1.03591	0.92541	1.1396	1.30314
CDC37	2.3014	2.64116	2.72869	2.89695	3.0446	3.02836	3.00338	3.07975	3.82494	2.33678	2.29521	2.40722	2.58172	2.70422	2.62751	2.57388	2.71772	2.95362
CUT070	-1.1792	-1.02525	-1.01614	-0.802036	-0.571816	-0.493055	-0.488666	-0.597194	-0.0586122	-1.58534	-1.61059	-1.41942	-1.24659	-1.09156	-0.961359	-0.776993	-0.45258	-0.196493
STB3	2.40115	2.40452	2.41505	2.61666	2.8573	2.96112	2.95447	2.8679	2.69937	2.58685	2.4553	2.4624	2.631	2.78707	2.722	2.63126	2.65974	2.84345
CUT071	-1.36149	-1.59379	-1.74966	-1.774	-1.78415	-1.86667	-1.93237	-1.91978	-1.95786	-1.62009	-1.71473	-1.65873	-1.70541	-1.7207	-1.59413	-1.48523	-1.58312	-1.55907
YDR169C-A	-0.111612	1.13423	1.11034	0.869344	0.611489	0.69617	0.697871	0.430768	-0.673345	-0.2613	0.991898	1.2576	1.10552	0.802767	0.569843	0.341537	0.18585	0.479723
CUT072	-1.67441	-1.74449	-1.85713	-1.82246	-1.78185	-1.83791	-1.88467	-1.82531	-1.81345	-1.74677	-1.68983	-1.58951	-1.62079	-1.65727	-1.6355	-1.62388	-1.64992	-1.57121
SEC7	2.98784	2.98969	2.88204	3.02503	3.18894	3.18073	3.04657	2.80237	2.56686	3.18212	2.85868	2.78942	2.86829	2.99326	3.03178	2.99356	2.83431	2.74911
HSP42	5.73752	5.35699	5.24104	5.02375	4.88438	4.96696	5.13387	5.24931	5.52135	4.5027	4.72549	5.03314	5.1908	5.25696	5.25822	5.24716	5.23381	5.33529
SUP35	3.19798	2.52002	2.24342	2.31872	2.51542	2.55041	2.50136	2.3538	2.53108	3.36874	2.36495	2.07751	2.2466	2.53449	2.53484	2.49382	2.54999	2.72069
ARG82	0.828877	1.59213	1.86739	1.97893	2.01381	2.06994	2.125	2.15328	2.61438	1.142	1.52342	1.78732	1.85048	1.81038	1.74665	1.70513	1.72056	1.93638
HMO1	2.9469	3.07697	2.93575	2.91906	2.90713	2.81199	2.7052	2.64404	2.76607	3.46663	2.89751	2.73263	2.71273	2.71812	2.59119	2.44208	2.27552	2.37332
RSM24	2.62399	1.32776	0.808998	0.869091	1.09537	1.03535	0.990271	1.06468	1.57918	1.86396	1.04617	0.884465	0.910256	0.988493	0.91667	0.869786	0.921663	1.11115
NGG1	1.21649	1.29564	1.12352	1.08042	1.07674	0.935564	0.770348	0.652994	1.36162	1.64431	1.50802	1.45677	1.49811	1.53026	1.40667	1.30955	1.41873	1.5594
UBC1	2.35606	2.6888	2.81893	2.77777	2.68924	2.58599	2.57827	2.74647	3.7178	2.92608	2.89171	3.01078	3.06121	3.0264	2.82646	2.64664	2.64916	2.79295
SDH4	5.52264	5.43238	5.31741	5.13779	4.95646	4.92515	4.95174	4.93817	4.68175	5.28006	4.74371	4.72397	4.70717	4.67397	4.55667	4.46022	4.39204	4.47909
CSN9	-1.72405	-0.913406	-0.688972	-0.764602	-0.941959	-1.17899	-1.17931	-0.596809	0.953098	-0.971737	-0.387642	-0.118561	-0.0610799	-0.177821	-0.540354	-0.770548	-0.448715	0.180452
YDR179W-A	-1.35577	-0.01909	0.213503	0.323538	0.374553	0.587064	0.841616	1.12238	1.28477	-0.540134	0.0757378	0.275803	0.396749	0.466894	0.490423	0.501207	0.567725	0.924277
SCC2	-0.672191	0.112196	0.410125	0.946814	1.53871	2.13812	2.65724	3.09309	2.93675	0.837308	0.803973	0.901574	1.09833	1.32487	1.49644	1.70626	2.0019	2.49987
SAS4	0.402815	0.633512	0.614221	0.672383	0.749255	0.701181	0.633176	0.593837	1.48713	0.655768	0.598918	0.697554	0.813195	0.848263	0.640984	0.485497	0.653078	0.965298
CDC1, YDR182W-A	1.95835	2.20656	2.12854	2.25041	2.39435	2.47228	2.50108	2.52012	2.31478	2.01982	1.72372	1.69111	1.79477	1.93466	1.99015	2.0075	1.96167	2.03797
PLP1	-0.250801	0.239198	0.466515	0.585307	0.641116	0.568353	0.604406	0.963409	2.28177	0.525902	0.23307	0.282247	0.523137	0.755325	0.708154	0.674075	0.884767	1.24549
YDR183C-A, ATC1	-1.03278	-1.56757	-1.61252	-1.20792	-0.725801	-0.57489	-0.556731	-0.606452	-0.495521	0.206214	-1.27421	-1.43253	-0.934268	-0.325653	-0.286689	-0.324136	-0.123882	0.13423
CUT514	-1.47102	-1.71736	-1.99433	-1.97027	-1.80969	-1.78881	-1.82775	-1.85816	-1.33312	-1.85431	-1.6036	-1.6187	-1.60826	-1.51958	-1.22858	-1.02818	-1.17189	-1.40059
SUT061	-1.58648	-1.76128	-1.67668	-1.82304	-1.98678	-1.99058	-1.91959	-1.87241	-1.8601	-1.70877	-1.79455	-1.86137	-1.92602	-1.97785	-2.00856	-2.001	-1.94584	-1.71505
YDR185C	0.366185	0.892017	0.877889	0.677448	0.426931	0.318297	0.275793	0.277242	0.41038	0.417636	0.705284	0.783984	0.738252	0.593399	0.309187	-0.000838102	-0.175462	-0.185318
YDR186C	2.48122	3.15185	3.14033	3.08724	3.03865	3.07686	3.0605	2.92507	2.86513	2.56631	2.96521	3.10631	3.13879	3.11397	3.07685	3.0265	2.99046	3.00829
YDR187C	-1.23096	-1.42628	-1.4501	-1.42571	-1.37487	-1.37682	-1.41892	-1.51716	-1.43781	-1.67055	-1.58299	-1.59335	-1.69199	-1.76985	-1.66905	-1.56942	-1.69345	-1.65798
CCT6	3.58715	3.45783	3.25879	3.21508	3.25506	3.2918	3.27196	3.15343	3.23393	3.31759	2.97256	2.87296	2.87437	2.93077	2.98026	2.98955	2.88309	2.87465
SLY1	2.13667	2.28745	2.25832	2.36444	2.48047	2.498	2.48556	2.49398	2.66153	2.14326	1.88343	1.8388	1.99329	2.1593	2.12386	2.0416	2.0037	2.05974
RVB1	1.71143	1.55543	1.51077	1.66243	1.85295	1.8781	1.86588	1.87406	2.33348	2.53137	1.32491	1.10997	1.38009	1.74863	1.72819	1.65966	1.73079	2.00068
HST4	-0.311043	-0.160517	-0.152734	-0.0343825	0.100144	0.138771	0.254569	0.586591	1.47467	0.0597614	0.0691785	0.00899013	0.052431	0.12878	0.129447	0.112705	0.17733	0.375806
NUP42	1.26662	1.53178	1.55926	1.52264	1.46302	1.45242	1.44394	1.41054	1.41422	1.42778	1.13347	1.14283	1.272	1.40888	1.38209	1.30099	1.21399	1.3247
YDR193W	-1.5116	-1.86144	-1.94713	-2.08201	-2.15471	-2.11922	-2.06861	-2.09371	-1.96685	-2.12981	-1.88674	-1.98062	-2.15017	-2.24635	-2.02403	-1.81263	-1.8707	-2.20052
MSS116	3.0705	1.92778	1.51217	1.65186	1.96471	2.03683	2.05655	2.06937	2.30345	2.72921	1.80285	1.69518	1.89007	2.14094	2.12879	2.08188	2.08104	2.23685
YDR194W-A	-1.83824	-2.03285	-1.96069	-2.01268	-2.08762	-2.12672	-2.13967	-2.19061	-2.00179	-2.503	-2.25987	-2.047	-2.09123	-2.19109	-2.11047	-1.9842	-1.86549	-2.2474
REF2	0.800564	1.29978	1.32804	1.39905	1.45227	1.47082	1.44363	1.3749	1.44695	1.04175	1.17777	1.26083	1.44707	1.56358	1.38298	1.18421	1.24586	1.48022
YDR196C	1.23563	1.87552	2.0921	2.06835	1.94891	1.75336	1.63382	1.71519	2.93842	1.22545	1.83005	2.15028	2.19545	2.03821	1.71199	1.46445	1.58015	1.79594
CBS2	1.43384	1.30532	1.21912	1.2335	1.26023	1.24135	1.22284	1.18942	1.29296	1.23905	1.07492	1.20008	1.34894	1.44474	1.32719	1.17822	1.10725	1.32097
RKM2	-0.564397	0.244319	0.403985	0.59304	0.719265	0.78714	0.806083	0.815288	0.775447	0.464346	0.365529	0.440944	0.638309	0.802775	0.721179	0.588431	0.562823	0.714269
YDR199W	-1.44096	-1.98769	-2.05793	-1.98554	-1.93569	-2.17528	-2.39397	-2.37926	-1.92652	-1.98969	-1.93279	-2.03283	-2.11815	-2.17543	-2.16399	-2.17648	-2.29251	-2.4271
VPS64	1.01375	1.35792	1.35623	1.37582	1.40974	1.41634	1.42152	1.46413	1.92935	1.10903	1.48036	1.58189	1.61901	1.57681	1.40133	1.26626	1.36744	1.68706
SPC19	0.362563	0.700918	0.821996	0.748661	0.657154	0.754347	1.00667	1.37265	1.95553	0.907077	0.708054	0.627325	0.679883	0.745947	0.65095	0.580139	0.690641	1.0663
RAV2	1.7557	2.32322	2.43576	2.5218	2.53413	2.44713	2.3811	2.45522	2.89026	1.65925	2.15099	2.35671	2.43712	2.42558	2.32414	2.21455	2.19149	2.34891
YDR203W	-2.00909	-1.97395	-1.93446	-1.98877	-2.07995	-2.18907	-2.26108	-2.26508	-2.01833	-2.16787	-2.02545	-1.91403	-2.02893	-2.19908	-2.30946	-2.36132	-2.32286	-2.09
COQ4	2.86726	3.46246	3.58676	3.46827	3.29461	3.26364	3.29727	3.36154	3.71635	2.45749	3.20283	3.50814	3.47553	3.30777	3.21877	3.15059	3.10433	3.04825
MSC2	1.17208	1.76743	1.79221	1.83412	1.87796	2.0129	2.12663	2.20288	1.80965	1.69604	1.70085	1.72116	1.79516	1.87217	1.89206	1.87283	1.80264	1.88663
EBS1	1.12606	1.66964	1.65725	1.81528	1.98058	2.0622	2.06345	2.03515	1.90721	1.82879	1.7518	1.75596	1.81908	1.88675	1.87291	1.81919	1.72577	1.80601
UME6	1.91462	1.71464	1.68009	1.92333	2.21826	2.31203	2.32076	2.32644	2.40693	1.53893	1.6684	1.67777	1.80502	1.94574	1.9921	2.01304	2.07213	2.24105
MSS4	2.62399	3.0573	3.04823	3.04459	3.03488	3.03559	3.03508	3.05701	3.24743	2.86918	2.88845	2.9418	3.04689	3.12084	3.04813	2.9439	2.88064	2.99523
YDR210W	2.05225	1.99679	1.91003	1.79426	1.65481	1.43794	1.28569	1.26456	1.90315	2.19599	2.19702	2.14268	2.10478	1.9761	1.55705	1.17085	1.15059	1.39949
YDR209C	-1.85174	-1.95519	-1.92535	-2.09717	-2.26556	-2.24475	-2.12642	-1.92692	-1.9603	-1.90722	-1.99091	-1.93664	-2.071	-2.21111	-2.14689	-1.99724	-1.90764	-1.73475
GCD6	1.15008	1.37031	1.40019	1.69881	2.00385	2.07721	2.01846	1.87615	1.96328	2.05734	1.43168	1.39603	1.60587	1.84061	1.79575	1.70184	1.69462	1.83593
TCP1	2.4819	2.55449	2.47499	2.67367	2.90742	2.97604	2.96826	2.95293	3.00384	3.11884	2.25267	2.11088	2.34412	2.65981	2.7314	2.71981	2.62935	2.69656
UPC2	0.243264	0.830646	1.06086	1.49265	1.87989	1.97513	1.88186	1.68373	1.76986	0.869395	1.51545	1.76773	2.08624	2.2965	2.24312	2.08479	1.98749	1.91276
CUT515	-1.11584	-1.23477	-1.37411	-1.73017	-2.0513	-2.07804	-1.9894	-1.93118	-1.94226	-1.77669	-1.57268	-1.51247	-1.56233	-1.66729	-1.71558	-1.68327	-1.53384	-1.5397
AHA1	4.30902	4.83638	4.8814	4.80929	4.72599	4.80972	4.89864	4.89522	4.82658	4.00821	4.02873	4.21947	4.31816	4.40243	4.50227	4.56157	4.45599	4.63049
YDR215C	-0.586921	-1.24963	-1.20976	-1.22025	-1.19725	-1.17473	-1.19338	-1.36813	-1.34827	-1.17191	-1.21324	-1.27723	-1.51796	-1.71556	-1.62655	-1.44965	-1.26803	-1.60594
ADR1	3.89127	3.86405	3.65211	3.71391	3.89066	4.11625	4.29474	4.41191	3.9473	4.74093	3.94413	3.81656	3.9946	4.25497	4.30882	4.29648	4.22491	4.38026
RAD9	-0.463277	0.122297	0.253097	0.491937	0.701459	0.686761	0.550175	0.367547	0.876279	0.718404	0.690154	0.711072	0.821831	0.919378	0.889268	0.86209	0.937565	1.02264
SPR28	-1.86759	-1.86428	-1.85816	-2.02624	-2.11153	-1.90396	-0.939234	1.32739	4.26851	-1.90878	-1.91445	-1.88451	-1.8109	-1.69922	-1.72198	-1.46908	-0.582447	1.58805
MFB1, YDR220C	1.30513	1.27617	1.2422	1.41297	1.5993	1.57292	1.62046	1.9669	2.79506	1.31766	1.28921	1.35446	1.53528	1.67385	1.5493	1.44201	1.59342	2.00885
GTB1	0.863775	1.74052	1.86994	2.02802	2.10626	2.03506	1.87051	1.71471	1.7134	1.69317	2.01182	2.15125	2.12326	2.04397	2.01019	1.95505	1.83537	1.75997
SUT474	-1.31567	-1.15927	-1.30184	-1.50082	-1.66534	-1.67366	-1.62645	-1.53779	-1.56571	-1.07563	-1.11055	-1.28636	-1.30815	-1.27943	-1.30749	-1.39466	-1.53004	-1.46072
YDR222W	-0.315764	0.194877	-0.0640144	-0.315988	-0.427829	-0.114891	0.297966	0.609207	0.64062	1.74565	0.70763	0.553052	0.620342	0.788559	0.807676	0.810933	0.782062	1.27778
SUT475	-0.736987	-0.565129	-0.620721	-0.406597	-0.148569	0.0143917	0.102279	0.192437	-0.297107	-0.720416	-0.274604	-0.24299	-0.226547	-0.2052	-0.184811	-0.206073	-0.277301	0.0231419
CRF1	0.572153	2.19443	2.40153	2.31511	2.08762	1.98214	1.75714	1.34396	0.878546	1.06603	2.19981	2.58158	2.55359	2.34801	2.23647	2.13593	2.04115	1.8967
HTB1	4.52019	3.9403	3.80136	3.95877	4.22995	4.44295	4.67983	4.91104	5.22406	4.97393	4.7119	4.55662	4.46452	4.42139	4.41903	4.4841	4.62297	4.83239
HTA1	5.15748	4.48143	4.31021	4.65475	5.1158	5.36029	5.5718	5.82259	5.81104	5.52802	5.05894	4.8559	4.9143	5.06184	5.14885	5.24122	5.35593	5.4309
SUT476	-1.4708	-1.52316	-1.48474	-1.60561	-1.77722	-1.93617	-2.05062	-2.11165	-1.90592	-1.93088	-1.10057	-0.938322	-1.05344	-1.33311	-1.64003	-1.84327	-1.66121	-1.71999
ADK1	5.41155	4.38423	4.08312	4.1084	4.21809	4.18237	4.09145	3.89894	3.68179	4.97432	3.82728	3.5589	3.66665	3.92504	4.02579	4.01073	3.80562	3.67405
SIR4	0.683289	0.969784	1.00897	1.18183	1.36136	1.36263	1.31513	1.34395	1.82782	1.42534	1.26409	1.30358	1.50021	1.67558	1.59241	1.47879	1.5112	1.68422
PCF11	0.97668	1.14196	1.06735	1.06853	1.09714	1.11505	1.07683	0.917653	0.975414	1.1688	1.0028	0.959979	1.0944	1.23792	1.14214	1.00036	0.972412	1.27137
SUT477	-1.0194	-0.493686	-0.350148	-0.39523	-0.56165	-0.697369	-0.754535	-0.618762	-0.852765	-0.718437	-0.13935	-0.137682	-0.113151	-0.16954	-0.446389	-0.680778	-0.511359	-0.354011
IVY1	1.51264	1.56581	1.58559	1.58035	1.55455	1.43588	1.23895	0.922208	1.18033	1.37205	1.26995	1.38106	1.50497	1.59162	1.53201	1.45513	1.47618	1.49524
YDR230W	-1.62277	-1.83168	-1.89393	-1.83714	-1.78091	-1.86218	-1.94702	-1.89076	-1.98152	-1.75157	-1.83061	-1.94658	-2.0406	-2.08967	-2.06575	-2.04152	-2.09239	-2.04566
COX20	3.24558	3.04407	2.87538	2.66557	2.4744	2.36791	2.29457	2.2041	2.10099	2.66033	2.54066	2.52518	2.43294	2.33106	2.25367	2.1799	2.08816	2.07265
HEM1	4.70909	4.00427	3.67239	3.56857	3.58529	3.628	3.64326	3.55124	3.29306	4.23171	3.28818	3.05631	3.11156	3.27045	3.30154	3.30478	3.26512	3.34658
RTN1	4.32443	4.32722	4.11512	4.24466	4.4493	4.55167	4.56945	4.5428	4.15707	4.63065	3.68123	3.42276	3.49828	3.7315	3.87398	3.96097	3.92773	4.07192
LYS4	1.43245	1.58321	1.28766	1.43148	1.88096	2.58143	3.13268	3.22325	3.00453	1.88163	1.44128	1.08256	0.812038	0.71313	0.887475	1.15864	1.36044	1.63308
PRP42	-0.115677	0.181081	0.0826132	0.375439	0.658659	0.599942	0.487646	0.591514	0.78326	0.833942	0.614873	0.661164	0.724453	0.735721	0.544505	0.355234	0.324576	0.516035
FMN1	1.52631	1.29293	1.22237	1.24877	1.31277	1.42249	1.4885	1.36941	0.980618	1.51442	1.3166	1.24173	1.20536	1.21366	1.29989	1.38405	1.35977	1.22978
MRPL7	2.91016	1.28565	0.692843	0.532239	0.57348	0.58286	0.654596	0.7466	0.681588	1.94998	0.680899	0.288631	0.271016	0.399285	0.359537	0.327325	0.335896	0.584871
SEC26	3.33437	3.14777	2.94842	2.98944	3.12085	3.22524	3.2866	3.26222	3.31625	3.48981	2.67283	2.47247	2.5921	2.82457	2.91857	2.93951	2.83804	2.88029
YDR239C	0.0662567	0.730762	0.935094	1.09002	1.1772	1.15459	1.04062	0.850681	1.10658	0.795117	0.804911	0.827897	0.944847	1.05271	1.00413	0.936985	0.967718	1.21057
SNU56	-0.579753	0.0365804	0.145003	0.27544	0.382014	0.476543	0.518211	0.508985	0.510278	0.473587	0.305509	0.335127	0.494392	0.645565	0.6016	0.525101	0.518406	0.738018
BUD26	-1.71497	-1.86035	-1.85405	-1.77145	-1.69209	-1.74415	-1.8084	-1.7794	-1.65986	-1.7199	-1.9158	-1.97654	-1.82742	-1.65861	-1.68036	-1.77663	-1.86568	-2.04398
AMD2	0.0676361	1.41049	1.81794	2.29393	2.67463	2.9303	3.02832	2.99088	2.69051	0.105407	1.4447	1.72261	1.64679	1.50347	1.68153	1.91234	2.05405	2.19063
PRP28	-0.338707	0.552411	0.634974	0.522156	0.366032	0.401921	0.447902	0.446291	0.225085	0.259847	0.481314	0.62681	0.662482	0.64732	0.609105	0.549128	0.47474	0.495521
PEX5	1.54928	2.14918	2.15123	2.06949	1.97118	1.90099	1.84466	1.82232	2.35414	1.6381	2.0852	2.26259	2.23533	2.09682	1.92115	1.80435	1.86464	2.03477
MNN10	1.37058	1.54937	1.47556	1.57494	1.73163	1.83593	1.89448	1.91009	2.17157	1.85613	1.55727	1.46594	1.51855	1.59616	1.54348	1.48487	1.49938	1.65692
TRS23	2.1836	2.41312	2.41664	2.27351	2.09937	1.99659	1.91859	1.82952	2.01968	1.47434	1.82994	1.9943	2.07816	2.08733	2.02068	1.93872	1.91054	1.91257
YDR246W-A	-0.0398113	0.128465	-0.0779607	-0.39391	-0.63149	-0.575294	-0.469582	-0.452795	-0.638421	-0.98852	-0.192158	-0.0858549	-0.158188	-0.258382	-0.261725	-0.284362	-0.313686	-0.118405
VHS1	2.16243	1.98469	1.80456	1.98213	2.30319	2.58574	2.83475	3.09363	2.98992	2.06326	2.10262	2.23382	2.40864	2.53615	2.477	2.39669	2.40911	2.68428
YDR248C	-0.120111	-0.196734	-0.289753	-0.199201	-0.13707	-0.338362	-0.498828	-0.374148	0.0699127	0.475641	-0.077065	-0.160675	-0.0352509	0.0627038	-0.166226	-0.32933	-0.103452	0.13573
SUT062	-0.459979	0.267831	0.322668	0.512512	0.694393	0.868414	0.898246	0.781999	-0.176209	-0.507527	0.516464	0.841885	1.01336	1.09696	1.15631	1.10981	0.931397	1.05849
YDR249C, YDR250C	-0.956273	-0.375671	-0.13619	0.031859	0.14663	0.308894	0.443339	0.522886	0.297281	0.00838235	0.199848	0.311172	0.342001	0.329417	0.283525	0.231624	0.212266	0.311179
PAM1	2.80226	2.6497	2.40494	2.50261	2.6965	2.75321	2.73655	2.71409	2.72457	2.39539	2.31576	2.30015	2.36696	2.42603	2.3378	2.21883	2.14801	2.34739
BTT1	-0.184992	0.209688	0.204513	0.387115	0.532744	0.52809	0.484394	0.55958	0.172168	0.0644209	0.174369	0.201019	0.25208	0.275849	0.172156	0.0407578	-0.0307032	0.174385
MET32	-0.700383	-1.20391	-1.27674	-1.2568	-1.19191	-1.32228	-1.2529	-0.736669	1.05275	-0.79677	-1.12943	-1.0421	-0.995122	-0.961074	-1.00281	-0.93616	-0.561547	-0.253601
CHL4	-0.329424	0.180307	0.117278	0.215779	0.320346	0.30062	0.329261	0.62439	1.17794	0.597673	0.479155	0.488278	0.482046	0.461963	0.380885	0.342069	0.422855	0.759299
RMD5	1.97828	2.40271	2.3966	2.53936	2.66747	2.67653	2.5973	2.49798	2.23096	1.7905	2.12175	2.28914	2.45536	2.54338	2.44141	2.30844	2.29491	2.45819
CTA1	3.62445	5.01097	5.22726	4.92388	4.47899	4.40784	4.45272	4.53012	4.46714	3.25359	4.21416	4.54246	4.39297	4.06806	3.91314	3.83312	3.79023	3.79414
SUT063	-1.41361	-1.69317	-1.83436	-1.87081	-1.8201	-1.68274	-1.54059	-1.46954	-1.5204	-1.19282	-1.65844	-1.80613	-1.93912	-1.98987	-1.8857	-1.72104	-1.62743	-1.52564
SET7	-0.057668	0.360862	0.243334	0.390218	0.585043	0.626978	0.567233	0.478383	0.687264	0.458513	0.550014	0.579278	0.725182	0.885458	0.917181	0.835295	0.657585	0.590214
HSP78	4.81716	5.06705	4.99608	5.01505	5.06628	5.10448	5.0788	4.96271	5.0003	4.18107	4.83082	5.11788	5.11414	5.02579	5.03394	4.98929	4.76633	4.73954
CUT075	-1.5306	-1.64108	-1.608	-1.64394	-1.75855	-1.94264	-2.08494	-2.05925	-2.31291	-1.61466	-1.28428	-1.48218	-1.62054	-1.7171	-1.71754	-1.69639	-1.65412	-1.86127
YAP6	-0.00739284	0.686906	0.857799	0.954051	0.981053	0.951703	0.872562	0.751044	0.921093	-0.0300726	0.54596	0.828431	1.12898	1.30227	1.17093	0.989332	1.00588	1.20245
SWM1	0.403682	0.864774	0.915157	1.04267	1.14036	1.08479	1.18093	1.71844	2.91984	0.971066	0.934683	0.875415	0.75568	0.688268	0.733622	0.848122	1.00174	1.40818
SUT064	0.247441	0.770796	0.865209	0.752816	0.548486	0.378493	0.224506	0.168482	-0.0493898	-0.356271	0.752236	0.793772	0.792734	0.718178	0.504086	0.211197	0.0141615	0.343246
EXG2	0.438028	0.521034	0.26243	0.0681527	-0.0223059	0.0812703	0.271039	0.48747	0.740773	0.821086	0.579851	0.359685	0.226654	0.124095	-0.020511	-0.139085	-0.171287	-0.0716108
SUT479	-1.1582	-1.18305	-1.03421	-1.05971	-1.1211	-1.11341	-0.936652	-0.507079	0.0997258	-1.09814	-0.797687	-0.75202	-0.687299	-0.647509	-0.719107	-0.859376	-0.984285	-1.00192
YDR262W	2.19369	3.37248	3.75674	4.04707	4.23522	4.4359	4.53355	4.4968	4.11858	3.01062	3.44229	3.75863	3.98027	4.1317	4.23811	4.29206	4.25754	4.34772
DIN7	-0.267024	0.500303	0.398739	0.261917	0.159679	0.156056	0.332163	0.848746	2.10631	0.59739	0.961345	1.1278	1.06527	0.920787	0.734221	0.5334	0.360839	0.720024
AKR1	2.52946	2.97202	2.95636	3.01267	3.05579	3.03589	2.94512	2.81309	2.73614	3.42757	3.33856	3.3222	3.35166	3.39297	3.37117	3.26928	3.04557	3.01067
PEX10	1.11134	0.952589	0.839759	0.951078	1.08433	1.08523	1.02702	0.941089	0.795377	1.09689	1.16789	1.2433	1.25406	1.2498	1.30182	1.33364	1.25713	1.07116
YDR266C	1.5323	1.49201	1.38195	1.47367	1.59389	1.56128	1.50151	1.53564	1.66699	1.75652	1.39243	1.23345	1.34908	1.51928	1.46758	1.36749	1.33645	1.54268
CIA1	0.767558	0.717649	0.696248	0.836919	0.969597	0.831414	0.656669	0.595255	1.32159	1.1455	0.676331	0.615017	0.693702	0.792625	0.746971	0.681219	0.669263	0.697446
MSW1	1.16827	0.190076	-0.13684	-0.206343	-0.186852	-0.275604	-0.257762	-0.0121769	0.406378	0.691754	0.0478865	-0.189431	-0.186252	-0.131788	-0.269883	-0.416472	-0.471722	-0.232817
CUT516	-1.38629	-1.41649	-1.46669	-1.6368	-1.81799	-1.93301	-2.00355	-2.01726	-1.99094	-0.981428	-1.00961	-1.07582	-1.24784	-1.39873	-1.35765	-1.29099	-1.32743	-1.61279
CCC2	1.99329	2.11491	2.03909	2.16537	2.32862	2.365	2.33794	2.30098	2.46258	3.09482	2.76718	2.73898	2.84104	2.96883	2.96434	2.88143	2.69734	2.7663
YDR269C	-1.78697	-2.09933	-2.16005	-2.25096	-2.30081	-2.28205	-2.26767	-2.33068	-2.31385	-2.22637	-2.06477	-2.23278	-2.37094	-2.4519	-2.39049	-2.31307	-2.31397	-2.31618
YDR271C	-1.77487	-1.93406	-1.91724	-2.00924	-2.13994	-2.26146	-2.30582	-2.19524	-2.08919	-2.12339	-2.10469	-2.05721	-2.19886	-2.31014	-2.15889	-2.00638	-2.12314	-2.18503
GLO2	2.47686	2.95444	3.10195	3.23883	3.30492	3.2428	3.10555	2.92282	3.06386	2.81355	2.87811	3.05228	3.16643	3.2065	3.10604	2.98636	2.94833	2.98194
DON1	0.0259127	0.637002	0.576766	0.61394	0.718243	0.716845	0.955966	1.79478	4.1782	0.283696	1.04937	1.24099	1.24713	1.18456	1.08707	1.06644	1.31705	2.09438
CUT517	-1.36279	-1.75071	-1.68794	-1.74827	-1.86174	-2.02872	-2.11577	-2.04602	-1.8408	-1.73594	-1.60027	-1.65831	-1.90753	-2.12102	-2.01827	-1.85947	-1.85203	-2.01405
YDR274C	-1.17637	-1.72265	-1.79778	-1.80722	-1.78474	-1.79764	-1.79924	-1.82432	-1.69741	-1.64078	-1.70633	-1.72262	-1.90995	-2.06046	-1.93126	-1.77642	-1.80033	-2.06908
BSC2	1.02382	1.74866	1.96186	2.27909	2.62113	3.02693	3.36083	3.56219	3.30239	1.61429	1.95879	2.05095	2.11276	2.20768	2.41387	2.6173	2.74341	2.91388
PMP3	4.25789	5.32869	5.4904	5.5559	5.52317	5.54072	5.55511	5.58464	5.4058	5.36429	5.61462	5.7836	5.72796	5.61818	5.62844	5.63149	5.50974	5.41714
MTH1	1.07743	1.20131	1.05006	0.869407	0.73994	0.679743	0.634392	0.539977	1.12565	1.49881	1.11122	1.27782	1.48012	1.61507	1.47645	1.2791	1.13587	1.22885
SUT065	0.550688	2.87504	3.10576	3.04664	2.78873	2.64733	2.34614	1.86731	0.8729	1.14054	2.65993	2.85402	2.59992	2.22186	2.16639	2.10226	1.87565	1.52321
YDR278C	-1.72368	-1.97408	-1.97491	-2.06688	-2.2293	-2.41905	-2.52134	-2.49082	-2.41128	-2.32926	-2.3252	-2.36799	-2.30447	-2.25625	-2.355	-2.45163	-2.42923	-2.23613
SUT480	-1.26622	-0.937265	-1.00446	-1.02034	-1.00096	-0.893365	-0.818701	-0.843486	-1.01939	-1.42496	-0.977646	-0.838526	-0.830869	-0.898611	-1.04094	-1.16764	-1.15516	-0.752404
RNH202	0.360428	0.869455	0.973764	1.26192	1.53548	1.69448	1.81729	1.98615	2.00393	1.22653	1.00297	0.940705	1.06971	1.24657	1.3067	1.31332	1.26464	1.4448
CUT518	-1.87961	-1.91621	-1.90692	-2.03449	-2.17558	-2.18847	-2.16397	-2.18123	-2.34495	-2.13804	-2.16131	-2.1666	-2.23531	-2.30931	-2.2641	-2.16117	-2.05829	-2.27522
RRP45	0.858936	1.19697	1.28167	1.29565	1.2689	1.24241	1.20728	1.14211	1.3206	1.40762	1.25677	1.24377	1.31112	1.37435	1.29876	1.17811	1.0724	1.17001
PHM6	0.0521298	0.124012	0.438381	1.27008	2.06308	2.16137	2.05138	2.13662	2.53895	1.08078	0.14926	0.111603	0.583229	1.19744	1.4529	1.48992	1.3185	1.40941
YDR282C	0.913187	0.888918	0.797651	0.877923	0.965001	0.838569	0.671405	0.580978	1.03741	0.80962	0.560061	0.606301	0.69015	0.736211	0.599219	0.468732	0.485052	0.685281
GCN2	0.722848	1.58406	1.67207	1.92458	2.14377	2.21494	2.1519	2.00985	1.88689	1.81989	2.03106	2.13351	2.19975	2.2308	2.2046	2.13778	2.0415	2.09532
DPP1	1.88711	2.53856	2.66656	2.87846	3.04752	3.14575	3.13599	3.04517	2.56007	2.31334	2.4141	2.47592	2.52214	2.57019	2.63834	2.66061	2.55805	2.53419
CUT076	-1.52262	-1.64271	-1.70202	-1.86274	-2.01724	-2.07027	-2.0788	-2.09387	-2.09324	-1.88716	-1.54018	-1.4183	-1.46773	-1.55832	-1.57049	-1.59927	-1.69215	-1.71861
CUT519	-1.66972	-1.73798	-1.82603	-1.85871	-1.89809	-2.03013	-2.14911	-2.12166	-1.94421	-2.3056	-1.99423	-1.75592	-1.86492	-2.07811	-2.12474	-2.09776	-2.04509	-2.18985
ZIP1	-1.18677	-0.630059	-0.378507	0.091804	0.67044	1.09307	1.43207	1.73663	3.23113	-1.30075	-0.708174	-0.336232	-0.0199387	0.179927	0.160949	0.302163	1.01532	1.82577
YDR286C	0.637875	0.603989	0.465264	0.475904	0.494984	0.501542	0.566794	0.670913	0.750878	0.932906	0.54467	0.592146	0.737175	0.831013	0.608995	0.437144	0.625331	1.10781
YDR287W	0.91634	1.54131	1.79759	1.98848	2.07335	2.05157	1.98265	1.89576	1.99568	1.29024	1.77123	1.98436	2.04009	2.03661	2.03179	1.98412	1.87808	1.96523
CUT520	-0.926457	-1.34988	-1.34467	-1.46269	-1.53634	-1.46703	-1.41509	-1.57895	-1.66059	-1.74352	-1.99694	-1.89878	-1.85323	-1.81002	-1.77155	-1.74276	-1.69978	-1.76155
NSE3	0.446144	1.1517	1.23695	1.33457	1.37418	1.29847	1.13798	0.92504	1.08445	1.02898	1.34297	1.46202	1.45682	1.36746	1.21801	1.09052	1.10416	1.10147
RTT103	0.284828	0.782908	0.912672	0.936359	0.918344	0.827995	0.737485	0.695466	1.54339	0.899946	0.797782	0.935017	1.17706	1.34096	1.1728	1.00875	1.13225	1.38461
YDR290W	-1.88651	-2.11758	-2.0279	-2.01194	-2.02787	-2.08189	-2.11901	-2.15237	-2.06031	-2.00383	-1.88716	-1.93417	-2.04024	-2.13443	-2.06109	-1.93559	-1.86162	-1.97782
HRQ1	0.330761	0.688955	0.75672	0.875125	0.966386	1.0024	0.997947	0.965105	0.949368	0.846834	0.700619	0.676724	0.771199	0.904839	0.959611	0.957182	0.875045	0.985203
SRP101	1.86678	1.64529	1.44095	1.50584	1.59102	1.42589	1.2186	1.11668	1.35035	1.80824	1.25019	1.09644	1.17639	1.30225	1.2168	1.10286	1.07167	1.25032
SSD1	3.58743	4.29625	4.31125	4.37343	4.43856	4.54893	4.54349	4.40563	3.69213	3.79242	4.03907	4.15698	4.27004	4.3578	4.38775	4.34556	4.2013	4.1937
DPL1	2.42316	2.80585	2.89045	2.98188	3.07278	3.21295	3.28545	3.21506	2.96476	2.51883	2.4689	2.46138	2.54168	2.63665	2.67079	2.67552	2.64229	2.69963
HDA2	0.327585	0.509926	0.506153	0.571853	0.636727	0.591616	0.531721	0.512153	1.02763	0.893028	0.697551	0.668628	0.814321	0.948446	0.834667	0.697731	0.712862	0.893695
MHR1	3.25378	1.88072	1.39642	1.24999	1.25235	1.11419	1.00168	0.93417	1.31013	2.18868	1.36818	1.21138	1.2552	1.33367	1.18309	1.03612	1.03119	1.1963
SUR2	1.18413	1.26503	1.31137	1.41548	1.5817	1.89032	2.22637	2.48235	2.52475	1.53938	1.04635	1.00978	1.0416	1.13479	1.22965	1.3393	1.39872	1.73413
ATP5	5.48267	4.92002	4.61953	4.49057	4.41139	4.3392	4.26807	4.13097	3.77818	5.51321	4.29179	4.10957	4.19445	4.34976	4.26485	4.09361	3.82059	3.81308
BFR2	-0.927798	-1.50606	-1.54359	-1.36613	-1.02656	-0.655288	-0.351559	-0.282277	0.0150593	0.667599	-1.28187	-1.47636	-1.00448	-0.390695	-0.325937	-0.290045	0.0257006	0.374565
CUT077	-1.52144	-1.86464	-1.82303	-1.90417	-1.99864	-2.06735	-2.0556	-1.87766	-1.73416	-1.07842	-1.96252	-2.2475	-2.24231	-2.1134	-2.10451	-1.99494	-1.62029	-0.994034
PRO1	0.681021	0.798441	0.758635	0.851501	0.927229	0.830122	0.655909	0.461252	0.564971	1.65134	0.806153	0.60873	0.68287	0.829068	0.767033	0.635044	0.472535	0.476112
CFT1	0.693914	1.32036	1.33656	1.41883	1.45962	1.42776	1.3305	1.2112	1.07586	1.62547	1.63132	1.62544	1.63187	1.61827	1.51536	1.37851	1.23633	1.30211
GPI11	0.221567	0.209371	0.050232	0.121594	0.264136	0.447588	0.677269	0.972119	0.832433	0.895885	0.50034	0.410828	0.425409	0.494951	0.512266	0.509172	0.458822	0.683106
RSC3	1.14258	1.54988	1.43084	1.47348	1.52534	1.51595	1.45574	1.42123	1.16093	1.81615	1.5405	1.40617	1.50735	1.6339	1.54667	1.40307	1.29303	1.43733
CPR5	3.87496	3.8516	3.84405	3.74039	3.60556	3.54215	3.47952	3.3374	3.12929	3.81162	3.45451	3.45117	3.48251	3.52489	3.48017	3.38473	3.20746	3.25829
HNT2	0.815702	1.5453	1.71731	1.61318	1.41884	1.33733	1.32609	1.36505	1.73667	1.23193	1.60405	1.93771	1.95531	1.81747	1.56244	1.35711	1.39176	1.75204
CUT078	-1.5164	-1.58849	-1.63374	-1.71895	-1.84013	-2.00537	-2.12523	-2.11027	-2.11154	-1.67523	-1.65301	-1.77976	-1.87918	-1.92564	-1.88	-1.82404	-1.82417	-1.82905
YDR306C	1.50613	1.84856	1.93721	2.11973	2.24403	2.21336	2.13619	2.1139	2.03585	1.62931	2.03656	2.22579	2.30824	2.28435	2.12739	1.94351	1.81173	1.96437
YDR307W	0.840051	1.54375	1.68389	1.93934	2.21149	2.53357	2.77819	2.9291	2.40928	1.64273	1.52322	1.52979	1.67474	1.84373	1.88367	1.8758	1.85159	2.05206
CUT521	-1.20321	-1.00651	-1.14054	-1.15792	-1.14246	-1.12869	-1.09875	-1.03302	-0.909497	-1.03935	-0.943427	-0.850651	-0.814997	-0.858673	-1.02788	-1.13394	-0.97	-0.817677
SRB7	0.450849	0.33325	0.300984	0.281456	0.275747	0.237737	0.26015	0.402825	0.758782	0.891443	0.557576	0.456722	0.551881	0.612969	0.350836	0.171356	0.480812	0.772582
GIC2	0.782284	-0.377548	-0.880479	-0.946532	-0.780271	-0.512503	-0.140723	0.311528	0.0036771	1.40888	-0.0099425	-0.506861	-0.654074	-0.630882	-0.698845	-0.636181	-0.333873	0.160771
SUT066	-1.69983	-1.80935	-1.62402	-1.5546	-1.55887	-1.65963	-1.711	-1.64072	-1.26017	-1.43851	-1.16031	-1.32875	-1.45746	-1.58619	-1.68442	-1.73337	-1.63901	-1.72504
SUM1	1.46595	1.37384	1.22461	1.3599	1.58863	1.71164	1.75336	1.7092	1.88658	1.90782	1.47364	1.29658	1.43481	1.6601	1.69804	1.68944	1.70271	1.97528
TFB1	0.801366	1.03797	1.01918	1.13207	1.25322	1.20252	1.10257	1.02252	1.64154	1.17354	1.29891	1.40159	1.49585	1.51531	1.35084	1.19152	1.22489	1.3137
SSF2	0.0703066	0.142424	0.295349	0.356563	0.374332	0.27364	0.19183	0.22676	0.912022	0.490055	0.175401	0.245767	0.444322	0.607761	0.519016	0.435996	0.552318	0.720317
PIB1	3.21352	3.43879	3.47038	3.57278	3.7199	3.95272	4.1692	4.27894	4.29805	2.72037	3.01734	3.27158	3.39862	3.48637	3.62612	3.77861	3.89916	3.98969
RAD34	0.437057	1.21425	1.30047	1.5311	1.72146	1.67906	1.5037	1.2997	1.64465	1.05278	1.44273	1.60111	1.66317	1.67748	1.67521	1.64994	1.60604	1.69955
CUT079	-1.55584	-1.95751	-1.93364	-1.96338	-2.0066	-2.03132	-2.0102	-1.9594	-2.05051	-1.91883	-2.08119	-2.15085	-2.09227	-1.99206	-1.90936	-1.86713	-1.89438	-1.99728
IPK1	0.238606	1.07866	1.18142	1.26498	1.26928	1.22198	1.09684	0.912892	0.677169	0.73947	1.57226	1.73965	1.64525	1.43332	1.27269	1.13787	1.07635	0.982367
CUT080	-1.76225	-2.01368	-2.00081	-2.06314	-2.15256	-2.26824	-2.32051	-2.26047	-2.00965	-2.20815	-2.09271	-2.10788	-2.13639	-2.14619	-2.00819	-1.88743	-1.93813	-2.31571
OMS1	0.962169	0.118136	-0.137533	-0.0907398	0.0658437	-0.0621622	-0.276746	-0.536156	0.296692	0.715638	0.230364	0.0312108	0.16293	0.325276	0.128488	-0.0683252	0.0187381	0.422979
HIM1	-1.38444	-1.15278	-1.14862	-1.28284	-1.41077	-1.43	-0.845894	0.891346	3.41726	-1.41066	-0.679923	-0.618494	-0.783015	-1.01688	-1.27178	-1.30849	-0.848497	0.72405
SUT481	-0.677635	-0.336664	-0.340752	-0.184406	-0.0132213	0.129505	0.174774	0.107626	-0.525839	-0.455655	-0.079874	-0.05978	-0.0928202	-0.111332	-0.0521119	-0.0190171	-0.0711981	0.00331159
MCM21	-0.409697	0.0185321	0.0694995	0.159532	0.218702	0.162902	0.069907	0.0147193	0.328987	0.232604	0.429299	0.458315	0.434989	0.36122	0.225252	0.134934	0.204971	0.370148
YDR319C	1.41638	2.01541	2.14213	2.46721	2.70726	2.70222	2.59894	2.57478	2.06731	1.92956	2.24918	2.37598	2.56874	2.68916	2.60128	2.43214	2.30263	2.18451
SWA2	1.14831	1.45544	1.6791	1.85168	1.94477	1.88431	1.71521	1.42482	1.56017	1.12008	1.3416	1.48539	1.68888	1.81263	1.6852	1.52521	1.52967	1.6461
CUT081	-1.79059	-1.98472	-1.95346	-2.08303	-2.20174	-2.17078	-2.10872	-2.11681	-2.17468	-1.93998	-1.95294	-1.99301	-2.04252	-2.08786	-2.10378	-2.11378	-2.1523	-2.1655
DAD4	1.23762	1.78847	1.96102	1.57354	1.09138	0.898544	0.932072	1.13833	2.05982	1.77945	1.69842	1.86832	2.0237	2.03354	1.64255	1.36334	1.69097	2.16375
ASP1	1.35711	0.74648	0.53879	0.687213	0.950974	1.11166	1.25149	1.38701	1.47469	1.86233	0.620437	0.349034	0.510721	0.813209	0.888695	0.92276	0.98104	1.0862
MRPL35	2.98995	1.30908	0.801167	0.765802	0.89751	0.852503	0.81812	0.779131	0.931611	2.16998	0.77852	0.415498	0.492256	0.720179	0.713259	0.694208	0.74308	1.00189
TIM11	4.43054	4.01888	3.78898	3.64582	3.54936	3.48951	3.49526	3.51686	3.64151	4.87153	3.7545	3.5952	3.63733	3.73096	3.618	3.5227	3.52949	3.70955
PEP7	-0.430234	0.14865	0.257897	0.372882	0.456445	0.495971	0.504464	0.482128	0.80786	0.0699993	0.436384	0.604186	0.587964	0.504162	0.456552	0.441154	0.465211	0.569757
UTP4	-0.191906	-1.09292	-1.0843	-0.648998	-0.0881676	0.227835	0.3985	0.399967	0.367819	1.17156	-0.769979	-1.1065	-0.676948	-0.0414614	0.132528	0.234495	0.420617	0.585121
YCG1	-0.272939	0.386569	0.487576	0.603659	0.708496	0.787964	0.845362	0.901107	1.37824	0.876451	0.537006	0.474719	0.536443	0.64154	0.674746	0.695876	0.732555	0.812835
YSP2	0.978843	1.60885	1.63318	1.73985	1.83373	1.78783	1.82483	2.2175	3.15908	1.82932	1.71664	1.67829	1.78813	1.91194	1.84698	1.74759	1.71607	2.09859
SKP1	3.23778	3.62123	3.65268	3.49921	3.31414	3.26561	3.26528	3.27316	3.43036	3.16297	3.31088	3.35825	3.34354	3.30627	3.2765	3.24934	3.22053	3.27757
YDR327W	-1.55075	-1.66991	-1.58371	-1.62701	-1.67583	-1.69927	-1.70122	-1.67467	-1.58897	-1.68061	-1.99771	-1.97203	-1.94051	-1.896	-1.80242	-1.71072	-1.70524	-1.99314
PEX3	2.37988	2.89858	2.98434	2.93898	2.83892	2.76586	2.67715	2.56305	2.67048	2.17519	2.70977	2.89731	2.89611	2.7943	2.66588	2.5396	2.48479	2.48427
UBX5	2.68926	2.98594	3.02852	3.00371	2.97023	2.97547	2.97919	2.95091	3.24129	2.23912	2.51296	2.67145	2.77738	2.81664	2.76077	2.69515	2.70374	2.80704
GPI8	0.867786	0.879038	0.834817	0.910846	0.993384	0.991882	1.06956	1.37858	1.80166	1.24441	0.847339	0.716978	0.783949	0.929058	1.02944	1.10657	1.10866	1.25007
SUT482	-0.564872	-0.620117	-0.65674	-0.833197	-0.991887	-0.944266	-0.847382	-0.918988	-0.856516	-1.33404	-0.66356	-0.352164	-0.240402	-0.295284	-0.483929	-0.633108	-0.516109	-0.582351
IRC3	0.189196	0.348529	0.261365	0.277923	0.316741	0.274209	0.192949	0.152961	0.314672	0.249888	0.124308	0.168147	0.226198	0.257081	0.194573	0.155345	0.214294	0.352115
YDR333C	1.05736	1.19034	1.06784	1.14405	1.28734	1.41647	1.5272	1.61786	1.75441	1.44486	1.34363	1.33014	1.41074	1.48671	1.42101	1.31799	1.26379	1.31819
SWR1	1.13649	1.7094	1.72884	1.81073	1.87971	1.86359	1.78596	1.66818	2.07007	1.81633	1.9077	2.02743	2.11657	2.13979	2.0194	1.89415	1.86881	2.03218
MSN5	2.16294	2.28869	2.25072	2.50397	2.79257	2.91914	2.95768	2.97361	2.89986	2.58095	2.46253	2.48489	2.61419	2.75427	2.78278	2.75229	2.66365	2.70529
YDR336W	-0.706822	0.250508	0.411686	0.423811	0.330429	0.234163	0.151059	0.135245	0.304965	0.0160784	0.353188	0.486145	0.523596	0.471242	0.298541	0.170191	0.275834	0.522866
CUT522	-1.92651	-2.10791	-2.09762	-2.22994	-2.36393	-2.40744	-2.4003	-2.35607	-2.31248	-2.13599	-2.2421	-2.3007	-2.35577	-2.37025	-2.35499	-2.34953	-2.38232	-2.20649
MRPS28	2.61473	0.943449	0.543988	0.419582	0.400348	0.239924	0.21992	0.386513	0.979977	1.66692	0.867982	0.651116	0.637391	0.657105	0.444115	0.313102	0.520204	0.876801
YDR338C	1.09943	1.36413	1.32433	1.33718	1.35013	1.38617	1.40141	1.38235	1.16012	1.25287	1.33054	1.34957	1.39981	1.44964	1.45492	1.4156	1.3093	1.36218
CUT082	-1.71371	-1.94999	-2.22579	-2.33925	-2.35741	-2.36605	-2.36776	-2.33816	-2.19791	-1.99374	-1.99107	-2.27439	-2.29085	-2.24803	-2.26665	-2.28104	-2.21006	-2.31901
FCF1	0.381685	0.256052	0.292165	0.399037	0.510131	0.544973	0.580949	0.631625	0.860249	1.1724	0.764004	0.790277	0.860425	0.866559	0.622389	0.462187	0.659798	1.08165
YDR341C	2.91494	3.13065	2.84921	2.89001	3.00943	3.04822	2.9986	2.88104	2.71728	3.41872	2.70165	2.43449	2.41201	2.51083	2.55622	2.57164	2.51753	2.63009
CUT083	-1.47679	-0.897137	-0.98196	-1.22748	-1.52971	-1.76543	-1.9686	-2.11071	-2.15915	-1.87836	-0.547925	-0.412346	-0.572854	-0.964219	-1.45804	-1.8893	-1.90497	-2.12422
CUT084	-1.65345	-1.94211	-1.97735	-2.0746	-2.16329	-2.22443	-2.25005	-2.22697	-2.23669	-1.98737	-2.09214	-2.15986	-2.13913	-2.10492	-2.1192	-2.16097	-2.21646	-2.2992
SUT068	-1.35556	-1.27823	-1.33746	-1.44108	-1.56403	-1.68668	-1.78449	-1.8037	-1.84368	-1.63546	-1.22102	-1.11004	-1.16623	-1.33962	-1.60116	-1.82056	-1.8362	-1.72177
YDR344C	-0.227135	-0.174179	-0.222905	-0.505072	-0.813061	-0.988647	-1.06987	-1.04627	-0.933857	-0.871634	-0.585641	-0.552739	-0.587571	-0.654745	-0.661553	-0.739798	-0.922631	-1.66644
SUT069	-0.725877	-0.539025	-0.534767	-0.625099	-0.75084	-0.816005	-0.824648	-0.760228	-0.762043	-0.716209	-0.557417	-0.554188	-0.554151	-0.584072	-0.656146	-0.70546	-0.663815	-0.562796
HXT3	-0.912614	-1.02713	-1.08436	-1.16917	-1.2227	-1.1935	-1.17273	-1.24001	-1.37772	-0.603843	-0.964442	-1.076	-1.21327	-1.28806	-1.19819	-1.11072	-1.20428	-1.46163
CUT085	-1.10685	-1.57341	-1.73987	-1.81902	-1.82577	-1.71676	-1.54985	-1.36706	-1.60557	-1.59189	-1.33568	-1.48888	-1.79074	-1.97281	-1.70084	-1.3843	-1.33316	-1.45229
CUT523	-1.36741	-1.87102	-1.96981	-1.9762	-1.97514	-2.08692	-2.17339	-2.19403	-1.98768	-2.15668	-1.81597	-1.83486	-1.84745	-1.89599	-1.91795	-1.85309	-1.59107	-1.7204
SUT070	0.551941	1.09651	1.13744	1.34177	1.50562	1.57817	1.7669	2.25909	2.45469	0.833778	1.95125	2.32889	2.24614	1.97844	1.74836	1.61717	1.70891	2.20844
SVF1	1.8108	2.0046	2.00909	2.26396	2.58178	2.8014	2.94026	3.00241	3.24395	2.34245	1.87768	1.79967	1.96403	2.18682	2.23637	2.26063	2.32837	2.60324
MRP1	3.10872	1.72747	1.27664	1.26102	1.40152	1.3919	1.40552	1.47299	1.55986	2.41847	1.44684	1.15943	1.16047	1.2538	1.17785	1.10841	1.11859	1.32587
YDR348C	2.08855	1.67118	1.42535	1.42538	1.52499	1.56919	1.5616	1.45552	1.51632	2.03464	1.52581	1.33719	1.28572	1.3237	1.36474	1.39408	1.33379	1.4983
YPS7	1.82924	2.55593	2.60423	2.75243	2.88214	2.96046	2.95926	2.92296	2.69637	2.34285	2.40089	2.44628	2.57426	2.66808	2.5625	2.38297	2.22136	2.3291
SUT071	-1.09726	-0.46334	-0.525262	-0.582327	-0.695702	-0.955952	-1.12006	-0.881386	-0.136619	-0.480114	0.185898	0.468253	0.315904	-0.0499017	-0.445613	-0.721708	-0.707787	-0.408053
SUT483	-1.42129	-1.06253	-1.22439	-1.24718	-1.28802	-1.52042	-1.7461	-1.82215	-1.21455	-0.647798	-0.794194	-0.749967	-0.594456	-0.611384	-1.1739	-1.69514	-1.67333	-1.32604
ATP22	1.10803	1.50111	1.46462	1.56153	1.69277	1.88342	2.00652	2.00112	1.50405	1.45294	1.58477	1.67615	1.77575	1.84652	1.82609	1.7762	1.71287	1.92258
SBE2	0.833309	1.73481	1.88255	2.11889	2.32656	2.47604	2.44499	2.19871	1.616	1.83214	2.02817	2.16115	2.37158	2.50291	2.34344	2.12537	2.03999	2.25008
YDR352W	0.557009	1.19179	1.3621	1.62192	1.84867	2.00927	2.0856	2.10932	1.8077	1.19209	1.17019	1.18866	1.23511	1.32638	1.47344	1.56548	1.45317	1.51996
CUT524	-0.776778	-0.347998	-0.50701	-0.851006	-1.27497	-1.56304	-1.71138	-1.66417	-1.81118	-1.35966	-0.551923	-0.572474	-0.734741	-0.98063	-1.22901	-1.48239	-1.61069	-1.6783
SUT484	0.0239008	0.476762	0.397854	0.380435	0.279671	0.0484626	-0.236136	-0.420133	-1.14303	-0.716748	0.414619	0.554967	0.332047	-0.0318645	-0.289404	-0.514425	-0.596509	-0.787573
TRR1	3.50657	2.80127	2.47735	2.35349	2.32688	2.32116	2.35004	2.37136	2.29871	3.10898	2.36945	2.05742	1.98957	2.04856	2.08011	2.0894	2.01579	2.07986
TRP4	1.38971	2.86842	2.86157	2.68012	2.3908	2.22002	2.01115	1.74603	1.37933	1.54338	2.90369	3.00863	2.69419	2.23738	1.93377	1.64186	1.39925	1.33927
YDR354C-A	-1.58648	-2.09171	-2.22448	-2.2684	-2.24909	-2.25813	-2.26813	-2.28205	-2.141	-2.19616	-2.02177	-2.08761	-2.27879	-2.42497	-2.31135	-2.16725	-2.12416	-2.37049
YDR355C	-1.45245	-1.94611	-1.87223	-1.8743	-1.84607	-1.77088	-1.73284	-1.877	-2.0079	-1.55992	-1.74984	-1.92678	-2.00598	-2.00921	-1.92058	-1.86553	-1.95497	-2.14929
SPC110	-0.0115132	0.206636	0.174694	0.34983	0.597115	0.642541	0.659401	0.748519	2.08402	0.672514	0.603189	0.670073	0.840532	0.950843	0.789475	0.701631	1.01097	1.31654
YDR357C	-0.253067	1.31408	1.63952	1.67885	1.55954	1.46645	1.40804	1.4999	1.73704	1.35037	1.94181	2.26777	2.29008	2.13529	1.82478	1.57195	1.64949	1.87882
CUT086	-1.2875	-1.23497	-1.38644	-1.4269	-1.33848	-0.948683	-0.442334	0.0239415	-0.0460945	-1.14022	-1.09556	-1.12041	-1.03242	-0.937346	-0.952935	-0.970307	-0.859808	-0.657089
GGA1	2.46684	3.02908	3.07492	3.08104	3.03058	2.91076	2.7315	2.51353	2.67919	2.24545	2.72841	2.95213	3.05072	3.04258	2.91181	2.74453	2.62599	2.71029
EAF1	1.52673	2.52103	2.66189	2.66796	2.61524	2.5573	2.47793	2.41852	3.01566	2.02294	2.21689	2.31914	2.42018	2.46057	2.34298	2.23308	2.271	2.55205
OPI7	-1.56642	-1.8141	-1.74992	-1.88309	-2.04407	-2.07014	-2.01314	-1.95579	-2.0326	-1.92847	-1.6232	-1.75414	-1.745	-1.67963	-1.59968	-1.60213	-1.72253	-1.86129
BCP1	0.550955	0.695727	0.758831	1.03781	1.2842	1.28009	1.20186	1.15498	1.25743	1.04695	0.766636	0.887817	1.08076	1.25407	1.265	1.21337	1.13427	1.11031
TFC6	0.469797	0.724971	0.725212	0.77242	0.802772	0.738629	0.641812	0.58566	0.815337	0.782201	0.814188	0.820604	0.773254	0.739966	0.784345	0.822817	0.765572	0.733523
SUT072	-0.992027	-0.677842	-0.526833	-0.421604	-0.316212	-0.131292	0.145815	0.557292	0.906192	-0.746466	-0.492957	-0.430323	-0.348582	-0.24229	-0.134711	-0.0560252	-0.0431377	0.371151
ESC2	0.658404	0.685385	0.725034	0.930755	1.13079	1.12224	1.01896	0.877793	1.03256	0.786324	0.871217	0.957649	1.07686	1.16598	1.12953	1.06036	1.00403	1.1871
SEM1	0.991515	2.01333	2.33065	2.29214	2.09704	1.86649	1.80738	2.19843	3.21652	2.46477	2.79343	2.92579	3.05423	3.01253	2.59097	2.26863	2.56693	2.74297
CDC40	-0.114131	0.663377	0.847693	1.01701	1.13849	1.24028	1.27249	1.23968	1.13921	0.854356	0.662872	0.739735	0.896957	1.0451	1.04595	1.00706	0.973434	1.11782
CUT525	-1.4644	-2.04375	-1.97512	-2.01641	-2.06018	-2.12068	-2.1405	-2.12484	-1.70988	-1.84443	-2.25693	-2.28596	-2.13752	-1.98512	-2.01201	-2.01029	-1.82831	-1.71767
ESF1	-0.12037	-0.929858	-0.896037	-0.556092	-0.146664	-0.118044	-0.219395	-0.3857	0.373342	1.19514	-0.471205	-0.747589	-0.413221	0.0579074	0.0593309	0.0461184	0.318404	0.553109
YDR366C	-1.94635	-1.49239	-1.62069	-1.72427	-1.81171	-1.93969	-2.0701	-2.00101	-1.93551	-1.66955	-1.59653	-1.41461	-1.53935	-1.7719	-1.87016	-1.83741	-1.77678	-1.45094
YDR367W	1.26722	1.6642	1.59115	1.75235	1.89332	1.85574	1.83896	2.03402	2.31988	2.17418	1.80302	1.71996	1.66201	1.65683	1.65493	1.61359	1.41091	1.66325
YPR1	2.78238	3.51345	3.72801	3.75318	3.62895	3.47695	3.26064	2.96736	2.60444	3.36882	3.4708	3.56833	3.65256	3.6947	3.66522	3.53876	3.25346	2.98874
XRS2	-0.00627203	0.652985	0.795126	1.00166	1.17049	1.21864	1.17547	1.08016	1.28672	0.51279	0.748012	0.905283	1.07374	1.18749	1.17273	1.12127	1.116	1.11878
YDR370C	-0.67295	-0.230642	-0.194549	-0.0825973	0.0122859	0.0274918	0.0453055	0.157136	0.541236	-0.00187338	0.104945	0.172146	0.252961	0.270966	0.0658208	-0.148086	-0.182392	0.20564
CTS2	-0.616447	0.0179547	0.207986	0.36038	0.467639	0.351499	0.573477	1.66089	4.46674	-0.134292	0.266881	0.355632	0.352044	0.275381	0.0704145	-0.0652017	0.0575108	0.82272
VPS74	1.91044	2.16785	2.08883	2.40331	2.75189	2.85254	2.79042	2.63216	2.38156	2.38122	2.1521	2.14209	2.27653	2.42369	2.40753	2.34362	2.30441	2.31263
FRQ1	1.87706	2.46856	2.54869	2.8114	3.03616	3.11421	3.11376	3.11273	2.91025	2.68047	2.74572	2.86013	2.9628	2.99973	2.84097	2.65695	2.57682	2.8247
YDR374C	-1.78657	0.440468	1.30161	2.10336	2.72983	3.15925	3.47582	3.87931	4.47938	-1.8134	0.818814	1.84963	2.14728	2.06253	2.04364	2.14584	2.56365	3.14349
YDR374W-A	0.879547	1.76323	2.04024	2.09605	2.01886	1.88186	1.82777	2.02218	2.72788	1.16019	2.18278	2.61976	2.63493	2.3517	1.87444	1.52698	1.68401	1.96803
BCS1_a	2.31752	1.11923	0.619859	0.615159	0.795165	0.828501	0.862478	0.922019	1.12349	1.41926	0.894024	0.690447	0.666228	0.697091	0.615883	0.563697	0.641986	0.860062
BCS1_b	-0.0401997	-0.756109	-1.06951	-1.32153	-1.52051	-1.68865	-1.79623	-1.86734	-1.89082	-0.248856	-0.915621	-1.23758	-1.31567	-1.33478	-1.50523	-1.6691	-1.69906	-1.66519
ARH1	1.056	1.24125	1.22385	1.27531	1.30413	1.30023	1.26184	1.17352	0.949822	1.04867	1.20401	1.24081	1.25219	1.2358	1.16102	1.06639	0.99372	1.09066
ATP17	4.6984	5.03652	4.97198	4.74296	4.45909	4.37127	4.34556	4.29707	3.83347	5.34934	4.63132	4.52242	4.53314	4.57197	4.48476	4.34798	4.13922	3.99823
LSM6	0.945594	1.59751	1.90146	2.04893	2.10699	2.16566	2.23413	2.28183	2.59899	2.48001	2.48822	2.55072	2.57065	2.50401	2.31364	2.20387	2.36137	2.43072
RGA2	1.37014	1.5552	1.59861	1.71907	1.79849	1.67117	1.44603	1.18941	1.36141	1.35981	1.48087	1.58757	1.73372	1.81222	1.65554	1.45882	1.39201	1.51856
YDR379C-A	1.79709	2.88745	3.27687	3.2595	3.02937	2.78987	2.61109	2.62418	2.77846	2.4706	3.06026	3.26897	3.29573	3.16702	2.90484	2.62726	2.46531	2.43904
SUT485	-1.43462	-1.12295	-1.19975	-1.40803	-1.64442	-1.75424	-1.8077	-1.83233	-1.90567	-1.93763	-1.44863	-1.3193	-1.28964	-1.33735	-1.3992	-1.51685	-1.68729	-1.94826
ARO10	5.3364	1.8396	0.926701	1.5985	2.83136	3.46145	3.96495	4.4038	5.2264	5.78552	1.61864	0.397392	0.407761	1.03773	1.59742	2.22313	2.67905	3.03892
YRA1	2.33366	2.95974	2.92376	3.04864	3.14306	3.11604	3.06157	3.10145	3.09907	2.97391	3.11113	3.17815	3.22902	3.26225	3.23422	3.14721	2.97559	3.10481
YDR381C-A	0.281328	0.614804	0.743593	0.970135	1.12667	1.05196	0.916827	0.871635	0.764148	0.839337	1.35374	1.58579	1.72988	1.71819	1.43316	1.16191	1.15911	1.46893
CUT087	-1.35576	-1.08236	-1.26411	-1.51528	-1.7705	-1.91868	-1.99337	-1.99266	-1.75257	-1.95702	-1.23522	-1.15754	-1.17537	-1.24895	-1.38098	-1.56164	-1.69089	-1.44116
RPP2B	5.09091	2.94254	2.31724	2.52706	3.03923	3.29597	3.47972	3.52778	3.45098	5.25855	3.45736	2.95208	2.96942	3.28585	3.56311	3.77152	3.7509	3.82773
NKP1	0.0236266	0.494357	0.373923	0.200211	0.0648178	-0.0162809	-0.0854484	-0.169694	0.609481	-0.310032	0.758411	1.15127	1.13644	0.873884	0.478529	0.188342	0.333061	0.639741
CUT088	-1.52555	-1.83139	-1.97982	-2.00513	-1.97801	-2.01967	-2.09143	-2.17073	-2.07415	-1.87829	-2.08411	-2.20503	-2.21654	-2.1606	-2.08747	-2.06387	-2.16175	-2.19497
ATO3	3.52034	5.03066	5.22246	5.02881	4.74143	4.80655	4.92731	5.00898	4.84939	5.19902	5.28395	5.35347	5.29501	5.1916	5.11682	5.04706	4.94237	4.98866
CUT089	-0.519599	0.788652	0.891739	0.756238	0.437347	0.102313	-0.230665	-0.424884	-0.727344	0.369028	1.33315	1.44364	1.19544	0.725199	0.24772	-0.138293	-0.246432	-0.380287
EFT2	4.15574	3.06668	2.9482	3.5002	4.12576	4.25595	4.29305	4.42067	4.30089	5.22613	3.53421	3.15356	3.29973	3.68501	3.90854	4.05384	3.99896	4.32116
MUS81	-0.711763	-0.0944036	0.0200497	0.146125	0.267683	0.368436	0.464382	0.59062	1.19128	-0.0879426	0.0508268	0.170771	0.2389	0.262202	0.249286	0.302491	0.511771	0.721985
YDR387C	1.19264	1.69782	1.7125	1.83352	1.91304	1.89805	1.79624	1.65029	1.28323	1.63561	1.70963	1.68912	1.71738	1.78756	1.8819	1.89395	1.71862	1.63768
RVS167	3.98222	4.23516	4.25312	4.20242	4.12505	4.06342	3.95619	3.76026	3.72974	3.70694	3.8628	3.94361	3.94833	3.9265	3.92589	3.88976	3.77085	3.62798
SUT486	0.133391	-0.445846	-0.157044	0.0817507	0.189586	0.0162218	-0.167771	-0.234511	-0.475221	0.410734	0.406813	0.24319	0.0252953	-0.11923	-0.0131487	0.0839687	-0.0413789	-0.311753
SAC7	1.87874	2.39583	2.33692	2.40274	2.49071	2.58403	2.56236	2.39018	1.84278	2.4958	2.42676	2.43115	2.5316	2.61736	2.53612	2.38772	2.25219	2.20683
UBA2	1.05315	1.97797	2.0853	2.10855	2.08921	2.11187	2.11954	2.12223	2.36407	1.5358	1.60965	1.63603	1.72386	1.80368	1.76394	1.69789	1.68519	1.8767
YDR391C	1.08508	1.39563	1.59736	1.94709	2.19794	2.14187	1.98556	1.88879	1.81205	1.00895	1.33635	1.58239	1.68382	1.72837	1.77824	1.78333	1.68461	1.68739
SPT3	0.757481	0.843119	0.853359	0.894198	0.914878	0.797701	0.644415	0.498961	0.964384	0.616105	0.857758	0.963336	0.926055	0.857921	0.835474	0.851959	0.949735	1.03086
SUT487	-1.36024	0.111192	0.258526	0.20975	0.100716	0.149689	0.07561	-0.247986	-0.609503	-1.77321	-0.796638	-0.474741	-0.638945	-0.910726	-0.891391	-0.883658	-1.11634	-1.26542
SHE9	1.31842	0.492652	0.146836	0.174588	0.311368	0.233169	0.117672	0.00211876	0.405963	1.03468	0.459255	0.371238	0.419079	0.481996	0.402766	0.344284	0.417132	0.401
CUT527	-1.53968	-1.76708	-1.81395	-1.87383	-1.89954	-1.90698	-1.97711	-2.20411	-2.29247	-1.62644	-1.97278	-2.17793	-2.19061	-2.12356	-2.09852	-2.07854	-1.99869	-2.03468
SUT488	-0.282121	-0.851753	-0.945401	-0.888116	-0.821776	-0.865737	-0.900012	-0.873813	-1.08188	-1.06282	-0.591474	-0.652109	-0.628482	-0.623381	-0.686666	-0.810622	-0.924985	-1.09481
RPT3	3.47126	3.7964	3.84932	3.86751	3.87994	3.94232	3.9944	3.99496	4.14921	3.15313	3.1167	3.22656	3.39435	3.53606	3.55162	3.53602	3.54614	3.59403
SXM1	1.6577	1.28269	1.21318	1.48996	1.81656	1.91041	1.94621	2.02934	2.08158	2.23202	1.19818	1.05479	1.2855	1.61369	1.67594	1.64981	1.56699	1.69796
NCB2	0.687437	1.18177	1.52011	1.53297	1.42203	1.33518	1.29271	1.3101	1.58643	1.57349	1.4072	1.53049	1.69047	1.75621	1.5151	1.29595	1.36963	1.60567
YDR396W	-1.5635	-1.76257	-1.76755	-1.92174	-2.06979	-2.10907	-2.11952	-2.17707	-2.11258	-1.99588	-1.86107	-1.83762	-1.92087	-2.04022	-2.11269	-2.12979	-2.03174	-2.10126
SUT073	-0.904823	-0.43144	-0.322068	-0.468711	-0.713584	-0.929715	-1.15434	-1.41742	-1.37805	-0.800917	-0.748924	-0.729363	-0.669011	-0.671134	-0.763013	-0.848425	-0.791681	-1.1692
UTP5	-0.14352	-0.792619	-0.6817	-0.323156	0.0602049	0.171786	0.153248	-0.0232464	0.104477	1.00194	-0.541831	-0.710173	-0.234945	0.363853	0.471323	0.447894	0.451553	0.4413
CUT528	-1.24265	-1.44832	-1.5603	-1.66536	-1.75955	-1.81128	-1.82009	-1.78381	-1.9102	-1.95203	-1.68951	-1.57089	-1.62539	-1.74395	-1.80503	-1.826	-1.81907	-1.75126
HPT1	0.898327	1.27917	1.92525	2.67256	3.30404	3.64323	3.7995	3.77382	3.52024	1.87327	1.09406	1.20443	1.92644	2.74574	3.1299	3.3364	3.48526	3.48298
CUT090	-1.52405	-1.41856	-1.43855	-1.16532	-0.837413	-0.691486	-0.630297	-0.592027	-0.37522	-1.38097	-1.55895	-1.4785	-1.18719	-0.835843	-0.562551	-0.464194	-0.724082	-0.836023
URH1	1.08008	0.905384	0.804882	0.840504	0.927836	1.02507	1.15076	1.31066	1.42455	1.12427	0.729916	0.599919	0.537982	0.525839	0.51214	0.480784	0.361943	0.427482
YDR401W	-1.04702	-0.778693	-0.696378	-0.82734	-1.01426	-1.07567	-1.13331	-1.25696	-1.58481	-1.23354	-1.13091	-1.14119	-1.09347	-1.04639	-1.04175	-1.12106	-1.3147	-1.56059
DIT2	-1.86115	-1.63427	-1.65306	-1.72961	-1.78845	-1.86795	-1.68498	-0.92128	0.729995	-1.85234	-1.8374	-1.75923	-1.7143	-1.71122	-1.79266	-1.84966	-1.79256	-1.54175
CUT529	-1.5536	-1.52716	-1.70926	-1.81187	-1.82567	-1.73484	-1.66139	-1.66894	-1.70661	-1.75536	-1.60739	-1.50251	-1.40154	-1.35403	-1.42313	-1.5192	-1.58587	-1.4598
DIT1	-0.477325	-0.356637	-0.368759	-0.276363	-0.173149	-0.207937	-0.111199	0.352456	1.42196	-0.323525	-0.327695	-0.258817	-0.176124	-0.109542	-0.134414	-0.206755	-0.346903	-0.17468
RPB7	2.05836	2.09075	2.01607	2.00127	1.97235	1.91443	1.92322	2.09254	2.1365	2.25855	1.99658	1.96433	1.94461	1.91719	1.78959	1.6393	1.51396	1.60498
MRP20	2.98617	2.19937	1.88444	1.69172	1.5782	1.40286	1.31948	1.37232	2.04626	2.12171	1.64175	1.53779	1.5967	1.68608	1.61714	1.55871	1.62463	1.77778
PDR15, YDR406W-A	1.39146	1.86939	1.79705	1.78909	1.78211	1.78866	1.76087	1.72851	1.4843	1.68421	2.00776	2.06348	2.00293	1.93394	1.954	1.92648	1.71593	1.75072
SUT489	-0.441091	-0.0732039	-0.19804	-0.335459	-0.431951	-0.407749	-0.321596	-0.126739	0.0391768	-0.651812	-0.34159	-0.530258	-0.686176	-0.764337	-0.655436	-0.55715	-0.559837	-0.705203
TRS120	1.05323	1.40944	1.34961	1.47336	1.61147	1.64103	1.62246	1.64377	1.66221	1.71786	1.68603	1.67157	1.68629	1.67991	1.56178	1.43206	1.38074	1.46703
ADE8	2.19348	2.18101	1.90933	1.61576	1.4054	1.37506	1.34932	1.2229	1.21143	2.06533	2.39914	2.30463	2.15293	2.01616	1.94983	1.83884	1.63802	1.57388
SIZ1	0.869438	1.70735	1.8365	1.86971	1.83985	1.81612	1.71817	1.56773	1.2204	1.5635	1.68544	1.75698	1.93924	2.07925	1.97152	1.80801	1.75106	1.92445
SUT490	-0.71932	-1.40946	-1.53224	-1.54482	-1.54416	-1.6978	-1.73627	-1.44105	-0.977084	-1.5682	-1.74227	-1.8412	-1.85634	-1.86683	-1.91104	-1.89363	-1.72028	-1.78503
STE14	-0.660263	0.137904	0.168683	0.209724	0.240658	0.384048	0.50622	0.564006	0.275312	0.254361	0.204176	0.237799	0.193768	0.148642	0.152423	0.174498	0.17706	0.309062
DFM1	2.30806	2.59382	2.63533	2.6536	2.60942	2.51487	2.38353	2.23222	2.03833	2.09119	2.22203	2.2368	2.24096	2.24914	2.25772	2.20204	2.0097	1.95705
RRP17	-0.05119	-0.207866	-0.224501	-0.0785361	0.0594757	-0.112677	-0.364082	-0.558392	0.0627685	0.75614	0.0950945	-0.105912	-0.0557679	0.0395051	-0.0613849	-0.132477	0.0299401	-0.0344504
YDR413C, ERD1	-0.372921	-0.0172995	-0.0829579	-0.0634633	-0.00844146	0.127251	0.290822	0.48844	0.432058	0.0879372	-0.00241431	-0.0284378	-0.0338415	-0.0324843	-0.0672887	-0.120358	-0.18781	-0.0220897
SUT074	-0.886374	-0.793035	-0.719655	-0.522342	-0.383614	-0.399988	-0.435326	-0.417673	-0.584739	-0.819659	-0.49314	-0.380581	-0.208769	-0.0603118	-0.0488389	-0.107094	-0.141989	-0.0858847
YDR415C	0.507756	0.876114	1.01642	1.09654	1.12264	1.13761	1.12184	1.06912	0.915833	0.935482	0.71945	0.716661	0.814076	0.908717	0.873896	0.819577	0.816592	0.838676
SYF1	-0.0670802	0.489378	0.615491	0.710026	0.752587	0.748268	0.723546	0.716171	0.952867	0.464668	0.561646	0.639444	0.743773	0.8203	0.820794	0.820716	0.891052	0.848641
CUT531	-1.64327	-1.94886	-1.91457	-1.86917	-1.90554	-2.14546	-2.33669	-2.28181	-2.20614	-1.75407	-1.92467	-2.00931	-2.08983	-2.13793	-2.09762	-2.00554	-1.90227	-1.98292
CUT532	-1.93201	-2.06832	-2.02555	-2.08342	-2.18289	-2.27418	-2.30552	-2.20777	-2.23688	-2.26648	-2.18115	-2.19459	-2.22784	-2.2734	-2.28748	-2.27566	-2.22399	-2.29628
YDR417C	-0.732669	-1.2669	-1.25193	-1.25684	-1.31758	-1.40451	-1.31155	-0.777532	-1.31674	-1.42847	-1.46778	-1.49906	-1.52816	-1.4466	-1.07486	-0.798384	-0.92704	-1.45945
RPL12B	5.01524	3.0907	2.6139	2.72465	3.07544	3.3158	3.55013	3.68452	3.53641	5.13451	3.3296	2.78294	2.86109	3.22992	3.46575	3.63376	3.62024	3.76541
CUT091	-1.65707	-1.8787	-2.00599	-2.05906	-2.09028	-2.15454	-2.16374	-2.00514	-1.92649	-1.85292	-1.96777	-2.01225	-2.08233	-2.12757	-2.10837	-2.0681	-2.05759	-2.04113
RAD30	-0.508206	0.561687	0.899475	1.12033	1.20932	1.21133	1.09713	0.872137	0.691889	0.575646	0.817609	0.962339	1.06796	1.12041	1.08891	1.04051	1.04751	1.10443
HKR1	1.77237	2.25908	2.32877	2.61062	2.94615	3.22897	3.30225	3.10866	2.33093	2.32402	2.09935	2.09154	2.34922	2.62526	2.61691	2.54001	2.53369	2.81129
ARO80	1.32151	1.24258	1.24676	1.30074	1.3431	1.28919	1.18961	1.03629	1.10314	1.55725	1.13376	1.12431	1.21538	1.31303	1.27875	1.22805	1.20175	1.25427
SIP1	1.86328	2.46004	2.53222	2.53228	2.50976	2.57217	2.59544	2.51196	2.39382	2.05415	2.33028	2.46205	2.55622	2.60597	2.5849	2.51499	2.41256	2.45383
CAD1	2.399	2.49659	2.42394	2.31696	2.23387	2.19699	2.14311	2.00103	2.28452	2.12472	2.28022	2.34868	2.34423	2.30362	2.23369	2.1637	2.10758	2.2464
DYN2	-0.581087	-0.110036	0.350711	0.42933	0.265168	-0.013031	-0.112496	0.225798	0.738067	0.217413	0.610163	0.749202	0.886827	0.85544	0.516808	0.260492	0.526197	0.526262
CUT092	-1.45955	-1.49409	-1.30696	-1.45988	-1.72909	-1.8996	-1.97097	-1.99826	-2.02112	-1.45954	-1.50482	-1.48309	-1.54113	-1.64044	-1.78841	-1.91863	-2.0229	-1.73792
SNX41	1.34245	1.97109	2.07679	2.19956	2.30547	2.40106	2.44042	2.42629	2.35052	1.42469	1.8122	1.99368	2.16313	2.26993	2.24108	2.18076	2.19517	2.35731
YDR426C	-1.53255	-1.86562	-1.8561	-1.9828	-2.14552	-2.27731	-2.2948	-2.15869	-1.90451	-2.17477	-2.12283	-2.18576	-2.15366	-2.11128	-2.10881	-2.12114	-2.08241	-2.35437
RPN9	2.97247	3.30827	3.40022	3.54682	3.68164	3.80771	3.94942	4.12321	4.29695	3.27659	2.9546	3.03475	3.24916	3.4508	3.4516	3.43453	3.49354	3.65911
YDR428C	0.409032	0.347051	0.498273	0.860808	1.14453	1.12171	0.956287	0.690762	0.268362	1.17007	0.561561	0.426101	0.54805	0.753123	0.829337	0.812809	0.674683	0.493024
CUT093	-1.59266	-1.23193	-1.27135	-1.45753	-1.63767	-1.58413	-1.41827	-1.16662	-1.34838	-1.53593	-1.2866	-1.05556	-1.05612	-1.15015	-1.24223	-1.29995	-1.28053	-1.11033
TIF35	2.59791	1.65607	1.56325	1.69863	1.88384	1.83436	1.76927	1.72595	2.30591	2.72279	1.5296	1.32571	1.57204	1.88989	1.78761	1.6807	1.82649	2.19881
CYM1	2.08429	1.59217	1.39967	1.52906	1.73813	1.80899	1.79943	1.72424	1.44705	1.95171	1.50215	1.44753	1.54319	1.65958	1.62235	1.56301	1.51738	1.69749
YDR431W	-1.08538	-1.72285	-1.84298	-1.94037	-2.05159	-2.19454	-2.22234	-2.09903	-1.90898	-2.23626	-2.0299	-2.02621	-2.13191	-2.22868	-2.16643	-2.08917	-2.08924	-2.20737
NPL3, YDR433W	4.16143	3.42628	3.20459	3.45465	3.76836	3.67868	3.48808	3.37591	3.56202	3.92006	3.19837	3.0698	3.31047	3.62885	3.67676	3.58877	3.37969	3.32542
GPI17	1.05501	1.60453	1.76543	2.00481	2.18734	2.27515	2.28476	2.26466	1.88228	1.83764	1.80316	1.84569	1.94328	2.02217	1.99098	1.90822	1.80085	1.77188
PPM1	2.2691	2.54443	2.45888	2.53041	2.60828	2.59281	2.48215	2.28163	2.10869	1.86902	2.18937	2.27385	2.30298	2.29835	2.2808	2.21939	2.11345	2.02748
CUT094	-0.946011	-1.04939	-0.7618	-0.933573	-1.23918	-1.39995	-1.45235	-1.45908	-1.50257	-0.793246	-0.92823	-1.04033	-1.18541	-1.30928	-1.30635	-1.22675	-1.03223	-1.33793
PPZ2	2.35322	2.65763	2.70033	2.73025	2.73536	2.73283	2.70321	2.62945	2.67493	1.89305	2.24641	2.36743	2.46172	2.52128	2.53095	2.49713	2.42741	2.49974
GPI19, THI74, LRS4	0.201506	0.500237	0.560445	0.723965	0.876878	0.9187	0.977198	1.18442	1.49054	0.511476	0.601524	0.642664	0.731095	0.818258	0.829698	0.799021	0.732822	0.880498
SUT491	-1.12396	-1.33481	-1.28727	-1.17672	-1.0875	-1.151	-1.21709	-1.19393	-0.946098	-1.1882	-1.13641	-1.07614	-0.980952	-0.885044	-0.843415	-0.811063	-0.736686	-0.670757
SUT492	-1.0323	-1.01261	-0.977083	-0.778282	-0.551868	-0.437144	-0.344648	-0.227689	0.12108	-0.566878	-0.82265	-0.812168	-0.707164	-0.53559	-0.347318	-0.197073	-0.1834	-0.119721
DOT1	-0.397537	-0.00873425	0.0901912	0.224802	0.354739	0.418661	0.415115	0.34544	0.587367	0.601026	0.158227	0.0211983	0.093506	0.24847	0.325216	0.363656	0.379727	0.38522
APT2	0.981383	1.15181	1.28516	1.82326	2.42292	2.84435	3.13069	3.33446	2.87079	2.27614	1.85623	1.68174	1.8422	2.15182	2.40607	2.61096	2.71039	3.00506
SSN2	1.0909	1.71461	1.8056	1.93924	2.04304	2.11159	2.09684	1.99977	1.75123	1.53759	1.66411	1.79194	1.90505	1.97433	1.95837	1.92343	1.88905	2.01074
YDR442W	-1.55884	-1.83562	-1.7265	-1.88072	-2.03409	-1.99081	-1.89898	-1.91804	-1.94795	-1.44076	-1.68226	-1.76526	-1.69592	-1.64543	-1.70777	-1.73213	-1.59447	-1.84133
YDR444W	0.251547	0.434601	0.501559	0.597509	0.689655	0.69151	0.671231	0.662765	1.19704	0.883549	0.413857	0.369543	0.403502	0.484838	0.543276	0.593627	0.580536	0.68304
YDR445C	-1.73679	-1.66314	-1.55389	-1.60991	-1.74483	-1.84499	-1.88367	-1.82552	-2.02803	-1.75611	-1.83035	-1.90709	-2.07484	-2.15107	-1.91818	-1.69345	-1.7991	-1.88462
SUT493	-1.3869	-1.13982	-1.0121	-1.10297	-1.32268	-1.54988	-1.69221	-1.63948	-1.63066	-0.823463	-0.888846	-0.813387	-0.963316	-1.1482	-1.28755	-1.37672	-1.47362	-0.848243
ECM11	-1.9145	-1.82811	-1.47918	-0.98233	-0.270606	0.694283	1.69042	2.49488	3.46793	-2.21234	-2.01775	-1.80621	-1.44678	-1.07218	-0.774717	-0.196517	1.00374	2.24242
RPS17B	-0.791498	-1.32849	-1.13226	-0.926987	-0.813083	-0.849923	-0.773495	-0.500039	-0.300226	0.264551	-0.123022	-0.340939	-0.258064	-0.0980963	-0.0617847	-0.0564049	0.0153683	-0.13245
ADA2	-0.223203	-0.190817	-0.184112	-0.197366	-0.179404	-0.090158	-0.0200609	-0.0678278	0.0552809	0.639196	0.170941	0.0701774	0.169319	0.319057	0.304964	0.257131	0.242856	0.409637
UTP6	-1.19023	-1.68719	-1.68136	-1.45295	-1.11588	-0.816807	-0.564824	-0.468006	-0.226042	0.185803	-1.26499	-1.49286	-1.11585	-0.631939	-0.643271	-0.648211	-0.311086	0.161592
CUT095	-1.6694	-2.12614	-2.20788	-2.29514	-2.3628	-2.39115	-2.38593	-2.38265	-2.46477	-2.37043	-2.37253	-2.32364	-2.33621	-2.35996	-2.34469	-2.31284	-2.245	-2.34473
RPS18A	-0.722066	-1.20892	-1.21676	-1.32649	-1.394	-1.23926	-0.990631	-0.800148	-1.0212	0.623201	-0.432606	-0.510403	-0.544314	-0.579479	-0.659037	-0.598711	-0.334694	-0.381807
YHP1	-0.261895	0.709396	0.5585	0.0481281	-0.617529	-1.11158	-1.42294	-1.43458	-1.37505	1.1237	0.595772	0.3963	0.240774	0.0424711	-0.365678	-0.782012	-1.03432	-1.13554
PPN1	2.4728	2.95607	2.93829	2.95306	2.96143	2.94696	2.85687	2.67065	2.64905	2.9202	2.86995	2.95061	3.04891	3.08238	2.93052	2.77187	2.75903	2.77754
TSA2	1.34499	1.64451	2.04851	2.28211	2.37943	2.42292	2.33782	2.00708	1.3954	1.53172	1.85911	1.91691	2.08572	2.30386	2.57583	2.68701	2.42614	2.0129
GUK1	3.07682	2.73249	2.69972	2.64636	2.54808	2.35969	2.27746	2.3994	2.85601	3.48377	2.59593	2.41476	2.41976	2.51035	2.51165	2.44739	2.2166	2.20378
CUT097	-1.20853	-1.12194	-1.34214	-1.33134	-1.27675	-1.24839	-1.25883	-1.27131	-1.6082	-1.6761	-1.12635	-0.91063	-0.861656	-0.908594	-1.02486	-1.17569	-1.26447	-1.25228
YDR455C	-1.46297	-1.95051	-2.03069	-2.17829	-2.26879	-2.21443	-2.12238	-2.09775	-2.10391	-2.04798	-1.79954	-1.86447	-1.99808	-2.12557	-2.11472	-2.07731	-2.11115	-2.09029
NHX1	2.12927	2.84108	2.91449	2.95322	2.9481	3.00933	3.03758	3.0216	2.59467	2.92713	2.97164	3.02464	3.03815	3.03456	3.02392	2.9819	2.85964	2.86312
TOM1	2.03252	2.64921	2.74769	3.00031	3.25742	3.42881	3.51476	3.55156	3.60233	2.92448	2.90013	2.95295	3.08726	3.22951	3.28673	3.30849	3.29938	3.44709
HEH2	0.652232	1.20197	1.25807	1.44415	1.56908	1.39794	1.06739	0.704958	0.861909	1.20072	1.23355	1.30109	1.34071	1.33169	1.22489	1.13528	1.15944	1.23959
PFA5	0.282157	0.726904	0.810174	0.898323	0.952298	1.03327	1.08445	1.08879	0.700627	0.558461	0.747137	0.73387	0.754798	0.813458	0.934251	1.00449	0.914147	0.959376
CUT533	-1.23846	-1.87647	-2.01241	-2.09071	-2.13623	-2.21691	-2.24791	-2.18388	-2.07516	-2.28541	-1.87541	-1.92833	-2.13749	-2.33887	-2.27346	-2.11945	-1.95505	-2.11711
TFB3	0.838448	1.003	1.0295	0.973931	0.860105	0.627721	0.442331	0.417514	1.20485	0.50718	0.776855	0.871419	0.954459	0.968574	0.808965	0.661427	0.743689	0.916903
CUT534	-1.76782	-2.00911	-2.01691	-2.11941	-2.21257	-2.22171	-2.21691	-2.28453	-2.29871	-2.23116	-2.23099	-2.24718	-2.28136	-2.31845	-2.30041	-2.25118	-2.19731	-2.28511
YDR461C-A	1.24261	2.14834	2.40718	2.22551	1.89202	1.5534	1.43475	1.78147	3.24778	1.73957	2.42151	2.65493	2.74818	2.65689	2.24013	1.91481	2.18157	2.62285
MRPL28	2.67662	1.80215	1.5807	1.48098	1.42932	1.31985	1.25834	1.22395	1.31807	2.15974	1.75422	1.65006	1.61586	1.59262	1.48103	1.40561	1.46394	1.53728
STP1	2.46744	2.80342	2.80115	2.77122	2.74078	2.71897	2.65746	2.51872	2.72023	2.36985	2.53463	2.59616	2.70894	2.76534	2.64102	2.48923	2.44031	2.53192
SPP41	0.670551	1.088	1.1382	1.18393	1.23862	1.25319	1.24952	1.24325	1.89342	1.2378	1.15328	1.21197	1.39616	1.54437	1.43154	1.33268	1.48923	1.80285
YDR464C-A	-1.44722	-1.72858	-1.79644	-1.73581	-1.67573	-1.75278	-1.85147	-1.86605	-1.92329	-1.94313	-1.77633	-1.52993	-1.68941	-1.90945	-1.79267	-1.57507	-1.44571	-1.68495
RMT2	0.428525	-0.809383	-0.708544	-0.150883	0.47517	0.663304	0.720868	0.712874	0.954397	1.00324	-0.596832	-0.818728	-0.363503	0.241488	0.351272	0.372039	0.514999	0.710508
PKH3	1.81861	2.12328	2.11541	2.2322	2.33402	2.27365	2.13743	2.01231	2.08902	2.0832	2.12293	2.15213	2.30743	2.43456	2.33087	2.17794	2.11707	2.30884
YDR467C	-1.08861	-1.00518	-0.920111	-0.981337	-1.16268	-1.35709	-1.44592	-1.34707	-1.57133	-1.10999	-0.894253	-0.742827	-0.74599	-0.827721	-1.01671	-1.21293	-1.26777	-1.14688
TLG1	0.587297	1.05029	1.11682	1.22496	1.30687	1.23794	1.11199	0.981277	1.60285	1.31281	0.785107	0.767035	0.837281	0.906949	0.807066	0.750276	0.858747	1.17588
SDC1	-0.25844	0.247018	0.298319	0.274514	0.22477	0.17868	0.194652	0.339915	0.905965	0.423411	0.457352	0.484655	0.629218	0.668562	0.316525	0.0370436	0.306318	0.606965
UGO1	2.04456	1.67633	1.49116	1.59023	1.75326	1.80055	1.79911	1.75784	1.6183	1.84649	1.385	1.35602	1.53827	1.72974	1.66363	1.56122	1.5679	1.75451
RPL27B	0.341456	-0.476602	-0.463302	-0.176085	0.117425	0.0968279	0.10691	0.29364	0.510661	1.5427	0.331142	-0.0735719	0.0621923	0.35833	0.415594	0.402408	0.416238	0.311633
TRS31	0.935357	1.13889	1.12244	1.12838	1.13437	1.1616	1.19672	1.23745	1.23784	1.0595	1.07625	0.993906	0.97994	0.989422	0.961078	0.943966	0.986232	1.20844
PRP3	-0.159468	0.462641	0.661702	0.743674	0.728164	0.517843	0.251986	0.0367535	0.789285	0.404904	0.643953	0.757448	0.89194	0.920204	0.641089	0.391768	0.523646	0.790369
SUT075	-0.931842	-0.399773	-0.464213	-0.645872	-0.857966	-0.944635	-1.04415	-1.21011	-1.57169	-0.581907	-0.222636	-0.222209	-0.351274	-0.549622	-0.771226	-0.977837	-1.07797	-1.07196
JIP4	2.04871	1.96249	1.88552	1.92482	1.99209	1.97262	1.86787	1.64728	1.67607	1.74217	1.67583	1.67338	1.68562	1.71567	1.72888	1.72822	1.72069	1.77608
YDR476C	2.76454	3.17171	3.20981	3.06582	2.81837	2.52526	2.26591	2.12912	2.43226	2.47619	2.83135	2.91231	2.92678	2.88795	2.80932	2.64219	2.36756	2.09711
SUT076	-0.389685	-0.52583	-0.686369	-0.790193	-0.901592	-1.09506	-1.26103	-1.30485	-1.29412	-0.900634	-0.58608	-0.596974	-0.778449	-0.983817	-1.03443	-1.04478	-1.07089	-1.12861
SNF1	2.795	3.08152	3.05697	3.09826	3.16563	3.26156	3.30833	3.24553	3.21848	2.60665	2.49626	2.52209	2.67213	2.82558	2.81831	2.76549	2.73171	2.93151
SNM1	-1.04984	-0.47646	-0.273843	-0.147386	-0.0761318	-0.0136784	0.0108422	0.00468772	-0.064191	-0.213754	-0.0745907	0.0186379	0.0664579	0.0890416	0.0934023	0.0759212	0.0167639	0.115259
PEX29	2.12692	2.44594	2.31409	2.27644	2.26152	2.22417	2.15597	2.06686	2.21559	1.89837	2.08129	2.19049	2.21141	2.18126	2.08344	1.96991	1.87757	2.02626
DIG2	0.781647	0.999472	0.898497	0.73317	0.698464	0.944359	1.30595	1.65907	2.58895	0.720829	0.969685	0.94583	0.9893	1.0288	0.999819	0.981576	1.06004	1.33421
PHO8	3.18039	3.91851	3.83299	3.80367	3.7944	3.83656	3.82003	3.74592	3.62415	2.65713	3.25927	3.27036	3.10912	2.96918	3.06878	3.14942	3.04363	3.02983
CWC21	1.27863	1.41966	1.51253	1.3234	1.04669	0.787101	0.575789	0.427875	0.694536	1.08372	1.38561	1.52625	1.44295	1.24942	1.00909	0.839296	0.947259	0.891105
KRE2	3.81668	3.97501	3.94981	4.10355	4.24981	4.24795	4.11108	3.85723	3.43103	3.94451	3.63818	3.59091	3.73217	3.89829	3.88164	3.77904	3.61415	3.65379
VPS52	0.771448	1.12596	1.09765	1.2588	1.42202	1.45583	1.42782	1.41847	1.39574	1.19632	1.1798	1.20231	1.3029	1.36156	1.21103	1.05941	1.05323	1.35634
VPS72	0.92478	1.09548	1.14315	1.24389	1.33018	1.24763	1.10737	0.959489	1.50459	1.06765	1.14978	1.22132	1.41896	1.56827	1.44567	1.30668	1.39148	1.58106
VPS60	2.13309	2.61063	2.69381	2.6443	2.57433	2.60814	2.61481	2.47605	2.57658	1.88628	2.25591	2.44416	2.6323	2.7105	2.52379	2.3182	2.34516	2.49658
CUT098	-1.73346	-1.78163	-1.65694	-1.6793	-1.76482	-1.82465	-1.82939	-1.82995	-1.72939	-1.9657	-1.69119	-1.66065	-1.7566	-1.85189	-1.79094	-1.71251	-1.70122	-1.81931
RIB3	3.33668	3.41637	3.16924	2.97578	2.85029	2.86549	2.90263	2.89223	2.81849	3.16504	3.23983	3.12492	2.89785	2.6765	2.55393	2.48306	2.48142	2.53522
PAC11	0.527707	0.762462	0.789492	0.794062	0.87471	1.13942	1.42376	1.61491	1.87824	0.529182	0.566841	0.576887	0.559059	0.588547	0.767154	0.970004	1.10074	1.16567
SLD5	0.180709	0.208207	0.150373	0.228106	0.309942	0.342467	0.374052	0.432072	0.295671	0.219082	0.210388	0.179386	0.171515	0.183276	0.172787	0.150532	0.137497	0.302267
PKH1	1.60713	2.45642	2.54781	2.48795	2.36415	2.28041	2.1196	1.84386	1.7747	1.66039	2.27001	2.42633	2.42951	2.35357	2.25357	2.10092	1.91746	1.89792
YDR491C	-1.66879	-1.903	-2.05372	-2.05185	-1.99786	-2.00525	-2.02064	-1.96778	-2.00629	-1.97744	-2.01969	-2.01623	-2.10863	-2.18767	-2.16706	-2.14283	-2.20257	-2.1827
IZH1	0.523328	1.72414	1.95023	2.45885	2.95761	3.2547	3.27845	3.05034	2.59118	2.19005	2.20702	2.08253	2.15468	2.37037	2.72826	2.98599	2.91122	2.71359
CUT535	-1.593	-1.90127	-1.9713	-2.15316	-2.30493	-2.33552	-2.32289	-2.34655	-2.28025	-2.04861	-1.9644	-2.06183	-2.19895	-2.32441	-2.36995	-2.36142	-2.28661	-2.20666
FMP36	2.19043	1.2476	0.789223	0.550143	0.413358	0.216008	0.118801	0.14322	0.751215	1.18695	0.912949	0.783083	0.707347	0.621716	0.412944	0.255777	0.297345	0.49892
CUT536	-1.71971	-2.02167	-2.01476	-2.0815	-2.13233	-2.12779	-2.14686	-2.27673	-2.38543	-2.4002	-2.07361	-2.08197	-2.12655	-2.15709	-2.08069	-2.04225	-2.13315	-2.27127
RSM28	2.83902	1.93079	1.58146	1.57353	1.66195	1.52696	1.38024	1.3103	1.66063	1.82085	1.47422	1.54728	1.61851	1.61427	1.4038	1.24516	1.33213	1.43828
VPS3	-0.178196	0.515711	0.663513	0.93979	1.1569	1.14768	1.01223	0.830071	0.976725	0.886507	0.900752	0.951177	1.09955	1.22703	1.18128	1.08523	1.04352	1.091
PUF6	0.263054	-0.329704	-0.245266	0.155485	0.594034	0.703238	0.674254	0.559612	0.77895	1.56015	-0.0763377	-0.246188	0.203842	0.770225	0.818053	0.780825	0.856433	1.11541
ITR1	2.74781	4.0336	4.59499	4.73131	4.49794	3.97987	3.41994	3.11387	2.76649	3.19265	3.08317	3.10962	3.37317	3.64097	3.67241	3.5018	3.09413	2.7012
SEC20	1.50559	1.56271	1.46463	1.43585	1.42248	1.37836	1.31797	1.23278	1.40775	1.22036	1.30284	1.30434	1.32955	1.33241	1.25338	1.15484	1.10217	1.09853
SUT077	-0.777178	-0.424798	-0.268151	-0.401895	-0.682771	-0.944693	-1.16696	-1.34037	-1.54943	-1.25661	-0.823588	-0.500878	-0.459491	-0.614543	-0.883887	-1.09849	-1.1078	-1.02018
LCD1	-0.23909	0.559783	0.680605	0.835138	0.955724	1.01051	1.08352	1.30272	1.80897	0.485931	0.841732	0.978608	1.06988	1.08917	0.99581	0.93771	1.05807	1.34002
RPL37B	-0.637625	-1.08403	-0.994139	-0.865333	-0.747169	-0.682748	-0.487674	-0.0851695	0.1706	0.898207	-0.00604354	-0.10315	0.00149554	0.120878	-0.0148474	-1.25598e-05	0.467943	1.09683
SUT494	-1.22759	-0.844496	-0.811681	-0.792072	-0.803958	-0.781043	-0.780368	-0.795791	-1.17357	-1.27067	-1.1329	-1.16493	-1.21727	-1.25146	-1.20243	-1.12461	-1.06113	-0.918332
PLM2	-0.390973	-0.692895	-1.02883	-1.29387	-1.37727	-1.13981	-0.688558	-0.0974617	0.501031	-0.272679	-0.882888	-1.02589	-1.13484	-1.18671	-1.21298	-1.18131	-1.11646	-0.894381
SAM2	2.39748	0.893951	0.734693	1.20879	1.59383	1.07446	0.431268	0.122589	0.186302	2.2115	0.476023	0.0237526	0.231926	0.635446	0.658995	0.525811	0.245665	0.259575
LPP1	0.590406	0.821258	0.887362	0.970454	1.04574	1.19635	1.36666	1.5018	1.31532	0.985257	0.594751	0.478655	0.517823	0.630423	0.738188	0.816431	0.783038	0.759189
SPG3, PSP1	2.66171	2.90226	2.81566	2.95081	3.14203	3.27267	3.37878	3.54883	3.51584	3.07613	2.87233	2.85302	2.99951	3.17195	3.19732	3.17012	3.10616	3.28726
SUT078	-1.92366	-2.1396	-2.12913	-2.22374	-2.2565	-2.21153	-2.07619	-1.78671	-1.07492	-2.16726	-2.34963	-2.35802	-2.32513	-2.29046	-2.30243	-2.27649	-2.12981	-2.13469
YDR506C	0.35563	1.02026	1.2059	1.3593	1.50735	1.73905	1.95932	2.15726	2.11419	0.726914	1.00063	1.12088	1.20857	1.29189	1.38787	1.49107	1.61199	1.83652
SUT079	-0.722473	-0.91752	-1.01632	-1.28367	-1.52723	-1.58491	-1.57294	-1.59368	-1.49006	-0.622369	-1.08284	-1.24838	-1.23245	-1.17572	-1.23278	-1.33219	-1.44439	-1.50362
CUT099	-1.68684	-1.76887	-1.82161	-2.1182	-2.37769	-2.42456	-2.40991	-2.43468	-2.1509	-1.46196	-1.7233	-1.84129	-2.00156	-2.142	-2.19561	-2.18397	-2.08155	-2.14035
GIN4	1.09546	0.888783	0.560041	0.505214	0.643823	0.935641	1.21938	1.30987	1.59763	1.6982	0.8773	0.71878	0.753529	0.833299	0.755453	0.718128	0.808607	1.04592
SUT080	-1.72669	-1.78946	-1.6984	-1.66116	-1.71815	-1.89696	-1.95558	-1.65741	-1.57403	-1.82189	-1.93513	-2.01247	-2.11252	-2.11901	-1.96618	-1.80464	-1.72334	-1.66188
GNP1	2.46607	3.29433	3.13844	2.50771	1.86742	1.67393	1.84463	2.49283	3.6331	3.13858	1.68988	1.88276	2.31695	2.66335	2.3168	1.86393	1.62963	2.05011
YDR509W	-1.88988	-2.1859	-2.17539	-2.21645	-2.26113	-2.30243	-2.29333	-2.26131	-1.97097	-2.04126	-2.11341	-2.25569	-2.39332	-2.47233	-2.35456	-2.19094	-2.07903	-2.40296
SMT3	2.94161	3.17729	3.3547	3.28662	3.17245	3.15504	3.25657	3.47852	4.13307	3.81809	3.48458	3.54612	3.61935	3.62846	3.40967	3.27467	3.50416	3.74314
ACN9	2.99252	1.96937	1.74582	1.60605	1.48564	1.24369	1.08688	1.04988	1.49051	2.02828	1.39974	1.30296	1.42345	1.53036	1.33083	1.1512	1.22095	1.46261
EMI1	2.01925	2.47178	2.76623	2.62169	2.32016	2.13524	2.01312	1.8974	1.83603	2.42814	2.67976	2.90332	2.92497	2.77269	2.4343	2.14201	2.12832	2.16483
GRX2	4.37118	4.41608	4.4505	4.32667	4.16282	4.13589	4.16415	4.15057	4.01189	4.0024	4.22442	4.41217	4.47725	4.47048	4.41051	4.32155	4.21376	4.21636
YDR514C	-0.547072	-0.696807	-0.716003	-0.755056	-0.780519	-0.821818	-0.822412	-0.806227	-0.155026	0.0466757	-0.736562	-0.844623	-0.729838	-0.558454	-0.564711	-0.558994	-0.455703	-0.198246
SLF1	0.559649	-0.117857	-0.185732	0.0505566	0.324146	0.287546	0.311439	0.630547	1.42223	0.813064	-0.170879	-0.348287	-0.0706458	0.271616	0.216572	0.194449	0.500585	0.874462
EMI2	2.85985	3.14979	3.06618	2.93766	2.83989	2.72897	2.81324	3.31129	5.01928	2.29981	2.29143	2.47473	2.50142	2.47679	2.43743	2.39097	2.26178	2.59877
SUT495	0.0418796	-0.0946438	-0.219603	-0.49708	-0.692879	-0.575362	-0.408519	-0.425228	-0.581419	-0.214866	0.294883	0.0220551	-0.472689	-0.866415	-0.658314	-0.355537	-0.302504	-0.847436
GRH1	3.00215	3.0305	2.89971	2.837	2.81772	2.84084	2.8734	2.89497	3.03729	2.69788	2.73708	2.60231	2.39348	2.26533	2.35855	2.44147	2.32055	2.33986
EUG1	0.161607	0.549406	0.598625	0.731244	0.882678	1.04266	1.19662	1.38422	1.45472	0.833855	0.285256	0.218728	0.396005	0.645103	0.754419	0.817359	0.856062	1.02598
FPR2	1.64388	2.3004	2.5247	2.72116	2.80964	2.79783	2.71804	2.62043	2.34727	2.45628	2.2575	2.27923	2.42599	2.58654	2.63981	2.61483	2.47024	2.36269
YDR520C	-0.331999	0.265308	0.373701	0.51265	0.61274	0.690446	0.725284	0.753146	0.541236	0.601123	0.623598	0.734207	0.824621	0.880719	0.848527	0.781193	0.705003	0.803052
YDR521W	-1.66912	-1.81821	-1.89633	-1.95942	-2.03053	-2.15796	-2.2584	-2.26887	-2.10947	-2.03758	-2.06311	-2.11388	-2.20223	-2.24875	-2.13355	-2.00722	-2.01437	-2.07463
SUT081	-1.17197	-1.01049	-1.08971	-0.975403	-0.818198	-0.650572	-0.518896	-0.381874	-0.959717	-1.41036	-1.22934	-1.09002	-0.973541	-0.878193	-0.826474	-0.803094	-0.807436	-0.617633
SPS2	-1.93021	-2.12864	-2.19261	-2.39425	-2.5255	-2.39861	-1.22814	1.96429	5.21728	-2.25405	-2.24406	-2.27837	-2.33953	-2.39159	-2.72463	-2.60521	-1.40723	2.35239
CUT100	-1.7717	-1.70562	-1.77362	-1.81615	-1.84202	-1.81375	-1.7913	-1.79532	-2.09159	-1.98234	-1.86675	-1.74751	-1.742	-1.79302	-1.86412	-1.93838	-2.00352	-2.01746
SPS1	-1.68164	-1.52206	-1.53958	-1.46791	-1.33469	-1.22334	-0.413851	1.89862	4.94528	-1.7305	-1.41338	-1.35015	-1.35447	-1.36284	-1.50162	-1.3647	-0.556327	1.70147
AGE1	0.961441	1.39669	1.41792	1.62694	1.87003	2.07485	2.13607	2.02412	1.42598	1.70779	1.42205	1.34271	1.47753	1.65078	1.65152	1.60909	1.61403	1.72467
SUT082	-1.4008	-1.39155	-1.4237	-1.57034	-1.6887	-1.74014	-1.57102	-1.02098	0.212073	-1.78616	-1.48122	-1.46797	-1.45807	-1.49444	-1.60172	-1.67074	-1.57974	-1.37884
CUT538	-1.062	-1.65758	-1.66673	-1.84594	-2.01164	-1.97799	-1.84374	-1.77618	-1.79907	-1.6782	-1.87496	-2.1076	-1.81857	-1.4548	-1.58407	-1.85817	-1.88501	-1.60599
YDR524C-B, YDR524C-A	5.41847	5.98694	5.79718	5.59943	5.42093	5.4	5.38244	5.33129	4.96814	6.05222	5.75204	5.60883	5.34043	5.09024	4.93719	4.80108	4.59149	4.6409
API2	-0.992414	-1.18794	-1.1093	-1.08745	-1.09192	-1.15281	-1.20457	-1.14241	-1.33987	-0.849812	-1.17228	-1.31961	-1.43475	-1.49096	-1.44565	-1.3774	-1.22232	-1.73202
SNA2, RBA50	0.104271	0.934119	1.00389	0.999881	0.967684	0.926227	0.901829	0.961588	1.63329	1.05926	1.3915	1.51924	1.69845	1.77784	1.55041	1.3219	1.40979	1.6795
YDR526C	-1.3746	-1.59943	-1.46895	-1.53602	-1.67295	-1.75502	-1.77434	-1.72296	-2.05183	-1.58584	-1.61179	-1.76115	-1.898	-1.98446	-1.91128	-1.81414	-1.78107	-2.02568
CUT539	-2.00914	-2.00397	-1.88525	-1.96659	-2.1056	-2.14344	-2.12903	-2.11108	-2.30964	-1.56305	-2.15204	-2.36373	-2.39734	-2.34046	-2.2797	-2.2186	-2.19829	-2.21578
SNR84	1.75668	2.61643	2.89238	3.02115	2.97556	3.04113	3.2355	3.68903	2.65399	3.88177	3.86112	4.22694	4.07442	3.8613	3.98044	4.13173	4.04151	3.80773
SUT496	-1.44835	-0.726837	-0.589767	-0.956284	-1.42833	-1.61229	-1.69296	-1.7581	-1.76042	-1.24043	-0.924228	-0.550824	-0.504736	-0.676355	-0.97328	-1.2435	-1.26272	-1.7565
HLR1	-0.708439	-0.12314	-0.183284	0.0445393	0.316556	0.507874	0.591638	0.610541	0.232971	0.861831	0.240442	0.096089	0.363791	0.69606	0.671168	0.557823	0.509108	0.788926
QCR7	5.2203	4.7614	4.59161	4.16928	3.75192	3.55213	3.50768	3.51429	3.76706	5.07107	4.40864	4.36818	4.33085	4.2297	3.88242	3.6203	3.71503	3.91063
APA2	1.52852	1.5444	1.42855	1.39196	1.38663	1.39603	1.41545	1.42344	1.55886	1.60303	1.88454	1.83895	1.67489	1.52906	1.56421	1.60675	1.51962	1.48185
CUT101	-1.24604	-1.7838	-1.87958	-1.91026	-1.90793	-1.93365	-1.95664	-1.96196	-2.05182	-1.35299	-1.47154	-1.69514	-1.80678	-1.84583	-1.81241	-1.77091	-1.75234	-1.88448
YDR531W	1.35833	2.7698	2.92236	2.90498	2.81016	2.84773	2.85591	2.80633	2.78803	1.76197	2.33246	2.40631	2.35062	2.22383	2.09577	1.95348	1.79309	1.89276
YDR532C	0.0507479	0.185269	0.17464	0.142952	0.122764	0.0310657	-0.0533266	-0.103829	0.732433	0.373633	0.28589	0.358612	0.511958	0.593232	0.404297	0.233087	0.321556	0.426927
SUT083	0.440621	0.209747	-0.0261274	-0.107635	-0.0905442	0.0347736	0.1679	0.10068	0.189504	0.644891	0.513952	0.584234	0.625581	0.602394	0.370732	0.212502	0.434293	0.669467
HSP31	0.592173	1.28612	1.59815	1.79642	1.98334	2.46216	3.01726	3.44974	3.39698	1.72417	1.94186	2.03856	2.1766	2.37067	2.63567	2.86267	2.90519	3.24998
FIT1, YDR535C	0.506036	0.153809	-0.0995902	-0.0988918	0.0188731	0.135848	0.268018	0.450141	0.512804	1.71346	0.84047	0.490268	0.443013	0.512795	0.429036	0.287858	0.0913087	0.340581
CUT540	-1.59694	-1.02373	-1.29629	-1.21768	-1.02338	-0.749547	-0.457933	0.0248262	-0.69899	-1.7706	-0.755605	-0.971457	-1.41729	-1.78053	-1.58004	-1.19538	-0.78713	-0.590952
STL1	3.79507	1.33885	0.690639	0.355237	0.124995	-0.277975	-0.591598	-0.781311	-1.18301	4.83353	2.03636	1.38707	1.37306	1.55142	1.34577	1.04586	0.642521	0.258515
SUT498	-1.42084	-0.742666	-0.664081	-0.653528	-0.661665	-0.575477	-0.477069	-0.35554	-0.321321	-1.89597	-1.33428	-1.25437	-1.23346	-1.2114	-1.09802	-0.966814	-0.837315	-0.537522
PAD1	0.513903	1.61152	1.77704	1.88881	1.93818	2.0053	2.05357	2.18357	2.03379	1.30936	1.82666	2.02531	2.11219	2.12219	2.07579	1.99	1.87797	2.01404
YDR537C	-1.58364	-1.83164	-1.90775	-2.00046	-2.0739	-2.1176	-2.15102	-2.22785	-2.25251	-2.15157	-2.13833	-2.15706	-2.22556	-2.27601	-2.20395	-2.11718	-2.13187	-2.22476
YDR539W	1.06319	1.2553	1.23645	1.33482	1.40145	1.33536	1.16092	0.887608	0.550315	1.36987	1.19378	1.16153	1.23963	1.3357	1.3262	1.21787	0.9939	0.806501
SUT499	-1.51466	-1.29933	-1.29401	-1.28208	-1.29612	-1.28525	-1.27189	-1.2344	-1.59633	-1.45182	-1.10139	-0.977273	-0.917618	-0.922535	-1.0327	-1.16705	-1.212	-1.08506
SUT084	-1.18827	-0.872623	-0.731451	-0.56983	-0.476261	-0.463176	-0.475869	-0.481647	-0.764829	-0.648823	-0.393334	-0.358955	-0.328657	-0.331723	-0.429072	-0.562544	-0.632216	-0.655873
IRC4	-1.35508	-0.999543	-1.03129	-1.03195	-1.0783	-1.25361	-1.44096	-1.55345	-1.18753	-1.55392	-0.632523	-0.347226	-0.385151	-0.618508	-0.914436	-1.19185	-1.33938	-1.24522
YDRWdelta31	-1.49506	-1.28785	-1.2713	-1.43315	-1.62735	-1.87641	-1.99183	-1.77009	-0.492247	-1.49668	-0.663575	-0.5579	-0.661725	-0.903643	-1.21408	-1.47564	-1.48933	-1.36925
YDR541C	-0.211948	0.461341	0.523413	0.67509	0.796591	0.891517	0.925339	0.946277	0.431084	0.512349	0.692806	0.708966	0.785123	0.847698	0.809394	0.694943	0.497673	0.55725
SUT085	-0.848522	-0.504105	-0.589223	-0.597786	-0.534689	-0.325343	-0.104421	0.0192906	0.148869	-0.726385	-0.206917	0.0107782	0.0564022	0.00561372	-0.148988	-0.324185	-0.403604	-0.0458177
YEL073C	-0.336615	0.653283	0.987397	1.25827	1.33596	1.14186	0.862937	0.655822	0.669923	0.235749	0.379797	0.542352	0.956049	1.31329	1.25126	1.05351	0.955484	0.952027
SUT086	-1.02479	-1.15197	-1.09716	-1.19176	-1.32339	-1.4836	-1.60522	-1.67339	-1.34036	-1.62261	-1.47158	-1.19438	-1.17263	-1.31463	-1.49767	-1.57533	-1.45719	-1.4302
CUT102	-1.63839	-1.94252	-1.69827	-1.60759	-1.66384	-1.92231	-2.10506	-2.00319	-1.91387	-2.21852	-2.41897	-2.31484	-2.21124	-2.13971	-2.16494	-2.1554	-1.91451	-1.93222
SUT500	-0.503941	-0.185989	-0.216848	-0.190924	-0.149935	-0.0372375	0.0970974	0.243059	0.102984	-0.459048	0.218073	0.398747	0.425533	0.431015	0.522571	0.577065	0.535924	0.74395
CUT103	-1.92215	-1.83127	-1.75741	-1.90547	-2.11971	-2.24184	-2.27534	-2.20761	-2.1891	-2.0587	-1.96223	-1.85807	-1.94157	-2.04196	-2.01211	-1.96744	-2.0315	-1.94191
SUT501	-1.41838	-0.952759	-0.812695	-0.697556	-0.61681	-0.556356	-0.485346	-0.309542	-0.202143	-1.01354	-0.660948	-0.745589	-0.727719	-0.684489	-0.657392	-0.641173	-0.593519	-0.434023
SUT087	-1.01273	-1.489	-1.55479	-1.6418	-1.78238	-1.95928	-2.02845	-1.95434	-1.93108	-1.39099	-1.52264	-1.67867	-1.55501	-1.45146	-1.67841	-1.93556	-1.97339	-1.76936
RMD6	-1.02981	-0.614861	-0.547765	-0.395382	-0.274821	-0.208272	-0.131395	0.00525481	0.034241	-0.712878	-0.353778	-0.265759	-0.218459	-0.217561	-0.30722	-0.358172	-0.192981	0.132012
SUT502	0.961004	0.780334	0.720399	0.619492	0.561571	0.741498	0.918819	0.859703	0.190529	1.51017	-0.229296	-0.276491	0.144322	0.571602	0.323266	0.0146598	-0.0194916	0.422033
CUT541	-1.51174	-1.82738	-1.91287	-1.93092	-1.92258	-1.94859	-2.01288	-2.1854	-2.2218	-1.91829	-1.74385	-1.63559	-1.91002	-2.20963	-2.15093	-2.01293	-2.00813	-2.24212
CUT542	-1.6058	-1.97108	-1.95007	-2.14586	-2.36855	-2.47893	-2.46762	-2.34799	-2.15336	-2.1584	-2.081	-1.94364	-2.05136	-2.22666	-2.2958	-2.27689	-2.19107	-2.04631
SUT503	-1.41473	-1.72549	-1.66396	-1.78727	-1.9828	-2.13821	-2.04388	-1.48459	-1.22232	-1.52466	-1.41192	-1.43425	-1.57267	-1.68579	-1.64069	-1.54625	-1.44587	-1.30288
DLD3	3.14569	2.96506	2.67821	2.70553	2.82834	2.81987	2.79744	2.93813	3.17022	2.59175	2.25026	2.05336	2.12692	2.26453	2.20195	2.12404	2.18365	2.51399
YEL068C	0.70397	1.99133	2.33993	2.54205	2.49013	2.18043	1.77994	1.50759	0.973154	1.51276	2.12376	2.40832	2.52139	2.55064	2.55697	2.46548	2.2617	2.00951
YEL067C	0.866902	2.22247	2.72888	2.8051	2.58839	2.33288	1.97894	1.5209	0.657972	1.36352	2.20645	2.42903	2.46823	2.50248	2.71	2.74286	2.3538	1.95304
HPA3	-0.0698725	0.522719	0.649099	0.603148	0.523485	0.604231	0.662874	0.603816	0.355418	0.173414	0.667285	0.584548	0.471596	0.313374	0.135453	-0.000376338	0.0419489	0.14706
SIT1	3.97502	4.85503	5.2027	5.20203	5.06183	5.07905	5.04475	4.84975	4.07354	5.20157	5.12182	5.25592	5.37675	5.5144	5.64976	5.67827	5.47531	5.3184
AVT2	-0.0432623	0.637125	0.729156	0.956098	1.17689	1.38443	1.56146	1.77144	1.53748	0.454194	0.783368	0.857406	0.82662	0.787558	0.815362	0.844899	0.828512	1.07624
CAN1	1.9064	3.8358	4.55783	4.8634	4.87538	4.86483	4.79765	4.74852	4.25293	2.57075	3.59017	3.85391	3.83665	3.84608	4.25595	4.58472	4.47187	4.20279
CUT104	-1.45251	-1.84111	-1.91382	-1.98379	-1.96396	-1.86059	-1.76274	-1.77635	-1.49264	-1.48823	-1.49354	-1.73196	-1.80849	-1.83802	-1.88826	-1.84768	-1.4873	-1.63427
NPR2	0.451667	1.10168	1.27505	1.50038	1.6714	1.74013	1.70071	1.58704	1.26754	0.963786	1.10075	1.09449	1.15584	1.26798	1.40029	1.46735	1.37137	1.42292
CIN8	-0.10331	0.125334	0.0847939	0.161283	0.308477	0.423179	0.588842	0.900337	1.7622	1.0412	0.549725	0.456149	0.591842	0.739718	0.620539	0.542193	0.730642	1.12805
PRB1	5.18393	6.1279	6.3541	6.34873	6.28517	6.4003	6.47627	6.41846	6.24001	5.01975	5.77746	6.04114	6.09777	6.11485	6.3425	6.51788	6.4471	6.11665
SOM1	1.22457	1.16485	1.30873	1.0373	0.680108	0.470404	0.37778	0.360431	0.617788	0.749697	0.797618	0.821405	0.811602	0.749968	0.575163	0.42236	0.426041	0.593957
HHY1	0.174393	0.413489	0.220214	0.14333	0.0372827	-0.135269	-0.379473	-0.66426	-1.20268	0.44896	1.04208	1.06908	0.887457	0.622937	0.412522	0.193379	-0.052058	-0.0530395
PCM1	2.51432	2.9125	2.79152	2.94386	3.18296	3.32376	3.33173	3.22817	3.40483	2.35144	2.74129	2.67616	2.50002	2.35847	2.45173	2.54145	2.46482	2.3359
YEL057C	-0.0384061	-0.0452396	-0.116173	-0.245839	-0.440255	-0.80614	-1.10833	-1.15182	-0.364053	-0.0832055	0.0491464	-0.0211068	-0.19428	-0.36845	-0.421213	-0.473156	-0.632996	-0.789547
CUT105	-1.47462	-1.22776	-1.33084	-1.42397	-1.5013	-1.49455	-1.43837	-1.32827	-1.22081	-2.02705	-1.63815	-1.55082	-1.51111	-1.52927	-1.59064	-1.6367	-1.55298	-1.51723
HAT2	1.77659	1.68919	1.39483	1.31866	1.32613	1.29276	1.25543	1.27679	1.37518	1.77279	1.69519	1.55847	1.46293	1.3887	1.29802	1.22742	1.21116	1.33526
POL5	0.891675	-0.280859	-0.403358	0.110746	0.804692	1.17938	1.4418	1.62075	1.84809	1.66693	0.0891173	-0.232876	0.049308	0.558701	0.840253	1.05111	1.16611	1.35815
CUT543	-1.73299	-1.97758	-2.01668	-1.97511	-1.92975	-1.97325	-2.05127	-2.12204	-2.2856	-1.83584	-1.81054	-1.86045	-1.94483	-2.02461	-1.95696	-1.81539	-1.60866	-2.02223
RPL12A	3.96626	1.29911	0.701857	1.11063	1.89774	2.4642	2.91621	3.09575	2.54051	4.45012	1.76915	0.995625	1.29675	1.99533	2.27346	2.43012	2.48355	2.76597
YEL053W-A	-1.57371	-1.47282	-1.45612	-1.36624	-1.3898	-1.68859	-1.86775	-1.56168	-1.28779	-1.41497	-1.49804	-1.25202	-1.21837	-1.32832	-1.60683	-1.78613	-1.54379	-1.3976
MAK10	0.419424	0.26949	0.162987	0.357892	0.609749	0.716011	0.718536	0.640684	0.33992	0.848812	0.551034	0.405117	0.410222	0.469522	0.447532	0.39509	0.318738	0.4202
AFG1	3.34849	2.88422	2.54357	2.31531	2.15212	2.05761	1.95473	1.75008	1.32741	2.83365	2.31827	2.07713	1.9243	1.84718	1.80863	1.73709	1.53117	1.37022
VMA8	2.70602	3.12922	3.1991	3.22303	3.19313	3.07788	2.84147	2.42922	2.45652	2.96861	2.94536	3.06188	3.05714	2.99705	2.91191	2.80519	2.66725	2.49248
CUT545	-1.5472	-1.99225	-2.04555	-2.17728	-2.28302	-2.30765	-2.30864	-2.35821	-2.35818	-1.84175	-2.21132	-2.30228	-2.28629	-2.21179	-2.0791	-1.97625	-2.03358	-2.3334
RML2	3.01583	1.46188	0.951915	0.952949	1.12317	1.08004	1.00859	0.929204	0.934164	1.9535	0.903132	0.694668	0.690441	0.774012	0.744254	0.737261	0.75233	1.02192
YEL050W-A	-1.46715	-2.08737	-2.20913	-2.26067	-2.2059	-2.1103	-2.096	-2.31937	-2.23623	-1.91085	-2.05867	-2.12279	-2.06985	-1.98272	-1.85994	-1.80433	-1.90945	-2.42322
CUT546	-1.46833	-1.42953	-1.45999	-1.49497	-1.51365	-1.44474	-1.32221	-1.18149	-1.1307	-1.29926	-0.831901	-0.779672	-0.813668	-0.859277	-0.843257	-0.860336	-0.940577	-0.873403
YEL048C	-1.30384	-0.677345	-0.415288	-0.200611	-0.0765893	-0.0303801	-0.0900224	-0.266831	-0.593671	0.172271	0.0160312	0.068466	0.133458	0.183068	0.12624	0.0462887	0.000959556	0.113048
YEL047C	1.74705	2.50656	2.64975	2.73249	2.80338	2.99722	3.114	3.04129	2.82287	2.43635	2.0077	2.07868	2.25673	2.53052	2.89923	3.17733	3.09154	2.92674
GLY1, YEL045C	3.7184	3.68254	3.31383	3.35149	3.50022	3.52367	3.41619	3.19865	2.75784	3.97276	3.44479	3.15225	3.07079	3.10909	3.09054	2.95715	2.60487	2.63944
IES6	0.323535	1.01254	1.05063	0.96401	0.807368	0.628042	0.450798	0.344798	0.643678	0.67898	1.06896	1.08637	0.856945	0.595307	0.53983	0.534601	0.514271	0.424742
YEL043W	2.19142	1.95361	1.78985	1.82293	1.91822	1.94143	1.87114	1.70484	1.28058	2.11062	1.55117	1.42828	1.53942	1.7029	1.67913	1.62106	1.58998	1.78215
GDA1	1.7478	1.63654	1.57558	1.74097	1.95127	2.06389	2.15243	2.27047	2.25512	2.70619	1.47053	1.15676	1.26049	1.52703	1.62811	1.66929	1.61465	1.7537
YEF1	0.266533	0.73609	0.723151	0.837975	0.998307	1.157	1.35083	1.64581	2.20431	0.52387	0.741033	0.78709	0.84049	0.897157	0.95048	1.04202	1.21848	1.53416
UTR2	1.34551	1.03162	0.775212	0.394287	-0.0765686	-0.530816	-0.855581	-0.999218	-1.28739	1.36385	0.732644	0.274503	-0.00261013	-0.189084	-0.408477	-0.676366	-0.991535	-1.33892
CYC7	-1.06567	0.0185078	0.476168	0.702724	0.828752	1.02305	1.21519	1.37542	1.57663	-0.362547	0.326964	0.782936	0.902404	0.839095	0.653941	0.521729	0.628767	1.06379
UTR4	1.50553	2.20518	2.2726	2.19532	2.03107	1.93941	1.87446	1.84946	1.72414	1.21318	1.54364	1.64192	1.64756	1.62302	1.62809	1.57702	1.40979	1.35336
RAD23	3.0744	2.97017	2.9686	2.95939	3.0065	3.13098	3.26951	3.32555	3.7727	2.69476	2.29256	2.25232	2.41242	2.63136	2.75397	2.85515	2.95081	3.06121
ANP1	0.935761	1.69823	1.71263	1.67543	1.62388	1.68534	1.69847	1.60321	1.27172	1.65277	1.80864	1.88338	1.89323	1.84588	1.72597	1.60395	1.52876	1.61055
UTR5	-0.51723	-0.21348	-0.119303	-0.14917	-0.265855	-0.392415	-0.512454	-0.56297	-0.891956	-0.790584	-0.701186	-0.620575	-0.5883	-0.61403	-0.669242	-0.688396	-0.604889	-0.712222
HYP2, YEL033W	6.30441	6.29487	6.21495	5.967	5.75986	5.85303	6.01095	6.03941	5.948	5.98826	5.69579	5.71724	5.76074	5.83465	5.93595	6.02817	6.05183	5.97885
YEL034C-A	-0.164145	-0.603456	-0.53685	-0.367227	-0.192893	-0.187028	-0.289683	-0.535014	-0.483203	-0.792263	-0.580507	-0.395102	-0.310428	-0.312161	-0.383852	-0.512652	-0.739949	-0.84189
MCM3	1.84774	2.25909	2.32186	2.45391	2.59149	2.71921	2.79472	2.79361	2.80629	2.26052	1.8814	1.77975	1.80401	1.92754	2.08053	2.18199	2.12489	2.17285
YEL032C-A	-1.44748	-1.63268	-1.46428	-1.55257	-1.69372	-1.68339	-1.60468	-1.5615	-1.77361	-2.21448	-1.83958	-1.72949	-1.85397	-1.99798	-1.85297	-1.62938	-1.53778	-1.72407
SPF1	2.23378	2.52947	2.52149	2.73383	2.97372	3.15208	3.25362	3.313	2.89411	3.0778	2.4543	2.31921	2.41599	2.59788	2.69692	2.73706	2.65353	2.66822
ECM10	-0.111644	0.405235	0.445661	0.556523	0.714833	0.99524	1.19741	1.16887	0.933456	-0.0614567	0.429194	0.618815	0.712682	0.800203	1.00673	1.19348	1.24124	1.31552
YEL030C-A	-2.02414	-1.86983	-1.65538	-1.82099	-2.01868	-1.94719	-1.81716	-1.79543	-1.80495	-2.03122	-2.04482	-2.10052	-2.06943	-1.98682	-1.85678	-1.77346	-1.82722	-2.04669
BUD16	-0.770322	0.00583054	0.123871	0.314602	0.415676	0.387184	0.307802	0.271577	0.127199	0.123244	0.386276	0.3234	0.359732	0.395334	0.313561	0.162191	-0.0141194	0.148129
YEL028W	-0.82553	-0.121078	-0.0988951	-0.0825112	-0.0892854	-0.0401512	-0.00389761	0.0652825	-0.284638	-0.550476	0.235434	0.405229	0.437864	0.378442	0.237606	0.0867375	0.0825741	0.334786
YELCdelta3	-1.04159	-1.09898	-1.16079	-1.18304	-1.21227	-1.27476	-1.32355	-1.30945	-1.39087	-1.06743	-0.864068	-0.796323	-0.753298	-0.782009	-0.927131	-1.07687	-1.07228	-1.16485
CUP5	4.09956	4.39254	4.45311	4.51668	4.5363	4.5534	4.60967	4.75977	4.77171	4.80814	4.36851	4.32693	4.32145	4.37661	4.45989	4.48047	4.28111	4.31235
SNU13	1.8957	0.31524	0.194806	0.599512	1.10916	1.27523	1.47449	1.82985	2.11025	3.00326	0.533891	-0.00774945	0.396178	1.04221	1.07242	1.01589	1.11535	1.52472
YEL025C	0.584293	1.03631	1.00453	1.12273	1.24343	1.33061	1.38978	1.47201	1.27942	1.26661	1.22169	1.20885	1.23582	1.27879	1.27094	1.22372	1.10583	1.33621
RIP1	4.77374	4.29681	4.05615	4.05047	4.07371	4.01194	3.9883	4.06699	3.84527	4.79463	3.68756	3.51814	3.59761	3.75105	3.73724	3.69353	3.60804	3.58868
YEL023C	-0.680932	0.258481	0.356715	0.364576	0.300432	0.0066102	0.138472	1.38352	4.46355	0.15574	0.657774	0.858053	0.852099	0.752054	0.556908	0.418534	0.454491	1.38474
GEA2	0.762702	0.969046	0.957567	1.16834	1.41903	1.57381	1.63895	1.63072	1.51796	1.81273	1.33814	1.23873	1.32807	1.47794	1.50441	1.48847	1.44832	1.5516
URA3	-1.69097	-1.99115	-1.98037	-2.07116	-2.17399	-2.22053	-2.22811	-2.25578	-2.26743	-1.8143	-1.96764	-2.08129	-2.14869	-2.18354	-2.19524	-2.16163	-2.02901	-2.0344
TIM9	2.44043	1.48988	1.26089	1.0155	0.809489	0.552977	0.353608	0.173621	0.571421	2.1992	1.35193	1.28017	1.34944	1.37441	1.03261	0.780441	1.02296	1.25489
YEL020C-B	-1.52476	-1.97195	-1.8137	-1.86747	-1.98024	-2.01497	-1.9888	-1.98875	-2.14283	-1.64634	-1.67628	-1.73222	-1.73904	-1.74254	-1.75898	-1.76923	-1.74053	-1.91997
RPR1	4.37904	4.79367	5.00553	4.68242	4.22465	4.14935	4.37627	4.86388	4.99441	6.00406	5.97158	6.13003	6.0464	5.94476	6.04288	6.13702	6.04829	5.70133
SUT088	-0.490452	0.0332407	0.174046	0.0812896	-0.163102	-0.471974	-0.678403	-0.645779	-0.331592	0.40439	0.0738685	0.175341	0.1997	0.162664	-0.0176212	-0.152354	-0.078622	0.0504277
YELCtau1, YEL020C	1.34208	2.56005	2.74482	2.65254	2.39698	2.13659	1.8199	1.50091	1.33478	1.53301	2.14066	2.36503	2.3988	2.31951	2.22562	2.06697	1.81753	1.5505
MMS21	-0.319042	0.112911	0.392461	0.379653	0.273166	0.269203	0.307917	0.330505	0.45244	0.0500691	0.412646	0.585719	0.761018	0.840098	0.674059	0.498395	0.539354	0.777853
EAF5	0.419464	0.5335	0.464881	0.291573	0.0971267	-0.11739	-0.289509	-0.384399	0.199476	0.552072	0.536001	0.494006	0.455357	0.381491	0.19315	0.0526274	0.159988	0.182017
YEL018C-A	-1.66639	-1.97537	-1.90552	-2.00871	-2.12434	-2.13528	-2.11618	-2.18153	-2.13199	-2.17735	-2.24929	-2.23991	-2.23627	-2.23731	-2.22272	-2.16849	-2.04023	-2.06519
PMP2	2.14697	2.96467	3.14708	3.54682	3.88154	4.02511	4.02633	3.94255	3.40029	3.80998	3.19783	3.13675	3.26828	3.47841	3.59117	3.59885	3.37906	3.4247
GTT3	1.52601	2.02982	2.04708	2.00292	1.85157	1.56491	1.29702	1.22508	1.33051	1.82372	1.68818	1.56052	1.50707	1.4617	1.32705	1.13225	0.904564	0.789198
NPP2	0.0994269	0.781866	0.800171	0.74927	0.612068	0.337356	0.176436	0.426709	1.28104	1.07256	0.943511	0.860263	0.79494	0.707741	0.507432	0.322334	0.25542	0.454922
EDC3	2.00913	1.6868	1.46255	1.48699	1.58792	1.54285	1.45678	1.34686	1.83284	1.95594	1.61618	1.54261	1.61054	1.67369	1.51851	1.36412	1.38677	1.56642
YEL014C	-1.82854	-2.14281	-2.26677	-2.24724	-2.15897	-2.09947	-2.08655	-2.19167	-2.13675	-2.24085	-2.25408	-2.31567	-2.37791	-2.42405	-2.4346	-2.39777	-2.27103	-2.18254
VAC8	2.47422	2.97107	2.93452	3.11251	3.27841	3.28792	3.21582	3.1822	2.98486	2.90775	2.84777	2.88747	2.98351	3.05761	2.99675	2.85764	2.63135	2.66804
tQ(UUG)E2	-1.32422	-1.49695	-1.68494	-1.7733	-1.80557	-1.83412	-1.91061	-2.09584	-2.18462	-1.76795	-1.376	-1.18323	-1.14131	-1.23244	-1.41936	-1.61811	-1.72133	-1.93088
UBC8	2.38889	3.03518	3.17247	3.09334	2.91585	2.76651	2.61972	2.43817	2.70616	2.7409	2.87675	3.08259	3.17004	3.11209	2.81904	2.58652	2.68222	2.97723
SUT504	-1.06415	-1.35982	-1.6121	-1.85862	-2.01295	-1.99419	-1.96809	-2.06202	-2.18933	-1.76456	-1.79167	-1.82103	-1.94031	-2.0622	-2.05625	-2.00661	-1.98122	-2.18113
GLC3	4.45665	4.80219	4.77303	4.74219	4.71968	4.79473	4.83815	4.77598	4.52367	4.24715	4.35215	4.47625	4.46305	4.4369	4.52242	4.57124	4.42659	4.3036
YEL010W	-1.66116	-1.86541	-1.8469	-2.00126	-2.17086	-2.22798	-2.21156	-2.16498	-2.09409	-1.82457	-1.8591	-2.13911	-2.12741	-2.05873	-2.07435	-2.06524	-1.85943	-2.00808
YEL009C-A	-1.5666	-0.963651	-0.906264	-0.713468	-0.375827	0.237765	0.913226	1.64203	1.55424	-1.33006	-0.750418	-0.667812	-0.603695	-0.499191	-0.255847	0.0810813	0.535335	1.22437
YELWdelta5	-1.56926	-1.2437	-1.08475	-0.980301	-0.916997	-0.847612	-0.755239	-0.660178	-0.335322	-1.46609	-0.747416	-0.47954	-0.602879	-0.811653	-0.794857	-0.68421	-0.533199	-0.466874
GCN4	5.40084	5.82729	5.81933	5.85886	5.91213	6.03125	6.14289	6.27568	5.9352	5.87049	5.62283	5.58407	5.60385	5.69882	5.87698	6.01673	5.95885	5.93908
YEL008C-A	-1.08813	-0.524809	-0.411223	-0.697677	-1.07878	-1.20148	-1.26232	-1.41196	-1.59561	-1.22298	-0.955774	-1.00014	-1.03369	-1.09121	-1.20792	-1.3733	-1.52793	-1.72146
YEL008W	-0.774515	-0.711034	-0.721751	-0.803025	-0.92796	-1.08483	-1.24221	-1.36861	-1.38687	-1.14651	-0.805143	-0.820965	-0.853537	-0.871412	-0.812234	-0.759251	-0.704561	-0.876372
YEL007W	2.66773	3.34496	3.46485	3.51633	3.54484	3.64524	3.66503	3.55709	3.1022	3.17969	2.56574	2.54129	2.86451	3.2495	3.336	3.31841	3.26148	3.47301
YEA6	1.12592	1.51083	1.59183	1.77612	1.93968	2.01298	2.06205	2.16622	2.20066	1.53537	1.62134	1.5433	1.58438	1.70064	1.85703	1.96709	1.95643	2.02806
VAB2	1.00475	1.74917	1.84008	1.80656	1.68547	1.55739	1.40885	1.24654	1.32043	1.18512	1.70135	1.8779	1.89574	1.80906	1.6442	1.45869	1.31363	1.35075
YEA4	0.416717	0.796048	0.735753	0.839007	0.909512	0.769629	0.625366	0.722225	0.878795	0.99285	0.946102	0.929744	0.915527	0.909808	0.847446	0.722159	0.474731	0.669824
GIM4	-1.06944	-0.643804	-0.343941	-0.0784492	0.0865839	-0.0317894	-0.0686561	0.319733	1.27996	0.659321	0.281163	0.210402	0.375882	0.532783	0.346544	0.251996	0.636687	1.18711
WBP1	2.90137	2.99905	2.90328	2.98857	3.09667	3.15923	3.17272	3.16234	2.7836	3.46426	2.80429	2.61243	2.69455	2.87576	2.9274	2.87656	2.65552	2.63161
IRC22	2.06449	2.51738	2.52226	2.57488	2.56237	2.45912	2.34628	2.32098	2.17731	2.89957	2.47738	2.41891	2.37273	2.35843	2.31695	2.22644	2.02013	2.00155
CUT106	-1.49414	-1.3071	-1.20666	-1.28454	-1.39775	-1.38707	-1.35137	-1.36787	-1.3825	-1.61048	-1.28459	-1.1087	-1.06507	-1.09821	-1.16848	-1.22974	-1.25126	-1.04805
SUT505	-1.12167	-0.431719	-0.440532	-0.453185	-0.512994	-0.642104	-0.830074	-0.974564	-1.15417	-1.04516	-0.127317	0.0243732	-0.14275	-0.430571	-0.596005	-0.729729	-0.855632	-0.932942
CUT547	-1.83786	-1.94821	-1.98957	-2.04453	-2.12071	-2.17216	-2.15528	-2.04644	-2.08921	-2.16728	-2.14457	-2.18042	-2.20769	-2.20898	-2.1102	-2.01645	-1.99201	-2.30618
MNN1	0.394858	0.351813	0.524703	0.983049	1.43102	1.59342	1.57304	1.38557	1.01094	0.986015	0.41131	0.392853	0.596585	0.841306	0.931014	0.999659	1.13391	0.959116
CUT548	-1.47145	-1.42299	-1.8353	-1.987	-2.02114	-1.92156	-1.77218	-1.54409	-1.95193	-2.07704	-1.75303	-1.63429	-1.91892	-2.26884	-2.19745	-1.91285	-1.43458	-2.19107
SUT506	-1.3062	-0.939178	-0.96995	-0.987275	-1.06469	-1.31272	-1.52245	-1.5	-0.927381	-0.969061	-0.504714	-0.326806	-0.564529	-0.876356	-0.883843	-0.79917	-0.809469	-0.985075
NOP16	0.215371	0.261059	0.540785	0.746253	0.870322	0.679454	0.437596	0.243332	1.43096	0.864282	0.195276	0.283548	0.611769	0.865886	0.673959	0.572006	0.967267	1.27459
PMI40	3.0042	2.40962	2.16731	2.24877	2.48971	2.78519	3.11602	3.40179	3.61894	3.13254	1.83774	1.5207	1.65469	1.98018	2.18932	2.36143	2.4218	2.63116
FMP52	2.61784	3.62196	3.86815	4.02986	4.10615	4.18471	4.20779	4.17126	4.1303	3.00033	3.42681	3.4469	3.49687	3.59024	3.78122	3.8984	3.82873	3.72551
YND1	0.995208	1.09623	1.02934	1.13462	1.26627	1.31101	1.3279	1.35028	1.51645	1.28336	1.18195	1.14927	1.16248	1.21834	1.31335	1.36967	1.3133	1.18199
SUT507	-1.50869	-1.6575	-1.73827	-1.82832	-1.90775	-1.95271	-1.99763	-2.06451	-2.23856	-1.94205	-1.82956	-1.88023	-1.9739	-2.05713	-2.03912	-2.00266	-2.00902	-1.99557
NUG1	1.33805	0.108588	-0.0665268	0.515661	1.25705	1.49962	1.52378	1.39922	1.3808	1.70323	0.414411	0.3306	0.813638	1.37393	1.41445	1.35139	1.41897	1.58228
YER006C-A	-1.27175	-1.83965	-2.11524	-2.12783	-2.06539	-2.15025	-2.22364	-2.11952	-2.02327	-2.09572	-2.04869	-2.04335	-2.18859	-2.28918	-2.13003	-1.94536	-1.94308	-2.11578
PAC2	-0.580709	0.07482	0.240449	0.327426	0.326912	0.30151	0.250635	0.18446	0.149173	0.103549	0.0814106	0.225926	0.331832	0.368086	0.231931	0.0926434	0.110446	0.20361
TMA20	1.04467	0.865697	0.752658	0.925588	1.0966	0.990333	0.881193	0.940548	1.29329	1.81878	0.893367	0.679693	0.806349	1.04329	1.05618	1.02695	1.01177	1.37318
CUT549	-1.78708	-1.92502	-2.03932	-2.15094	-2.24286	-2.29247	-2.30072	-2.28105	-2.28684	-2.04771	-1.80299	-1.71955	-1.49978	-1.21976	-0.94714	-0.905744	-1.28884	-1.92032
SEC3	1.35767	1.63308	1.66649	1.7734	1.87266	1.85206	1.76481	1.64155	1.93208	1.7753	1.7647	1.8041	1.91224	1.98219	1.88228	1.76911	1.76292	1.8571
NTF2	3.73843	3.55451	3.35266	3.43943	3.57276	3.63491	3.76661	4.05407	4.18386	4.1472	3.52987	3.39844	3.35936	3.38888	3.395	3.41982	3.43962	3.70136
YER010C	2.18104	2.84693	3.0447	3.09046	3.11243	3.31925	3.56376	3.74841	3.86451	2.26506	2.15992	2.18321	2.28053	2.39915	2.48565	2.58948	2.72664	2.85543
SUT089	-1.20906	-0.726957	-0.464008	-0.365425	-0.359544	-0.348555	-0.268473	-0.0277831	0.106829	-0.857181	-0.393517	-0.310353	-0.343499	-0.441555	-0.578954	-0.593979	-0.201906	0.154048
TIR1	-0.367346	-0.241443	-0.197204	-0.00808356	0.199156	0.393306	0.550021	0.677563	0.240798	-0.486547	-0.491505	-0.491696	-0.310131	-0.0817052	0.0209321	0.146874	0.410902	0.99196
SUT508	-1.06653	-0.229888	-0.0946109	0.0546583	0.102976	0.0529556	-0.0276493	-0.0102849	-0.260152	-0.714843	-0.142236	0.219089	0.479054	0.576634	0.371559	0.149623	0.203804	0.550076
PRE1	2.81592	3.41009	3.62785	3.73472	3.76902	3.81059	3.87076	3.9639	4.21847	3.32985	3.39519	3.56627	3.68848	3.72131	3.59185	3.47295	3.4915	3.64681
CUT550	-1.83045	-2.11474	-2.20226	-2.3487	-2.44224	-2.45358	-2.43089	-2.37698	-2.17859	-2.45053	-2.31401	-2.22217	-2.21883	-2.25955	-2.29091	-2.29206	-2.23106	-2.25736
PRP22	0.669507	0.893839	0.923024	1.05101	1.17252	1.18223	1.12573	1.01699	1.19944	0.93334	1.10753	1.19802	1.31527	1.39205	1.35406	1.29128	1.29031	1.29802
HEM14	1.01507	2.07613	2.34819	2.39634	2.34137	2.34122	2.31902	2.25495	2.45954	0.905215	1.58249	1.83412	1.91019	1.89818	1.87887	1.8406	1.81761	1.85294
BUD25	-1.6114	-1.84857	-1.79057	-1.83168	-1.90332	-1.98189	-2.0316	-2.06885	-1.97078	-2.14795	-1.99887	-1.94941	-2.09039	-2.23001	-2.14855	-2.03448	-2.03582	-2.14799
FAA2	1.92567	3.55171	3.77061	3.66618	3.3966	3.21159	2.91218	2.47826	1.95289	2.42466	3.32116	3.61944	3.58988	3.41179	3.29432	3.12279	2.83651	2.49942
SUT509	-0.66114	0.0740214	0.216212	0.325093	0.368616	0.438526	0.553357	0.774871	0.777977	-0.155989	0.375455	0.466825	0.480654	0.452387	0.413144	0.363772	0.348377	0.538857
BIM1	0.978749	0.780277	0.60691	0.557144	0.588421	0.575653	0.617767	0.749883	1.69155	0.995918	0.666385	0.564292	0.582469	0.626221	0.56266	0.560883	0.784657	0.960082
AFG3	2.95475	2.86709	2.70269	2.63203	2.60112	2.59749	2.5518	2.4132	2.09689	2.37314	2.26855	2.25291	2.28595	2.31479	2.25692	2.16003	2.04439	2.08169
SPC25	2.02595	1.92633	1.74859	1.57982	1.48986	1.51731	1.59208	1.68117	1.90784	1.60828	1.62565	1.48492	1.29239	1.1766	1.29833	1.43092	1.40791	1.26318
SUT090	0.189571	-0.498918	-0.378286	-0.439846	-0.529594	-0.458628	-0.297789	-0.251107	-0.539028	0.0286811	0.0129915	-0.183444	-0.460146	-0.646089	-0.503586	-0.336447	-0.318505	-0.79419
SUT510	0.492779	0.645237	0.766486	0.789642	0.749623	0.664681	0.527444	0.35378	0.0337553	0.257264	0.732324	0.814195	0.770943	0.725521	0.832782	0.906557	0.841354	0.651149
ISC1	1.89363	2.02746	1.84932	1.62915	1.42741	1.31176	1.23579	1.15964	1.42763	1.20938	1.42147	1.33999	1.13272	0.943017	0.919305	0.88944	0.724555	0.667198
SBH2	3.05947	3.40128	3.48847	3.3095	3.08636	3.0492	3.07023	3.04889	3.07281	3.25219	3.50411	3.59139	3.56668	3.48372	3.33748	3.22223	3.29167	3.40076
SUT511	-0.910562	0.444031	0.806124	0.739068	0.538754	0.576432	0.624573	0.619532	0.192445	0.117042	0.319782	0.574501	0.577551	0.482215	0.434553	0.483463	0.665308	0.830674
GPA2	4.40239	4.29437	4.19462	4.15496	4.14057	4.08311	3.90988	3.54175	3.31664	3.45024	3.71274	3.8227	3.91595	3.97119	3.98307	3.91446	3.77503	3.39114
RPN3	3.23581	3.76731	3.83232	3.95513	4.06654	4.16103	4.23007	4.3089	4.36413	3.50009	3.61563	3.74656	3.87661	3.9511	3.90741	3.8584	3.89238	3.9978
SRB4	0.849178	0.907488	0.840201	0.938004	1.05482	1.00253	0.891785	0.795431	1.16119	1.08854	0.901787	0.918376	1.05574	1.17388	1.08868	0.988713	1.00881	1.14614
PRO3	3.43098	3.11703	3.12996	3.31897	3.53803	3.65412	3.75884	3.85608	4.10581	3.23526	2.43408	2.30064	2.40131	2.64759	2.91627	3.12658	3.10551	3.16539
YER023C-A	-1.03402	0.46315	0.315766	-0.26336	-0.98493	-1.52064	-1.92232	-1.9933	-1.67991	-1.40533	0.283241	0.465748	0.0463209	-0.588001	-1.0145	-1.36033	-1.5557	-1.38797
YAT2	4.589	5.5804	5.49299	5.18795	4.86724	4.82192	4.82419	4.82593	4.8288	4.54806	5.29566	5.34599	5.22942	5.01721	4.76531	4.52228	4.40916	4.63294
SUT512	-1.67607	-1.80763	-1.89501	-2.04197	-2.14747	-2.13292	-2.10929	-2.15165	-2.17016	-2.07296	-1.98415	-2.04966	-2.18241	-2.29236	-2.23486	-2.14174	-2.10762	-2.25837
GCD11	3.30192	2.72584	2.38885	2.47211	2.68714	2.75802	2.79127	2.83363	2.96995	3.43474	2.34639	2.0651	2.12861	2.33614	2.43314	2.49522	2.47416	2.60264
CHO1	3.33565	3.97612	4.1901	4.23964	4.10239	3.81814	3.51889	3.34563	3.12992	3.45064	3.01373	2.99825	3.20842	3.43777	3.44991	3.32779	3.04781	2.90746
GAL83	2.17166	1.8549	1.74755	1.86373	2.04641	2.09586	2.12889	2.18996	2.68878	1.701	1.54745	1.49556	1.53427	1.6087	1.66156	1.72471	1.80818	1.92869
CUT107	-1.74418	-2.03994	-2.17647	-2.19372	-2.18412	-2.25788	-2.30162	-2.2018	-2.17729	-2.10674	-2.04168	-2.18201	-2.30445	-2.37627	-2.28738	-2.16836	-2.11197	-2.30616
CUT108	-0.725763	-0.887375	-1.19315	-1.49196	-1.66538	-1.57177	-1.48855	-1.63165	-1.8685	-1.19734	-1.10414	-1.06107	-1.16257	-1.28103	-1.3473	-1.4157	-1.40032	-1.64706
MIG3	-1.01261	-0.651861	-0.504337	-0.370269	-0.255027	-0.15109	-0.124407	-0.209546	-0.383324	-0.998627	-0.485242	-0.280681	-0.241691	-0.269943	-0.198798	-0.101924	-0.0116994	-0.195445
SMB1	0.386591	0.555369	0.596138	0.509225	0.347967	0.0788939	-0.0433722	0.206176	1.14237	0.643442	0.397179	0.44952	0.575911	0.62545	0.379299	0.201504	0.405336	0.688464
CHZ1	1.4775	2.09993	2.2213	2.11618	1.88813	1.56012	1.30055	1.24182	2.0328	2.31625	2.20472	2.28957	2.35249	2.2925	1.94829	1.69045	1.88277	1.93958
YPT31	2.61197	2.69256	2.70206	2.77437	2.80331	2.71275	2.59514	2.49595	2.51689	2.84996	2.56625	2.53583	2.56948	2.61112	2.55522	2.47368	2.38013	2.44803
FIR1	0.282259	0.975751	1.00786	0.842215	0.629676	0.556261	0.548343	0.592976	0.81673	1.0885	0.741767	0.631339	0.702101	0.785473	0.659785	0.530488	0.540108	0.789908
ZRG8	1.40948	1.82134	1.89251	2.0012	2.06632	1.97782	1.89142	1.97759	2.36956	1.36703	1.65434	1.78431	1.95954	2.06919	1.94024	1.75578	1.66893	1.97964
YER034W, EDC2	2.07343	2.74258	2.79671	2.62329	2.39093	2.2963	2.17911	1.97839	1.7138	1.88233	2.50971	2.72763	2.73878	2.65102	2.56287	2.43351	2.2712	2.20694
CUT551	-1.14007	-1.18671	-1.01113	-1.04443	-1.16362	-1.2752	-1.3389	-1.34374	-1.31685	-1.1319	-1.24465	-1.20962	-1.33233	-1.4566	-1.39351	-1.26013	-1.19817	-1.30369
ARB1	3.32449	2.8059	2.81514	3.09975	3.42776	3.58656	3.67359	3.68584	3.59158	3.75345	2.78018	2.69445	2.94062	3.30535	3.53431	3.66501	3.58863	3.55157
PHM8	1.28725	2.93856	3.49431	3.81771	3.91191	3.84	3.62889	3.38343	3.23894	1.36634	2.58782	3.31951	3.73729	3.86605	3.7056	3.44992	3.31596	3.21463
KRE29	-0.832174	-0.250839	-0.243463	-0.0683676	0.103057	0.160711	0.188216	0.287971	0.488105	-0.117784	0.0242898	0.0197281	0.0466576	0.0945535	0.129983	0.117953	0.0133595	0.173373
HVG1, YER039C-A	-0.136302	0.542584	0.584923	0.714519	0.815954	0.897468	0.951225	1.05694	0.744901	0.0739024	1.11059	1.22616	1.23775	1.22075	1.28375	1.25589	1.07099	1.03149
FMP49	-0.826038	-1.32105	-1.44561	-1.63665	-1.77241	-1.79721	-1.74732	-1.69792	-1.32006	-1.18237	-1.30561	-1.4405	-1.60107	-1.69685	-1.62958	-1.54055	-1.55152	-1.62462
GLN3	1.38725	2.42357	2.35795	2.32685	2.2935	2.27736	2.18766	2.07334	1.91113	1.68335	2.50929	2.62227	2.54767	2.38211	2.19146	1.98046	1.83175	2.02827
YEN1	0.546187	0.959904	0.993422	1.087	1.16953	1.18318	1.17343	1.17176	1.5753	0.882897	1.20142	1.29702	1.29745	1.2899	1.35906	1.42003	1.40339	1.46456
MXR1	0.717884	1.67266	2.01529	2.31684	2.51505	2.64266	2.79248	3.06315	3.3777	2.14415	2.15684	2.35486	2.57565	2.71478	2.61483	2.53296	2.69396	2.95169
SAH1	4.50637	3.00167	2.79075	3.18222	3.60017	3.42293	3.12036	2.92047	2.67863	4.31071	2.01789	1.54068	1.86542	2.47246	2.73847	2.81954	2.60616	2.43572
ERG28	1.47973	2.53659	2.82032	3.10904	3.28074	3.39412	3.42523	3.38491	2.93567	2.53573	2.5708	2.68885	2.90015	3.11041	3.21369	3.23527	3.14444	3.21401
MEI4	-1.41663	-0.84375	-0.61765	-0.118666	0.512424	1.21944	1.89616	2.56854	2.70576	-1.25518	-1.00294	-0.531773	-0.221418	0.00790707	0.174448	0.436642	0.873117	1.61998
CUT109	-1.86112	-1.88588	-1.96826	-2.12606	-2.28425	-2.36131	-2.38673	-2.40232	-2.34948	-2.08013	-1.92367	-2.03344	-2.13336	-2.19754	-2.14143	-2.08167	-2.09571	-2.16427
ACA1	0.339918	1.24993	1.38886	1.50902	1.66415	1.9557	2.05215	1.77126	1.14321	0.181787	0.678769	0.889329	1.10051	1.27248	1.32078	1.32595	1.37873	1.7683
SUT513	-0.996112	-0.493209	-0.494635	-0.437575	-0.429884	-0.522855	-0.689558	-0.84268	-1.20299	-1.38182	-0.188254	-0.0508345	-0.100429	-0.238146	-0.294139	-0.420861	-0.618581	-0.980188
SPO73	-0.106409	0.971552	1.03903	0.931315	0.716847	0.522552	0.451622	0.704729	1.23877	0.0222247	1.15102	1.4987	1.37522	1.0705	0.862345	0.704638	0.650327	0.802793
YER046W-A	-1.69781	-1.5666	-1.68999	-1.90827	-2.05044	-1.94308	-1.81175	-1.76255	-1.90013	-1.94464	-1.71802	-1.62176	-1.53205	-1.48155	-1.49171	-1.44388	-1.12084	-1.24767
SAP1	1.90115	1.79734	1.67258	1.75271	1.90149	1.92301	1.85534	1.66981	2.06817	1.61631	1.71245	1.73713	1.84925	1.96194	1.9487	1.9038	1.9259	2.08869
CAJ1	2.76586	2.77316	2.6965	2.59801	2.48882	2.29471	2.09325	1.89027	2.54662	2.70486	2.40002	2.40711	2.42631	2.43358	2.3349	2.24771	2.24084	2.35896
YERCdelta8	-0.0272344	0.592136	0.715332	0.99874	1.15505	0.931666	0.549093	0.196475	-0.0167436	0.829249	0.748376	0.659996	0.752648	0.835801	0.703373	0.517417	0.409606	0.357018
ISD11	1.3576	2.51856	2.70706	2.87103	2.92965	2.9531	2.91626	2.85842	2.61155	2.56985	2.98928	3.20079	3.19203	3.06519	2.86396	2.69737	2.70386	2.91339
TPA1	0.401514	0.840452	0.960382	1.21326	1.37682	1.26313	1.02353	0.803721	0.535239	1.52455	0.893743	0.854514	1.05036	1.2762	1.25267	1.132	0.968246	0.88103
RSM18	2.18649	1.59889	1.52593	1.31292	1.10715	0.906306	0.915206	1.2568	2.28189	1.98662	1.36802	1.33199	1.54942	1.67888	1.18564	0.764871	1.06214	1.75167
JHD1	0.438059	1.10279	1.20397	1.29882	1.33017	1.29371	1.22559	1.19809	1.22888	0.761349	1.24641	1.44915	1.45531	1.38676	1.33518	1.26012	1.15117	1.18196
HOM3	1.65333	3.90001	4.29441	4.34154	4.17239	4.08023	3.87977	3.60454	2.98706	2.20633	3.88157	4.25967	4.21809	3.94542	3.54855	3.02051	2.45136	2.66599
PIC2	2.55806	3.55215	3.68589	3.62597	3.45405	3.30445	3.05042	2.66336	2.28538	2.76663	3.14396	3.26447	3.21061	3.13344	3.17476	3.15053	2.88742	2.75136
YER053C-A	2.35771	4.47094	5.13078	5.30488	5.23412	5.29135	5.33395	5.42683	5.16911	4.18676	4.62073	5.02876	5.29201	5.49382	5.72517	5.87873	5.76424	5.83323
CUT553	0.436893	2.06274	2.59565	2.79831	2.84522	2.94329	2.97693	2.9535	3.13087	0.433705	1.65268	2.31099	2.5232	2.49012	2.43263	2.46517	2.74026	3.09572
CUT110	-0.831322	-1.59447	-1.73664	-1.75064	-1.74281	-1.81784	-1.85132	-1.78388	-2.05259	-1.03512	-1.73239	-1.95008	-1.95643	-1.84395	-1.74974	-1.71172	-1.84665	-1.82185
GIP2	0.870442	2.49516	2.95904	3.03333	2.97032	3.025	3.0545	3.04159	3.46786	0.744709	2.00568	2.60455	2.72163	2.63888	2.63586	2.70174	2.88479	3.23374
HIS1	1.15206	3.08741	3.14183	3.17157	3.0728	2.85973	2.53634	2.27923	2.16007	1.90866	3.22214	3.4294	3.19181	2.77352	2.40395	1.98324	1.55941	1.49842
FCY2	1.45518	2.5653	3.01063	3.50708	3.85503	3.96403	3.95128	3.98329	3.58685	3.21058	2.70301	2.53356	2.65947	2.94206	3.25586	3.5032	3.54199	3.5226
CUT554	-1.58917	-1.73103	-1.7479	-1.70802	-1.64211	-1.6021	-1.47742	-1.18809	-0.654093	-1.27372	-1.80971	-1.90786	-1.76696	-1.54356	-1.44416	-1.39395	-1.35262	-1.32672
SUT091	0.192255	1.44378	1.45536	1.05447	0.578092	0.527584	0.714951	1.12728	1.32557	1.38554	1.52511	1.6053	1.53068	1.3713	1.13113	0.934464	0.870669	1.27343
RPL34A	-0.368784	-0.978749	-1.09966	-1.02019	-0.895692	-0.842523	-0.710347	-0.40745	-0.368784	1.29755	0.881259	1.07593	1.18822	1.17202	0.843403	0.595563	0.774995	0.927652
[truncated: 5,824 more rows]
