# Supplementary material for: Temporal Expression Profiling Identifies Pathways Mediating Effect of Causal Variant on Phenotype
Source: PLoS Genet. 2015 Jun 3;11(6):e1005195. doi: 10.1371/journal.pgen.1005195 (PMC4454590; doi:10.1371/journal.pgen.1005195)
Supplement: S4 Table — (XLS) [file pgen.1005195.s014.xls]

## Sheet: EDGE
Rank	Gene Name	P-Value	Q-Value
1	URH1	2.58621e-06	0.012
2	PMT3	4.88506e-06	0.012
3	CIK1	5.17241e-06	0.012
4	TUB3	1.36494e-05	0.0139248		Rank according to EDGE analysis P-value
5	SUT039	1.59483e-05	0.0139248
6	FUS3	2.31322e-05	0.0139248
7	SUT655	2.31322e-05	0.0139248
8	YDR387C	2.37069e-05	0.0139248
9	YOL024W	2.67241e-05	0.0139248
10	YUH1	3.00287e-05	0.0139248
11	PUS1	3.31897e-05	0.0139248
12	YKR005C	3.3908e-05	0.0139248
13	YBR113W	3.66379e-05	0.0139248
14	YFR026C	4.18103e-05	0.0139248
15	ERG9	4.32471e-05	0.0139248
16	YBR261C	4.51149e-05	0.0139248
17	SUT170	4.51149e-05	0.0139248
18	YER076C	4.66954e-05	0.0139248
19	HIM1	4.66954e-05	0.0139248
20	MMM1	5e-05	0.0139248
21	ALP1	5.24425e-05	0.0139248
22	AVT2	5.54598e-05	0.0139248
23	SUT082	5.74713e-05	0.0139248
24	SUT616	5.97701e-05	0.0139248
25	YDR029W	5.97701e-05	0.0139248
26	SNR11	5.99138e-05	0.0139248
27	CHA4	6.27874e-05	0.0139248
28	CDA1	6.36494e-05	0.0139248
29	YBR196C-A	6.62356e-05	0.0139248
30	TGL3	7.19828e-05	0.0139248
31	APC1, YNL170W	7.81609e-05	0.0139248
32	MPS2	7.9023e-05	0.0139248
33	YOR093C	8.04598e-05	0.0139248
34	SUT328	8.31897e-05	0.0139248
35	SUT546	8.33333e-05	0.0139248
36	YLL017W, SDC25	9.87069e-05	0.0139248
37	ENT4	9.91379e-05	0.0139248
38	YDR034W-B	0.000103305	0.0139248
39	URA8	0.000111638	0.0139248
40	TVP38	0.000115517	0.0139248
41	YOL159C	0.000115948	0.0139248
42	YOR262W	0.000116236	0.0139248
43	SUT070	0.00011681	0.0139248
44	SUT187	0.000116954	0.0139248
45	SUT569	0.000117385	0.0139248
46	YPL080C	0.000117529	0.0139248
47	YPL199C	0.000119684	0.0139248
48	GPA2	0.000120546	0.0139248
49	MLC1	0.00012227	0.0139248
50	YDL007C-A	0.000128017	0.0139248
51	RRM3	0.000129741	0.0139248
52	SUT438	0.000130316	0.0139248
53	SUT147	0.000134483	0.0139248
54	SUT342	0.000134626	0.0139248
55	YNL024C-A	0.000136494	0.0139248
56	ALD3	0.000136638	0.0139248
57	RAD55	0.000136782	0.0139248
58	FUS2	0.000138649	0.0139248
59	OPI1	0.000139081	0.0139248
60	YIL100W, SGA1	0.000146121	0.0139248
61	ATG15	0.000153592	0.0139248
62	TKL1	0.000153879	0.0139248
63	BSC2	0.000155172	0.0139248
64	PSA1	0.000155603	0.0139248
65	DIN7	0.000158621	0.0139248
66	SUT582	0.000162644	0.0139248
67	GNA1	0.000171695	0.0139248
68	FMP42	0.000173851	0.0139248
69	GIP1	0.000173994	0.0139248
70	DAN4	0.000179167	0.0139248
71	SUT653	0.000180172	0.0139248
72	TEP1	0.000180603	0.0139248
73	YIL029W-A	0.000184339	0.0139248
74	YPL113C	0.000184339	0.0139248
75	RCK1	0.000188506	0.0139248
76	ADD66	0.000189081	0.0139248
77	CLB4	0.000192098	0.0139248
78	HMG2	0.000192098	0.0139248
79	YNL320W, YNL319W	0.000199282	0.0139248
80	DEP1	0.000201149	0.0139248
81	PCL9	0.000202874	0.0139248
82	SUT172	0.000203592	0.0139248
83	UBC7	0.000203879	0.0139248
84	MRK1	0.000210345	0.0139248
85	YAR023C	0.000210489	0.0139248
86	SCW11	0.000212356	0.0139248
87	YSW1	0.0002125	0.0139248
88	YMR111C	0.000213937	0.0139248
89	SUT780	0.00021408	0.0139248
90	THI3	0.000214224	0.0139248
91	PRY3	0.000214224	0.0139248
92	SPO11	0.000214224	0.0139248
93	YLR342W-A, GAS2	0.000214512	0.0139248
94	TEL2	0.000214799	0.0139248
95	DTR1	0.000215374	0.0139248
96	TYR1	0.00021681	0.0139248
97	PML1	0.000218391	0.0139248
98	SEO1	0.000219971	0.0139248
99	YNR034W-A	0.000221121	0.0139248
100	SUT824	0.000222414	0.0139248
101	LYS12	0.000226006	0.0139248
102	CDC14	0.000226149	0.0139248
103	YOL050C	0.000227012	0.0139248
104	FIN1	0.000227299	0.0139248
105	SNR37	0.000232184	0.0139248
106	IRC9, YAK1	0.000232759	0.0139248
107	CDA2	0.000237644	0.0139248
108	MRPL8	0.000238506	0.0139248
109	RAD14	0.000238506	0.0139248
110	HPF1	0.000239368	0.0139248
111	SUT558	0.000241236	0.0139248
112	SUT769	0.000241379	0.0139248
113	YLR177W	0.000241379	0.0139248
114	RPS8B	0.00024296	0.0139248
115	PIR1	0.000243103	0.0139248
116	LIP2	0.000246983	0.0139248
117	PHS1	0.000246983	0.0139248
118	CTP1	0.00024842	0.0139248
119	DCI1	0.00024842	0.0139248
120	YDR426C	0.00024842	0.0139248
121	BRR1	0.000248707	0.0139248
122	YLR400W	0.000250144	0.0139248
123	HEM4	0.000251149	0.0139248
124	YPR027C	0.000252442	0.0139248
125	PDR11	0.000252586	0.0139248
126	AVT4	0.000253879	0.0139248
127	YPT1	0.000256609	0.0139248
128	ARP10	0.000262356	0.0139248
129	RTG2	0.000263218	0.0139248
130	YJL160C	0.000264655	0.0139248
131	NHP6A, YPR053C	0.000264943	0.0139248
132	SMK1	0.000265805	0.0139248
133	YGR110W	0.000266092	0.0139248
134	DPP1	0.000270833	0.0140672
135	AAD14	0.000273563	0.0141037
136	GTT3	0.000278736	0.0142609
137	YDR249C, YDR250C	0.000281466	0.0142609
138	HRT1	0.000282759	0.0142609
139	MET3	0.0002875	0.0143957
140	HFM1	0.000291092	0.0144714
141	YLR101C, APC9	0.000296121	0.014617
142	ADP1	0.00030431	0.0148813
143	SUT163	0.000308333	0.0148813
144	ALE1	0.000309914	0.0148813
145	SPR1	0.000311925	0.0148813
146	SUT592	0.000313362	0.0148813
147	SUT327	0.000316236	0.0148813
148	FPR1	0.000318534	0.0148813
149	ACS2	0.000320977	0.0148813
150	SUT139	0.000321983	0.0148813
151	SUT089	0.000323994	0.0148813
152	SUT052	0.000327155	0.0148813
153	ADH4	0.000331753	0.0148813
154	YMR193C-A	0.000332615	0.0148813
155	IML3	0.000336782	0.0148813
156	YNL092W	0.000337356	0.0148813
157	YDL144C	0.000339799	0.0148813
158	RPS22B, SNR44	0.000339799	0.0148813
159	MEC3	0.000340805	0.0148813
160	SPO1	0.000342098	0.0148813
161	JHD1	0.000345833	0.0148827
162	MAP2	0.000346408	0.0148827
163	SPO75	0.000354167	0.014976
164	YIL032C	0.000354885	0.014976
165	SUT540	0.000357759	0.014976
166	YBL062W	0.000358333	0.014976
167	SPC24	0.000359339	0.014976
168	PET18, MAK31	0.00036954	0.0150568
169	PMT1	0.000381466	0.0150568
170	ERG7	0.000384052	0.0150568
171	YJL218W	0.000384626	0.0150568
172	SUT753	0.000384626	0.0150568
173	SUT361	0.000385058	0.0150568
174	GDT1	0.000385632	0.0150568
175	VPS9	0.000386063	0.0150568
176	UBC11	0.000386638	0.0150568
177	YGR161W-C	0.000392672	0.0150568
178	YOL019W	0.000395402	0.0150568
179	RBL2	0.000398851	0.0150568
180	YAR028W, YAR029W	0.000399856	0.0150568
181	SUT479	0.000401868	0.0150568
182	CLB1	0.000403017	0.0150568
183	NAS2	0.00040819	0.0150568
184	NSG1	0.000411638	0.0150568
185	DNF2, YDR094W	0.000411925	0.0150568
186	SUT287	0.000416379	0.0150568
187	ECM5	0.00041681	0.0150568
188	CTR3	0.000418103	0.0150568
189	RAS2, YNL097C-B	0.000421983	0.0150568
190	DSE4	0.000423994	0.0150568
191	YJL043W	0.000426724	0.0150568
192	AGA2	0.000427011	0.0150568
193	SMA1	0.000428017	0.0150568
194	EMI2	0.000430316	0.0150568
195	CSR2_a	0.000433908	0.0150568
196	KIN3	0.000435776	0.0150568
197	TPN1	0.000436925	0.0150568
198	EAF3	0.000440086	0.0150568
199	OST5	0.000440086	0.0150568
200	TRM13	0.00044023	0.0150568
201	PPM1	0.000450144	0.0150568
202	VPS38	0.000453161	0.0150568
203	CDC23	0.00045431	0.0150568
204	MFA2	0.000457328	0.0150568
205	SUT631	0.000457328	0.0150568
206	PUT3	0.000459195	0.0150568
207	YCL001W-B	0.0004625	0.0150568
208	CAR2	0.000462787	0.0150568
209	FAR11	0.000462931	0.0150568
210	YLR241W	0.000465661	0.0150568
211	YDR089W	0.000465661	0.0150568
212	TRM12	0.000466667	0.0150568
213	ARR3	0.000466667	0.0150568
214	YOR053W	0.000468103	0.0150568
215	CYB2	0.000474138	0.0150568
216	RPL26A	0.000476006	0.0150568
217	SUT275	0.000476293	0.0150568
218	PUS6	0.000477586	0.0150568
219	YEL009C-A	0.000480172	0.0150568
220	PRM5	0.000481322	0.0150568
221	SPO74	0.000481609	0.0150568
222	SUT153	0.000489655	0.0150568
223	YOL079W	0.000489943	0.0150568
224	URA10	0.000489943	0.0150568
225	CDC26	0.000490517	0.0150568
226	YGR122C-A	0.000490517	0.0150568
227	SPC29	0.000493678	0.0150568
228	SUT737	0.000494397	0.0150568
229	FIG1	0.000495402	0.0150568
230	YOR200W	0.000510201	0.0153578
231	SWD1	0.000511925	0.0153578
232	YDR476C	0.000511925	0.0153578
233	SST2	0.000515086	0.0153803
234	SGO1	0.000517098	0.0153803
235	SUT666	0.000520977	0.0154298
236	ALG6	0.000526293	0.0155041
237	ALD6	0.000532328	0.0155041
238	YMR007W	0.000535776	0.0155041
239	ZPS1	0.000538506	0.0155041
240	SUT725	0.000538937	0.0155041
241	TYS1	0.000540517	0.0155041
242	YDR056C	0.000543678	0.0155041
243	YLR307C-A	0.000545977	0.0155041
244	STU2	0.000546121	0.0155041
245	YEL068C	0.000546264	0.0155041
246	DIT2	0.000547988	0.0155041
247	YFL040W	0.00055431	0.0155847
248	CBT1	0.000555316	0.0155847
249	GAT1_b	0.000566667	0.0158394
250	YDR374W-A	0.000580747	0.0161394
251	PSF1	0.00058204	0.0161394
252	RRT12	0.000585345	0.0161667
253	SUT138	0.000592241	0.0162362
254	MAC1	0.000592529	0.0162362
255	PRM6	0.000597988	0.0163216
256	YKL044W	0.000601006	0.0163398
257	SOL1	0.00060704	0.0163992
258	YOR073W-A	0.000607902	0.0163992
259	CLB6	0.000616092	0.0164624
260	SUT481	0.000621121	0.0164624
261	UGX2	0.000621408	0.0164624
262	PCK1_a	0.000625862	0.0164624
263	YNR070W	0.000628017	0.0164624
264	MSH5_b	0.000628592	0.0164624
265	YNR061C	0.000628736	0.0164624
266	REV7	0.000635776	0.0164624
267	SUT346	0.000638506	0.0164624
268	SUT071	0.000642816	0.0164624
269	MLF3	0.000648419	0.0164624
270	SPO20	0.000649569	0.0164624
271	OPI3	0.000649569	0.0164624
272	SUT836	0.000650862	0.0164624
273	NKP1	0.00065158	0.0164624
274	HXT14	0.000653736	0.0164624
275	ADY4	0.000654023	0.0164624
276	GUS1	0.000654885	0.0164624
277	VPH1	0.000656466	0.0164624
278	YER107W-A	0.000659052	0.0164624
279	YGR015C	0.000659914	0.0164624
280	YPR077C	0.000664081	0.0164626
281	SNR189	0.000664655	0.0164626
282	SUT415	0.000676293	0.0166915
283	YHR173C	0.000681178	0.0166939
284	SIC1	0.000684914	0.0166939
285	YDRWdelta31	0.00069023	0.0166939
286	YKL070W	0.000692529	0.0166939
287	DCR2	0.000699856	0.0166939
288	YKR047W	0.0007	0.0166939
289	YDL114W	0.000700287	0.0166939
290	USA1	0.000700718	0.0166939
291	SSO2	0.000702011	0.0166939
292	PGA2	0.00070431	0.0166939
293	STB6	0.000704885	0.0166939
294	YDR119W	0.000705172	0.0166939
295	YGR016W	0.000712213	0.0167643
296	YER085C	0.000714224	0.0167643
297	FUS1	0.000715374	0.0167643
298	YLL006W-A	0.000732328	0.0170299
299	HHF2	0.000734052	0.0170299
300	RXT3	0.000736351	0.0170299
301	SAM35	0.000736494	0.0170299
302	YNL057W	0.000743678	0.0170506
303	YMR252C, YMR253C	0.000743678	0.0170506
304	PRE3	0.000747557	0.0170506
305	ARR1	0.000748132	0.0170506
306	GSC2	0.000753305	0.0170506
307	PSF3	0.000754167	0.0170506
308	YGR114C	0.000761925	0.0170506
309	YJR061W	0.000763649	0.0170506
310	BSC6	0.000765086	0.0170506
311	STE4	0.000766236	0.0170506
312	YOR314W	0.000766954	0.0170506
313	SIR1	0.000768822	0.0170506
314	YMR052C-A, STB2	0.000771552	0.0170506
315	QDR1	0.000772701	0.0170506
316	FUI1	0.000774138	0.0170506
317	CNN1	0.000779885	0.0170627
318	OSH6	0.000781609	0.0170627
319	TSA2	0.00078204	0.0170627
320	SUT108	0.000789799	0.0171781
321	SNR65	0.000794109	0.0172181
322	PTK2	0.000801581	0.0172848
323	YBR285W	0.000802155	0.0172848
324	ECM33	0.000814512	0.0174969
325	SUT509	0.000819971	0.0175152
326	SUT475	0.00082227	0.0175152
327	SUT802	0.000825287	0.0175152
328	GUD1	0.000825431	0.0175152
329	PIS1	0.000831466	0.0175897
330	LSM6	0.000836782	0.0176485
331	GOR1	0.000841092	0.0176537
332	SRL3	0.000844397	0.0176537
333	SUT767	0.000847126	0.0176537
334	YER181C	0.000849713	0.0176537
335	YBR109W-A, ALG1	0.000849713	0.0176537
336	SUT321	0.00085431	0.0176964
337	SUT606	0.000860201	0.0177434
338	ADE12	0.000862213	0.0177434
339	DEM1	0.000865086	0.0177434
340	SUT459	0.00087342	0.0177434
341	GMH1	0.000874282	0.0177434
342	MIP1	0.000874282	0.0177434
343	MSL1	0.000874425	0.0177434
344	YGR017W	0.000879741	0.0177679
345	APC4, YDR118W-A	0.000881609	0.0177679
346	NQM1	0.000884052	0.0177679
347	YOR1	0.000889081	0.0177679
348	GPX2	0.000889368	0.0177679
349	HHF1	0.000890948	0.0177679
350	DGA1	0.000895259	0.0178029
351	CPR2	0.000903448	0.0179145
352	YDL186W	0.000911207	0.0179745
353	IRC18	0.000911638	0.0179745
354	YGR240C-A	0.000914943	0.0179887
355	SUT461	0.000935345	0.0181833
356	SUT055	0.000936782	0.0181833
357	SUT316	0.000937069	0.0181833
358	IRS4	0.000940086	0.0181833
359	DIG2	0.00094023	0.0181833
360	WWM1	0.000940517	0.0181833
361	PHO90	0.000944253	0.018205
362	COG1	0.000951437	0.0182195
363	PEX5	0.000954167	0.0182195
364	FEN2	0.000955316	0.0182195
365	SUT110	0.000961925	0.0182195
366	CLG1	0.000964368	0.0182195
367	YFL013W-A	0.000964368	0.0182195
368	EEB1	0.00096523	0.0182195
369	SUT608	0.000965948	0.0182195
370	NDT80	0.000968822	0.0182243
371	GCY1	0.000973419	0.0182416
372	YIL077C	0.000982902	0.0182416
373	BUD4	0.000984626	0.0182416
374	SUT323	0.000992816	0.0182416
375	YPL257W	0.000997845	0.0182416
376	PTR3	0.000999569	0.0182416
377	SPS22	0.00100302	0.0182416
378	BIG1	0.0010033	0.0182416
379	PSK2_a	0.00100445	0.0182416
380	SUT609	0.00100718	0.0182416
381	ADH7	0.0010148	0.0182416
382	YGR190C	0.00101552	0.0182416
383	CWC21	0.0010181	0.0182416
384	NAP1	0.00101882	0.0182416
385	YKL222C	0.00101954	0.0182416
386	SUT501	0.00102198	0.0182416
387	YLR290C	0.00102342	0.0182416
388	YPR197C	0.00103118	0.0182416
389	PPS1	0.00103405	0.0182416
390	SUT515	0.00103865	0.0182416
391	NPP2	0.00104353	0.0182416
392	YPL152W-A, RRD2	0.00104684	0.0182416
393	YML119W	0.00104741	0.0182416
394	PEX27	0.00104928	0.0182416
395	UGA2	0.00105057	0.0182416
396	YLR437C	0.00105201	0.0182416
397	SPO21	0.00105273	0.0182416
398	RCR1	0.00105431	0.0182416
399	YLR179C	0.00105762	0.0182416
400	RKM1	0.00105991	0.0182416
401	YPS1	0.00106121	0.0182416
402	SUT072	0.00106667	0.0182416
403	SUT001	0.00107112	0.0182416
404	IRC21, YMR074C	0.00107227	0.0182416
405	DIG1	0.00107371	0.0182416
406	BTS1	0.00107428	0.0182416
407	GAT3	0.00107744	0.0182416
408	SUT448	0.0010806	0.0182416
409	SUT357	0.00108147	0.0182416
410	SUT401	0.00108175	0.0182416
411	DAK1	0.00108434	0.0182416
412	ALG14	0.00108592	0.0182416
413	SAE2	0.00108664	0.0182416
414	SUT194	0.00109009	0.0182416
415	MAM1	0.00109195	0.0182416
416	SUT073	0.0010921	0.0182416
417	YKL071W	0.00109971	0.0182416
418	FCY22	0.00110043	0.0182416
419	GAT4	0.00110546	0.0182416
420	ERG2	0.00110948	0.0182416
421	YOR164C	0.00111034	0.0182416
422	RHO2	0.00111149	0.0182416
423	LTP1	0.00111465	0.0182416
424	MSH4	0.00112399	0.0182416
425	COS8	0.00113118	0.0182416
426	ATG13	0.00113305	0.0182416
427	SUT200	0.00113966	0.0182416
428	MHP1	0.00114167	0.0182416
429	YLL029W	0.00114267	0.0182416
430	YNR065C, YNR066C	0.00114813	0.0182416
431	SUT078	0.00115431	0.0182416
432	TNA1	0.00115445	0.0182416
433	YEL067C	0.0011546	0.0182416
434	MTM1	0.00115532	0.0182416
435	DFR1	0.00115661	0.0182416
436	SYS1	0.00116279	0.0182416
437	YDL086W	0.00116322	0.0182416
438	EGT2	0.00116552	0.0182416
439	YIP1	0.00116983	0.0182416
440	YDL172C	0.0011704	0.0182416
441	IRC4	0.00117083	0.0182416
442	RGT2	0.0011727	0.0182416
443	PRR2	0.00117773	0.0182416
444	VBA2	0.00118549	0.0182416
445	OCA1	0.00118578	0.0182416
446	tQ(UUG)E2	0.00118793	0.0182416
447	CHS3	0.00118908	0.0182416
448	ATG14	0.00119195	0.0182416
449	YPL247C	0.0011931	0.0182416
450	YIG1	0.00119382	0.0182416
451	CAC2	0.00119512	0.0182416
452	SUT062	0.00119598	0.0182416
453	COG4	0.00119641	0.0182416
454	PTH2	0.00119828	0.0182416
455	TLC1	0.00120618	0.0182416
456	SUT210	0.00121106	0.0182416
457	DAL82	0.00121135	0.0182416
458	FRM2	0.00121207	0.0182416
459	CDC3	0.00121954	0.0182416
460	SUT711	0.00122787	0.0182416
461	SAS5	0.00122974	0.0182416
462	YBR200W-A	0.00123233	0.0182416
463	SUT710	0.00123865	0.0182416
464	FSH2	0.00123908	0.0182416
465	SAR1	0.00124813	0.0182416
466	DMC1	0.00124885	0.0182416
467	MSH5_a	0.00125302	0.0182416
468	THO1	0.00125948	0.0182416
469	RPL31A	0.00126221	0.0182416
470	YJL032W	0.00126394	0.0182416
471	DFM1	0.00126868	0.0182416
472	SUT805	0.00126868	0.0182416
473	YIL001W	0.00127457	0.0182416
474	SUT175	0.001275	0.0182416
475	CDC20	0.00127701	0.0182416
476	SSP2	0.00127888	0.0182416
477	VPS15	0.00128348	0.0182416
478	GAL7, GAL10	0.00128463	0.0182416
479	RIM21	0.00128477	0.0182416
480	SPO77	0.00128549	0.0182416
481	DIP5	0.00128808	0.0182416
482	PPT2	0.00129066	0.0182416
483	GDH1	0.00129411	0.0182416
484	EAF5	0.00130101	0.0182416
485	YOR251C	0.00130445	0.0182416
486	SUT572	0.00130632	0.0182416
487	KTR5	0.0013079	0.0182416
488	SUT629	0.00131063	0.0182416
489	UBX6	0.00131106	0.0182416
490	DPB3	0.00131638	0.0182416
491	OSW1	0.00131738	0.0182416
492	tE(UUC)K	0.00132055	0.0182416
493	YEF1	0.00132356	0.0182416
494	FET3	0.00133333	0.0182416
495	VMA8	0.00133333	0.0182416
496	POP4	0.00133621	0.0182416
497	ISD11	0.00134512	0.0182416
498	PFS1	0.00134727	0.0182416
499	SUT665	0.00135	0.0182416
500	SUT590	0.00135	0.0182416
501	YDL199C	0.00135129	0.0182416
502	YPT11, YNL303W	0.00135144	0.0182416
503	SPH1	0.00135158	0.0182416
504	YIL102C-A	0.00135287	0.0182416
505	PTC1	0.00135733	0.0182416
506	SPR28	0.00135805	0.0182416
507	FMP36	0.00135934	0.0182416
508	BBP1	0.00136035	0.0182416
509	YGR273C	0.00136207	0.0182416
510	RPS6B	0.00136681	0.0182416
511	SRC1	0.0013681	0.0182416
512	BAT2	0.0013681	0.0182416
513	MDM12	0.00136983	0.0182416
514	YLR012C	0.00137012	0.0182416
515	SUT005	0.00137055	0.0182416
516	GLR1	0.00137141	0.0182416
517	DLT1	0.00137385	0.0182416
518	YKL131W	0.00137414	0.0182416
519	EOS1	0.00137644	0.0182416
520	YPT35, TRR2	0.00137845	0.0182416
521	YEL023C	0.00138089	0.0182416
522	SNR31	0.00138089	0.0182416
523	NVJ1	0.00138836	0.0182416
524	COG6	0.00138922	0.0182416
525	CIS3	0.00138951	0.0182416
526	GPB2	0.00139239	0.0182416
527	YGR073C, PRP38	0.00139282	0.0182416
528	SRS2	0.00139368	0.0182416
529	SUT701	0.00139397	0.0182416
530	MDG1	0.00139598	0.0182416
531	ERG1	0.00139756	0.0182416
532	YBR235W	0.00140129	0.0182416
533	UTR5	0.00140259	0.0182416
534	LEU3	0.00140704	0.0182416
535	YGR130C	0.00140747	0.0182416
536	SUT728	0.0014079	0.0182416
537	LYS14	0.00140876	0.0182416
538	YLR049C	0.00141006	0.0182416
539	PPE1	0.00141767	0.018273
540	MMT2	0.00142098	0.018273
541	SPS1	0.00143233	0.018273
542	YLR414C, YLR415C	0.00143233	0.018273
543	CAM1	0.00144382	0.018273
544	SUT022	0.00144483	0.018273
545	GRX5	0.00144497	0.018273
546	YDL062W	0.00144655	0.018273
547	ARG82	0.00144828	0.018273
548	YEL008W	0.00144885	0.018273
549	RPS25B	0.00145273	0.018273
550	YFR012W, YFR012W-A	0.00145402	0.018273
551	MEP3	0.00145848	0.018273
552	DBP1	0.0014625	0.018273
553	SUT671	0.00146322	0.018273
554	ORC5	0.00147083	0.018273
555	ADH1	0.00147399	0.018273
556	SSA4	0.00148046	0.018273
557	VPS36	0.00148218	0.018273
558	YJL127C-B	0.00148391	0.018273
559	COX16	0.00148434	0.018273
560	YLR285C-A, CTS1	0.00148434	0.018273
561	PEP7	0.00148779	0.018273
562	SUT183	0.00148994	0.018273
563	FMP33	0.00148994	0.018273
564	SUT112	0.00149411	0.018273
565	COG2	0.00149526	0.018273
566	DON1	0.00149928	0.018273
567	YNL205C, SPS18, YNL203C	0.00150172	0.018273
568	YDL162C	0.0015033	0.018273
569	MEC1	0.00150963	0.018273
570	YHL002C-A	0.00151279	0.018273
571	AUS1	0.00151782	0.018273
572	NTF2	0.00152126	0.018273
573	TCB2	0.00152328	0.018273
574	YDL237W	0.00152586	0.018273
575	YNR014W	0.00153089	0.018273
576	ALK2	0.00153089	0.018273
577	YILCdelta5	0.00153103	0.018273
578	SUT423	0.00153161	0.018273
579	SUT652	0.00153305	0.018273
580	MET14	0.00153477	0.018273
581	TFC8	0.00153563	0.018273
582	YCT1	0.00153649	0.018273
583	COS9	0.00153649	0.018273
584	YDR506C	0.00153721	0.018273
585	HAP5	0.0015375	0.018273
586	HXK2	0.00153851	0.018273
587	GIC2	0.00154382	0.0182888
588	PHO80	0.00154555	0.0182888
589	SUT799	0.00155244	0.0182888
590	BET2	0.00155517	0.0182888
591	JLP1	0.00155776	0.0182888
592	TOR1	0.00155991	0.0182888
593	GPH1, YPR160W-A	0.00156092	0.0182888
594	YGL149W	0.00156523	0.0182888
595	PRM1	0.00156897	0.0182888
596	ECM23	0.00156983	0.0182888
597	YER134C	0.00157328	0.0182888
598	PIB2	0.00157514	0.0182888
599	YDL071C	0.00157974	0.0182888
600	YDR327W	0.00158075	0.0182888
601	SAD1	0.00158247	0.0182888
602	MED11	0.00158434	0.0182888
603	RPL14B	0.00158721	0.0182888
604	YER071C	0.00158779	0.0182888
605	MET1	0.00159152	0.0182888
606	SUT207	0.00159238	0.0182888
607	YJL169W	0.00160043	0.0183509
608	SUT447	0.00161537	0.0183522
609	YIL089W	0.00161925	0.0183522
610	SLD5	0.00162227	0.0183522
611	DSE1	0.00162342	0.0183522
612	YER078W-A	0.00162457	0.0183522
613	BI2	0.00162644	0.0183522
614	SUT825	0.00162658	0.0183522
615	CSE4	0.00162715	0.0183522
616	STE23	0.00162759	0.0183522
617	SUR2	0.00162816	0.0183522
618	DDC1	0.00163204	0.0183522
619	YAP1801	0.00163218	0.0183522
620	TRS33	0.00164871	0.018464
621	GLY1, YEL045C	0.00164971	0.018464
622	NFT1	0.00165489	0.018464
623	CUP5	0.00165675	0.018464
624	YMR1	0.00165805	0.018464
625	YOR011W-A	0.00166322	0.018464
626	YFR034W-A	0.00166581	0.018464
627	HOL1	0.00166911	0.018464
628	TOP3	0.00166911	0.018464
629	MET2	0.00167141	0.018464
630	SUA7	0.00168405	0.018464
631	LYS4	0.00168922	0.018464
632	IKS1	0.00169483	0.018464
633	DSF2	0.00169526	0.018464
634	MDM1	0.00169655	0.018464
635	YPR071W	0.00169914	0.018464
636	NKP2, YLR317W	0.00170675	0.018464
637	ADO1	0.00171236	0.018464
638	SUT457	0.00171408	0.018464
639	CTS2	0.00171954	0.018464
640	YKL161C	0.00171983	0.018464
641	SER33	0.00172069	0.018464
642	SUT303	0.00172083	0.018464
643	YDR352W	0.00172213	0.018464
644	VHR1	0.00172859	0.018464
645	RAD6	0.00173175	0.018464
646	SNR51, SNR70	0.00173218	0.018464
647	YPR078C	0.00173506	0.018464
648	YBP1	0.00173649	0.018464
649	YIL092W	0.00173894	0.018464
650	RSC9	0.00173894	0.018464
651	FIT1, YDR535C	0.00173951	0.018464
652	TPS1	0.00173994	0.018464
653	YGL140C	0.00174483	0.018464
654	RPL40B	0.00174555	0.018464
655	HTB1	0.00174569	0.018464
656	SWI5	0.00174828	0.018464
657	YHRWtau3	0.00175144	0.018464
658	POP8	0.00175201	0.018464
659	RTG3	0.00175402	0.018464
660	HTB2	0.00175575	0.018464
661	DOC1	0.00175618	0.018464
662	SYC1	0.00175876	0.018464
663	SUT214	0.00176121	0.018464
664	PDR17	0.00176207	0.018464
665	REG2	0.00176465	0.018464
666	YDR367W	0.00176681	0.018464
667	ADD37	0.00176968	0.0184663
668	OPT1	0.00177256	0.0184686
669	MUM3	0.00177687	0.0184858
670	CPS1	0.00178563	0.0185476
671	SUT031	0.00178922	0.0185476
672	HSP78	0.0017908	0.0185476
673	YGR051C	0.00179454	0.0185504
674	ATG29	0.00179641	0.0185504
675	SEN2	0.00180388	0.0185799
676	VIK1	0.0018046	0.0185799
677	CDC10	0.0018148	0.0186436
678	ENB1	0.0018181	0.0186436
679	SRL4	0.00181882	0.0186436
680	SEC59, YMR013C-A	0.00182989	0.0187294
681	NMD5	0.00183621	0.0187537
682	TRM9	0.00183764	0.0187537
683	YJL171C	0.00184799	0.0188316
684	SGS1	0.00185158	0.0188406
685	YCL021W-A	0.00185948	0.0188934
686	ACF2	0.00186379	0.0188971
687	YMR090W	0.00187213	0.0188971
688	SUT347	0.00187284	0.0188971
689	YGL015C	0.00187342	0.0188971
690	YIA6	0.00187342	0.0188971
691	FAR1	0.00188463	0.0189424
692	LIP5	0.00188592	0.0189424
693	NCR1	0.00188822	0.0189424
694	PRP5	0.00188879	0.0189424
695	YNR068C, BSC5	0.00189181	0.018944
696	TAL1	0.0018944	0.018944
697	CDC27	0.00190876	0.0190406
698	GLO1	0.00191537	0.0190406
699	SUT792	0.00192083	0.0190406
700	TIR2	0.00192112	0.0190406
701	ECM18	0.00192126	0.0190406
702	YKR015C	0.0019227	0.0190406
703	ERP4	0.00192845	0.0190406
704	SUT007	0.0019319	0.0190406
705	SUT634	0.00193491	0.0190406
706	YUR1_a	0.00194095	0.0190406
707	YDR133C, YDR134C	0.00194296	0.0190406
708	SUT841	0.00194483	0.0190406
709	INO1_b	0.00194526	0.0190406
710	ESP1	0.00194641	0.0190406
711	YHL041W	0.00194928	0.0190406
712	YOR376W-A, ATF1	0.00195072	0.0190406
713	ECM34	0.0019533	0.0190406
714	YEL018C-A	0.0019533	0.0190406
715	SUT573	0.00196092	0.0190535
716	YGL138C	0.00196422	0.0190535
717	YAL037W	0.0019648	0.0190535
718	YJR008W	0.00196954	0.0190535
719	SUT084	0.00197141	0.0190535
720	SUT581	0.0019773	0.0190535
721	SUT136	0.00197773	0.0190535
722	YDR379C-A	0.00197859	0.0190535
723	SPS2	0.00198348	0.0190535
724	COB	0.00198549	0.0190535
725	SUT360	0.00198764	0.0190535
726	YKU80	0.00199296	0.0190535
727	YIL163C	0.0019931	0.0190535
728	INO1_a	0.00199368	0.0190535
729	SUT455	0.00200345	0.0190535
730	SUT253	0.00201954	0.0190535
731	CAK1	0.00202299	0.0190535
732	REC102	0.00202371	0.0190535
733	PLB3_a	0.00202629	0.0190535
734	YBR051W	0.00203075	0.0190535
735	CLB5	0.00203175	0.0190535
736	SUT086	0.00203175	0.0190535
737	HAP1	0.00203204	0.0190535
738	RSB1	0.00203391	0.0190535
739	SUT015	0.00203649	0.0190535
740	YFL042C	0.00204296	0.0190535
741	SUT201	0.00204813	0.0190535
742	YMR027W	0.0020602	0.0190535
743	EHT1	0.00206394	0.0190535
744	BST1	0.00206552	0.0190535
745	LYS9	0.00206882	0.0190535
746	JHD2	0.00207184	0.0190535
747	YJR098C	0.00207529	0.0190535
748	MEH1	0.00207888	0.0190535
749	YJL067W	0.00207931	0.0190535
750	NBP35	0.00208161	0.0190535
751	YJL118W	0.00208808	0.0190535
752	PXA2_a	0.00208808	0.0190535
753	POR2	0.00209267	0.0190535
754	YNL043C	0.00209368	0.0190535
755	MUC1, YIR020C	0.00209856	0.0190535
756	ADE2	0.00210388	0.0190535
757	EPT1	0.00211106	0.0190535
758	CCT6	0.00211149	0.0190535
759	YNL277W-A	0.0021171	0.0190535
760	YLR311C	0.00212069	0.0190535
761	COG3	0.00212715	0.0190535
762	GPI11	0.00212859	0.0190535
763	HEK2	0.00212974	0.0190535
764	CAF130	0.00213118	0.0190535
765	SPO23	0.00214741	0.0190535
766	SUT262	0.00214871	0.0190535
767	YLR445W	0.00215603	0.0190535
768	MIP6	0.00215618	0.0190535
769	YNL194C	0.00215704	0.0190535
770	PIN3	0.00215747	0.0190535
771	YDR042C, SNR47	0.00216178	0.0190535
772	YDR413C, ERD1	0.00216408	0.0190535
773	YFL019C	0.00216609	0.0190535
774	SUT525	0.00216652	0.0190535
775	RRT5	0.00216954	0.0190535
776	ACO2	0.00217285	0.0190535
777	HMG1	0.00217385	0.0190535
778	DOG2	0.00217773	0.0190535
779	ITR1	0.00217945	0.0190535
780	FAA3	0.00218233	0.0190535
781	OYE3	0.00219066	0.0190535
782	YGLWtau2	0.00219224	0.0190535
783	DAP2	0.00219784	0.0190535
784	SUT834	0.00219828	0.0190535
785	HSV2	0.00220316	0.0190535
786	AKL1	0.00220345	0.0190535
787	YLR458W	0.0022046	0.0190535
788	ASE1	0.00220489	0.0190535
789	YLR422W	0.0022056	0.0190535
790	SCC2	0.00220575	0.0190535
791	ARV1	0.00220603	0.0190535
792	BUD16	0.00220618	0.0190535
793	CWH41	0.00220718	0.0190535
794	GCV1, YDR020C	0.00220747	0.0190535
795	PRY1	0.00220747	0.0190535
796	DFG10	0.00220805	0.0190535
797	YCL007C	0.00221336	0.0190535
798	SUT054	0.00221552	0.0190535
799	TSC3	0.00221796	0.0190535
800	NUS1	0.00221853	0.0190535
801	YOL038C-A	0.00221897	0.0190535
802	BI3	0.00221897	0.0190535
803	RRT7	0.00222371	0.0190535
804	SUT123	0.00223276	0.0190535
805	YGL114W	0.00223391	0.0190535
806	HMF1	0.00223506	0.0190535
807	BDF2	0.00223692	0.0190535
808	AGE2	0.00223994	0.0190535
809	YDR018C	0.0022444	0.0190535
810	DAD3	0.00224569	0.0190535
811	SUT811	0.00225474	0.0190535
812	TGL4	0.00225503	0.0190535
813	TMA7	0.0022556	0.0190535
814	ATG7	0.00226121	0.0190535
815	MUC1	0.0022625	0.0190535
816	PDR12	0.00226968	0.0190535
817	YDL173W	0.00227083	0.0190535
818	YGL146C	0.00227184	0.0190535
819	BDS1	0.00227213	0.0190535
820	XYL2	0.00227371	0.0190535
821	LAC1	0.00227744	0.0190535
822	SUT376	0.00227917	0.0190535
823	DIT1	0.00227945	0.0190535
824	YNL285W	0.00228032	0.0190535
825	PLB1	0.00228721	0.0190535
826	PRM2	0.00229052	0.0190535
827	SUT428	0.0022921	0.0190535
828	RSM7	0.00229368	0.0190535
829	SUT1	0.00229425	0.0190535
830	DFG5	0.00229454	0.0190535
831	YER186C	0.00229727	0.0190535
832	SUT030	0.00229899	0.0190535
833	YNR018W	0.00229957	0.0190535
834	VPS71	0.0023023	0.0190535
835	KRE5	0.00230316	0.0190535
836	PDS1	0.00230919	0.0190535
837	MSC7	0.00231336	0.0190535
838	SUT402	0.00231394	0.0190535
839	SUT759	0.00231638	0.0190535
840	SUT414	0.00231882	0.0190535
841	SUT143	0.00232126	0.0190535
842	TAO3	0.00232198	0.0190535
843	REX3	0.00232241	0.0190535
844	THR1	0.00232457	0.0190535
845	MLH2	0.00232586	0.0190535
846	LOT5	0.00232672	0.0190535
847	YDL109C	0.00233262	0.0190535
848	HXT10	0.00233491	0.0190535
849	YJL038C	0.00233563	0.0190535
850	STE18	0.00234224	0.0190535
851	MCH2	0.00235029	0.0190535
852	PTA1	0.00235058	0.0190535
853	SUT544	0.00235115	0.0190535
854	GAS4	0.0023592	0.0190535
855	PLM2	0.00236293	0.0190535
856	YDR541C	0.00236638	0.0190535
857	SET4	0.0023694	0.0190535
858	SUT085	0.00237026	0.0190535
859	MPS1	0.00237126	0.0190535
860	STP2	0.00237716	0.0190535
861	YDR119W-A	0.00237988	0.0190535
862	YER187W	0.00238448	0.0190535
863	PMR1	0.00238448	0.0190535
864	HAT2	0.00238649	0.0190535
865	SAS2	0.00238894	0.0190535
866	SUT578	0.00239009	0.0190535
867	PDR3, YBLWdelta8	0.00239267	0.0190535
868	NPR1	0.0024	0.0190535
869	SUT375	0.00240273	0.0190535
870	GAD1	0.00240603	0.0190535
871	SWM1	0.00240848	0.0190535
872	YGL230C	0.00241351	0.0190535
873	UBC1	0.00241465	0.0190535
874	BPT1	0.00241739	0.0190535
875	BUD7, YOR300W	0.00241897	0.0190535
876	SKG1	0.00242601	0.0190535
877	SCD6	0.00242629	0.0190535
878	YOR146W	0.0024283	0.0190535
879	BNA5	0.00243276	0.0190535
880	FLO1	0.00244095	0.0190535
881	SGE1	0.00244224	0.0190535
882	OCA5	0.00244325	0.0190535
883	YGR168C	0.00244971	0.0190535
884	ERD2	0.00245043	0.0190535
885	COQ6	0.0024523	0.0190535
886	BI4	0.00245661	0.0190535
887	YLL037W	0.00246006	0.0190535
888	YHR078W	0.00246006	0.0190535
889	YLR169W	0.00246063	0.0190535
890	YDL012C	0.00246523	0.0190535
891	SPP1	0.00247299	0.0190535
892	YLR164W	0.00247572	0.0190535
893	SUT493	0.00247615	0.0190535
894	THI7	0.00247701	0.0190535
895	BPH1	0.00247773	0.0190535
896	SOH1	0.00247802	0.0190535
897	MEP1	0.00247802	0.0190535
898	YLL047W	0.0024806	0.0190535
899	YFL051C	0.00248089	0.0190535
900	YPL251W	0.00248161	0.0190535
901	YPR127W	0.00248448	0.0190535
902	SUT611	0.00248793	0.0190535
903	MOG1	0.00249037	0.0190535
904	FLC2	0.00249066	0.0190535
905	GID8	0.00249397	0.0190535
906	TPM2	0.00249942	0.0190535
907	YPI1	0.00249942	0.0190535
908	MMP1	0.00250704	0.0190535
909	YOL047C	0.00251394	0.0190535
910	YDL211C	0.0025148	0.0190535
911	ASH1	0.0025158	0.0190535
912	HST4	0.00251767	0.0190535
913	YBR184W	0.00251868	0.0190535
914	THG1	0.00251911	0.0190535
915	FKS1, YLR342W-A	0.00252083	0.0190535
916	YEL025C	0.00252428	0.0190535
917	CSM1	0.00252701	0.0190535
918	HUL4	0.00252701	0.0190535
919	MIC17	0.00253922	0.0190535
920	CYC7	0.00253922	0.0190535
921	SUT229	0.00253922	0.0190535
922	YJR129C	0.00254267	0.0190535
923	ARO1	0.00254353	0.0190535
924	RIO1	0.0025454	0.0190535
925	SPP382	0.00254655	0.0190535
926	SUT243	0.00254741	0.0190535
927	CSM4	0.00255388	0.0190535
928	YMR155W	0.00255977	0.0190535
929	GLG2	0.00256106	0.0190535
930	SUT740	0.00256149	0.0190535
931	YDL242W	0.00256667	0.0190535
932	SNM1	0.00256954	0.0190535
933	YNL095C	0.00257701	0.0190535
934	YGL258W-A	0.00258118	0.0190535
935	SUT279	0.00258132	0.0190535
936	PCT1	0.00258261	0.0190535
937	HYM1	0.00259052	0.0190535
938	YGR107W	0.00259152	0.0190535
939	PSY3	0.00260086	0.0190535
940	YDR196C	0.00260259	0.0190535
941	LSM3	0.00260445	0.0190535
942	POP7	0.00260819	0.0190535
943	SSP120	0.00260862	0.0190535
944	YAL018C	0.00260891	0.0190535
945	SUT420	0.00261178	0.0190535
946	YKL162C-A	0.00261221	0.0190535
947	OPY2	0.00261221	0.0190535
948	SUT684	0.00261408	0.0190535
949	RIB2	0.00261853	0.0190535
950	YBR099C	0.00262543	0.0190535
951	MCR1	0.00262644	0.0190535
952	SUT120	0.0026329	0.0190535
953	YGR149W	0.0026352	0.0190535
954	YCK3	0.00263649	0.0190535
955	GND1	0.00263678	0.0190535
956	YLR413W	0.0026375	0.0190535
957	YKR070W	0.00264009	0.0190535
958	YER121W	0.00264095	0.0190535
959	YNL152W	0.00264124	0.0190535
960	SUT669	0.00264239	0.0190535
961	YKRCdelta11	0.00264382	0.0190535
962	COX11	0.00264626	0.0190535
963	YPL034W	0.00264828	0.0190535
964	AXL1	0.00265086	0.0190535
965	ATP6	0.00265129	0.0190535
966	SMA2	0.00265129	0.0190535
967	UIP3	0.00265532	0.0190535
968	TPM1	0.00265589	0.0190535
969	KRE1	0.00265661	0.0190535
970	YOR268C	0.00265761	0.0190535
971	PXA1_a	0.00265819	0.0190535
972	YOL036W	0.00266307	0.0190594
973	TRS20	0.00267026	0.0190594
974	OST2	0.00267055	0.0190594
975	SNR35	0.0026727	0.0190594
976	MSS1	0.0026727	0.0190594
