# Supplementary material for: Temporal Expression Profiling Identifies Pathways Mediating Effect of Causal Variant on Phenotype
Source: PLoS Genet. 2015 Jun 3;11(6):e1005195. doi: 10.1371/journal.pgen.1005195 (PMC4454590; doi:10.1371/journal.pgen.1005195)
Supplement: S5 Table — (XLS) [file pgen.1005195.s015.xls]

## Sheet: readme
M strain gave six clusters named M1,M2,M3,M4,M5,M7
S strain gave seven clusters SM1,SM2,SM3,SM4,SM5,SM6,SM7
In figure 3A
Cluster I is M5
Cluster II is M7
Cluster III is M3
Cluster IV is M4

## Sheet: M1
Genes
OPY2

## Sheet: M2
Genes
RHO2

## Sheet: M3
Genes
ADD37
ADH7
BBP1
CAK1
CDC14
CDC20
CDC26
CLB1
DFR1
YLR437C
DIG2
DIN7
ECM34
EMI2
EOS1
FIG1
FIN1
FRM2
FUS1
GIP1
GNA1
GND1
LOT5
LSM3
LTP1
MRK1
MTM1
MUM3
NPP2
OPT1
PCT1
POP7
PRM1
PRM2
PRM6
PRR2
RBL2
RCK1
RPL31A
RPS8B
RXT3
SET4
YIL100W
SMA2
SOL1
SPC29
SRC1
SRL4
SUT1
TIR2
TUB3
TYR1
VPS71
VPS9
YBR285W
YCL021W-A
YDL062W
YDR133C
YDR426C
YER085C
YFL051C
YJL160C
YJL218W
YJR098C
YKL044W
YKL070W
YKR047W
YLR012C
YLR101C
YML119W
YOL024W
YOL050C
YOL079W
YPL113C
YPT1
YSW1

## Sheet: M4
Genes
ADD66
ADE12
ADH4
ADO1
AGE2
YDL237W
ALD3
ALD6
ALP1
ARO1
ATG14
BUD4
CAM1
CAR2
CCT6
CIS3
CPR2
CSR2_a
YLR285C-A
CWC21
YCL007C
CYB2
DCI1
DEP1
DFM1
DIG1
DOG2
DSE1
DSE4
EAF5
EEB1
EGT2
ENB1
ENT4
FAA3
FCY22
FET3
FMP33
YLL029W
FSH2
FUS3
GAT1_b
GDH1
GID8
GLO1
GLR1
GOR1
GPA2
GTT3
HAP5
HAT2
HPF1
HXK2
YNL152W
ITR1
JLP1
KIN3
KRE1
KTR5
LIP5
MCR1
MDG1
MED11
MEH1
MEP3
MET14
MET2
YJR008W
MHP1
MIC17
MLC1
MMP1
MMT2
MOG1
MRPL8
NAP1
NKP1
NQM1
NVJ1
OSH6
YDL173W
PCK1_a
PCL9
PDR12
PEX5
PIB2
PIR1
POR2
PPS1
PRY1
PRY3
PSA1
PTA1
PTH2
PTK2
PTR3
PUS1
RAD14
RAS2
YNR018W
RCR1
REG2
RIB2
RRM3
YGL146C
RSM7
RTG2
RTG3
SAM35
SCW11
SEN2
SIC1
SOH1
SPP1
SSO2
SWI5
SYC1
TAL1
TGL4
THO1
THR1
TKL1
TPM1
TPS1
TRM12
TRM13
TYS1
UGX2
UTR5
VMA8
VPS36
WWM1
YBL062W
YCT1
YDL012C
YDL071C
YDL086W
YDL144C
YDL162C
YDR029W
YDR379C-A
YDR476C
YEL067C
YER078W-A
YER121W
YER134C
YER181C
YER186C
YGL149W
YGL258W-A
YGR130C
YHR173C
YIL077C
YIL163C
YJL032W
YKR070W
YLL006W-A
YLL037W
YLR169W
YLR177W
YLR179C
YLR400W
YLR458W
YMR007W
YMR027W
YMR111C
YNL057W
YNL285W
YPT11
YNR034W-A
YOR146W
YOR268C
YPI1
YPL080C
YPL199C
YPL247C
YPL251W

## Sheet: M5
Genes
ACS2
ADE2
ADH1
AKL1
YBR109W-A
ALG6
ARR1
ARV1
ASH1
ATG15
ATG29
BDF2
BI2
BI3
BNA5
BPH1
BPT1
BST1
BUD16
CHA4
YGR110W
CLG1
COB
COG1
COG2
COG3
COQ6
CPS1
CTR3
CWH41
DAK1
DAL82
DAN4
DAP2
DFG5
DNF2
DPP1
ECM5
ERG1
ERG2
ERG7
ERG9
FLC2
FUI1
GAD1
GCY1
GLY1
GPB2
GPH1
YOR262W
GUD1
HAP1
HMF1
HMG1
HRT1
HSP78
HSV2
INO1_a
INO1_b
IRC21
ISD11
JHD1
YKL161C
KRE5
LYS12
MAC1
MDM12
MEP1
MET1
MIP1
MLF3
MLH2
MMM1
MSC7
MSS1
NCR1
OCA1
OPI3
OST2
PDR3
PHO80
PIN3
PLB1
PMR1
PPM1
PPT2
YLR414C
PXA2_a
RAD55
REX3
RIM21
RIO1
RSB1
RSC9
SAS5
SGE1
SSP120
YMR052C-A
STB6
STE23
SYS1
THG1
TNA1
TOR1
YPT35
TRS20
TSA2
TVP38
UBX6
UGA2
UIP3
URA10
VBA2
VHR1
VPH1
VPS15
IRC9
YAP1801
YAR023C
YDL242W
YDR056C
YDR387C
YEL068C
YFL042C
YGL114W
YGR122C-A
YGR149W
YHR078W
YIL089W
YKL222C
YKU80
YLR290C
YLR413W
YLR422W
YMR090W
YNL043C
YNR065C
YOL019W
YOR093C
YOR1
YPL034W
YPS1
ZPS1

## Sheet: M7
Genes
AAD14
ACF2
ACO2
ADP1
ADY4
AGA2
ALE1
ALG14
APC1
ARG82
ARR3
YOR376W-A
ATG13
ATG7
ATP6
AUS1
AVT2
AVT4
AXL1
BAT2
BDS1
BET2
YNR068C
BSC6
BTS1
CAC2
CAF130
CDA1
CDA2
CDC23
CDC3
CHS3
CIK1
CLB4
CLB5
CLB6
COG6
COS8
COS9
CSE4
CSM1
CSM4
CTP1
CTS2
CUP5
CYC7
DBP1
DCR2
DDC1
DEM1
DGA1
DIP5
DIT1
DIT2
DLT1
DMC1
DOC1
DON1
DPB3
DSF2
DTR1
ECM18
ECM23
ECM33
EPT1
YDR413C
ERD2
ERP4
FAR1
FEN2
FIT1
FKS1
FLO1
FMP42
FPR1
FUS2
GAL7
YLR342W-A
GAS4
GAT3
GAT4
GCV1
GDT1
YOR164C
GIC2
GLG2
YDR506C
GMH1
GPI11
GPX2
GRX5
GSC2
HEK2
HHF1
HHF2
HIM1
HMG2
HOL1
HST4
HTB1
HTB2
HUL4
HXT10
HXT14
HYM1
IKS1
IML3
IRS4
JHD2
YDR367W
LAC1
LEU3
YJL038C
LSM6
LYS14
LYS4
LYS9
PET18
MAM1
MCH2
MDM1
MEC1
MET3
MFA2
MIP6
MPS1
MPS2
MSH4
MSH5_a
MSH5_b
MSL1
MUC1
MUC1
NBP35
NDT80
NHP6A
NKP2
NMD5
NPR1
NSG1
NTF2
NUS1
OCA5
ORC5
OST5
OSW1
OYE3
PDR11
PDR17
YNR070W
PDS1
PEP7
PEX27
PGA2
PHO90
PHS1
PIS1
PLB3_a
PMT1
PMT3
POP4
POP8
PPE1
PRE3
PRM5
YGR073C
PSK2_a
PTC1
PUT3
PXA1_a
RAD6
REC102
REV7
RGT2
RKM1
RPL14B
RPL26A
RPS22B
RPS25B
RPS6B
YPL152W-A
RRT12
RRT5
SAD1
SAE2
SAR1
SCC2
SEO1
SER33
SGO1
SGS1
YLR164W
SIR1
SKG1
SMA1
SMK1
SNM1
SPH1
SPO1
SPO11
SPO20
SPO21
SPO23
SPO74
SPO75
SPO77
SPP382
SPR1
SPR28
SPS1
YNL205C
SPS2
SPS22
SRL3
SSA4
SSP2
SST2
STE18
STP2
SUR2
SWD1
SWM1
TAO3
TCB2
YER071C
TEL2
TEP1
THI3
THI7
TLC1
TMA7
TOP3
TPM2
TPN1
YOR251C
UBC11
UBC7
YFR026C
URA8
USA1
YDR119W
YBR235W
VIK1
VPS38
XYL2
YAL018C
YAL037W
YAR028W
YBP1
YBR051W
YBR099C
YBR184W
YCK3
YDL109C
YDL114W
YDL172C
YDL186W
YDL199C
YDL211C
YDR018C
YDR034W-B
YDR042C
YDR089W
YDR249C
YDR541C
YEF1
YEL025C
YER187W
YFL019C
YFL040W
YGL015C
YGL138C
YGL140C
YGL230C
YGR016W
YGR017W
YGR107W
YGR168C
YGR190C
YGR273C
YIA6
YIG1
YIL032C
YIL092W
YIP1
YJL043W
YJL118W
YJR061W
YJR129C
YKL071W
YKL162C-A
YKR005C
YLR049C
YLR241W
YLR311C
YMR1
YMR155W
YMR252C
YNL092W
YNL095C
YNL194C
YNL320W
YNR014W
YNR061C
YOL036W
YOL047C
YOL159C
YPL257W
YDR352W
YPR027C
YPR071W
YPR078C
YPR127W
YUR1_a

## Sheet: SM1
Genes
AVT2
IRS4
MDM12
YNL205C

## Sheet: SM2
Genes
BTS1
PCT1

## Sheet: SM3
Genes
ACO2
ADH7
ADY4
ATG13
BBP1
BDS1
CAC2
CDA2
CDC14
CDC23
CIK1
CLB4
CSE4
CSM4
DFR1
YLR437C
DNF2
DON1
DPB3
FIN1
FUS2
GIC2
HHF1
HHF2
HIM1
HTB1
HTB2
HXT10
LSM3
LSM6
LYS4
LYS9
PET18
MEH1
MIP6
MUM3
OPT1
OST5
OYE3
PEX27
PGA2
PHO90
POP4
PRM6
SMK1
SPC29
SPO20
SPO21
SPR1
SRL4
SWM1
TCB2
TMA7
TUB3
UBC11
VIK1
YDL062W
YDL114W
YDL162C
YDR056C
YER085C
YGL149W
YGL230C
YGR017W
YGR107W
YIG1
YIL092W
YJL043W
YJR061W
YLR049C
YLR101C
YOL024W
YOR268C
YPR078C
YSW1

[truncated: 4 more sheets: SM4, SM5, SM6, SM7]
