# Supplementary material for: Temporal Expression Profiling Identifies Pathways Mediating Effect of Causal Variant on Phenotype
Source: PLoS Genet. 2015 Jun 3;11(6):e1005195. doi: 10.1371/journal.pgen.1005195 (PMC4454590; doi:10.1371/journal.pgen.1005195)
Supplement: S6 Table — (XLS) [file pgen.1005195.s016.xls]

## Sheet: UniqueM5
Transcript	Genes
MDM12	MDM12
DNF2, YDR094W	DNF2, YDR094W
YDR056C	YDR056C
ALG6	ALG6
ARR1	ARR1
ARV1	ARV1
ASH1	ASH1
BDF2	BDF2
BUD16	BUD16
YGR110W	CLD1
CLG1	CLG1
COG1	COG1
COG2	COG2
COG3	COG3
CTR3	CTR3
DAL82	DAL82
ECM5	ECM5
GLY1, YEL045C	GLY1, YEL045C
YOR262W	GPN2
HRT1	HRT1
HSP78	HSP78
HSV2	HSV2
IRC21, YMR074C	IRC21, YMR074C
ISD11	ISD11
JHD1	JHD1
YKL161C	YKL161C
LYS12	LYS12
MAC1	MAC1
MET1	MET1
MIP1	MIP1
MSS1	MSS1
OCA1	OCA1
PDR3, YBLWdelta8	PDR3, YBLWdelta8
PPT2	PPT2
PXA2_a	PXA2
RAD55	RAD55
SAS5	SAS5
SSP120	SSP120
STB6	STB6
SYS1	SYS1
THG1	THG1
YPT35, TRR2	YPT35, TRR2
TRS20	TRS20
TVP38	TVP38
UIP3	UIP3
VBA2	VBA2
VPH1	VPH1
YAP1801	YAP1801
YFL042C	LAM5
YGR122C-A	YGR122C-A
YIL089W	YIL089W
YKU80	YKU80
YLR290C	YLR290C
YMR090W	YMR090W
YNL043C	YNL043C
YNR065C, YNR066C	YNR065C, YNR066C
YOR093C	YOR093C
YPL034W	YPL034W
ZPS1	ZPS1
YGL114W	YGL114W
ACS2	ACS2
ATG15	ATG15
CWH41	CWH41
GCY1	GCY1
HMF1	HMF1
INO1_a	INO1
RSB1	RSB1
UGA2	UGA2
VPS15	VPS15
YDL242W	YDL242W
YKL222C	YKL222C

## Sheet: Overlap-M5&SM5
Transcript	Genes
ADE2	ADE2
ADH1	ADH1
AKL1	AKL1
YBR109W-A, ALG1	YBR109W-A, ALG1
ATG29	ATG29
BI2	BI2
BI3	BI3
BNA5	BNA5
BPH1	BPH1
BPT1	BPT1
BST1	BST1
CHA4	CHA4
COB	COB
COQ6	COQ6
CPS1	CPS1
DAK1	DAK1
DAN4	DAN4
DAP2	DAP2
DFG5	DFG5
DPP1	DPP1
ERG1	ERG1
ERG2	ERG2
ERG7	ERG7
ERG9	ERG9
FLC2	FLC2
FUI1	FUI1
GAD1	GAD1
GPB2	GPB2
GPH1, YPR160W-A	GPH1, YPR160W-A
GUD1	GUD1
HAP1	HAP1
HMG1	HMG1
INO1_b	INO1
KRE5	KRE5
MEP1	MEP1
MLF3	MLF3
MLH2	MLH2
MMM1	MMM1
MSC7	MSC7
NCR1	NCR1
OPI3	OPI3
OST2	OST2
PHO80	PHO80
PIN3	PIN3
PLB1	PLB1
PMR1	PMR1
PPM1	PPM1
YLR414C, YLR415C	YLR414C, YLR415C
REX3	REX3
RIM21	RIM21
RIO1	RIO1
RSC9	RSC9
SGE1	SGE1
YMR052C-A, STB2	YMR052C-A, STB2
STE23	STE23
TNA1	TNA1
TOR1	TOR1
TSA2	TSA2
UBX6	UBX6
URA10	URA10
VHR1	VHR1
IRC9, YAK1	IRC9, YAK1
YAR023C	YAR023C
YDR387C	YDR387C
YEL068C	YEL068C
YGR149W	YGR149W
YHR078W	YHR078W
YLR413W	INA1
YLR422W	YLR422W
YOL019W	YOL019W
YOR1	YOR1
YPS1	YPS1

## Sheet: Unique M5
Genes
DNF2, YDR094W
MSS1
GLY1, YEL045C
VBA2
YLR290C
PPT2
OCA1
ZPS1
INO1_a
YDL242W
COG3
TRS20
SYS1
SAS5
COG2
YOR093C
YIL089W
YGR122C-A
THG1
PDR3, YBLWdelta8
ALG6
SSP120
YMR090W
JHD1
HRT1
YGR110W
COG1
BUD16
ACS2
YGL114W
VPH1
ISD11
YKU80
RAD55
ECM5
DAL82
YNL043C
HSP78
CTR3
PXA2_a
ARR1
YFL042C
YPT35, TRR2
UIP3
MAC1
YKL161C
CLG1
ASH1
ATG15
YKL222C
MDM12
ARV1
CWH41
LYS12
YDR056C
STB6
TVP38
YAP1801
IRC21, YMR074C
YNR065C, YNR066C
VPS15
GCY1
RSB1
HMF1
UGA2
MET1
YPL034W
YOR262W
HSV2
BDF2
MIP1
