# Supplementary material for: Temporal Expression Profiling Identifies Pathways Mediating Effect of Causal Variant on Phenotype
Source: PLoS Genet. 2015 Jun 3;11(6):e1005195. doi: 10.1371/journal.pgen.1005195 (PMC4454590; doi:10.1371/journal.pgen.1005195)
Supplement: S7 Table — (XLS) [file pgen.1005195.s017.xls]

## Sheet: Sheet1
Transcription Factor	% in differentially expressed gene list	% in Yeastract	p-value	Target ORF/Genes in differentially expressed gene list	Rank in EDGE	Number in differetially expressed list	Number in Yeastract	Odds Ratio
Lys14p	1.39%	14.29%	0.00206088	LYS12	537	1.0008	6	15.8155
YKL222C	5.56%	6.56%	0.000356686	YDL242W,COG3,YKL222C,GPN2	385	4.0032	61	6.22248
Sip3p	4.17%	4.55%	0.00436323	CLD1,CTR3,MSS1	5809	3.0024	66	4.31331
Kss1p	9.72%	3.74%	0.000564414	UIP3,UGA2,ATG15,YGR122C-A,MSS1,PLB3,GPN2	3919	6.9984	171	3.88051
Srd1p	2.78%	3.51%	0.0197945	ISD11,CLG1	2889	2.0016	53	3.58086
Ime1p	5.56%	3.25%	0.00798122	RAD55,YGR122C-A,INO1,YSN1	2736	4.0032	123	3.08594
YPR015C	5.56%	2.90%	0.0127436	INO1,ASH1,ARV1,RSB1	3139	4.0032	131	2.89749
Arg82p	5.56%	2.82%	0.0142817	HMF1,YIL089W,ECM5,YNL043C	547	4.0032	142	2.67304
Set2p	12.50%	2.71%	0.00176258	BUD16,YFL042C,CWH41,COG2,SYS1,YMR090W,DAL82,MDM12,PLB3	3946	9	332	2.57034
Nnf2p	11.11%	2.68%	0.00304231	RAD55,ISD11,YGR122C-A,SYS1,ARV1,MSS1,ALG6,VPH1	4652	7.9992	299	2.53665
Rtg1p	9.72%	2.52%	0.00679962	PDR3,GLY1,ISD11,HMF1,INO1,ARV1,SAS5	1929	6.9984	272	2.43958
YPR022C	4.17%	2.46%	0.0348773	UGA2,VBA2,MSS1	6511	3.0024	122	2.33343
Mot2p	4.17%	2.42%	0.036699	KDX1,ARV1,MSS1	6687	3.0024	124	2.29579
Wtm2p	5.56%	2.37%	0.0279985	UIP3,COG1,MSS1,OCA1	6241	4.0032	169	2.24598
Dig1p	11.11%	2.12%	0.0133798	YDR056C,CWH41,THG1,YLR290C,YNL043,CHRT1,YPL034,WARR1	405	7.9992	346	2.19208
Cha4p	6.94%	2.30%	0.0222515	YDR056C,CWH41,COG2,MSS1,YOR093C	27	4.9968	217	2.18332
Rpi1p	0.0556	2.30%	0.0312227	UIP3,UGA2,MET1,MSS1	4451	4.0032	174	2.18144
Sas4p	4.17%	2.29%	0.0435034	YGR122C-A,YKL222C,YSN1	4523	3.0024	131	2.17312
Ssn2p	9.72%	2.27%	0.0124725	UGA2,GLY1,CLD1,SYS1,MSS1,YMR090W,PLB3	2599	6.9984	309	2.14746
Eds1p	4.17%	2.21%	0.0487722	LYS12,RSB1,YPL034W	2918	3.0024	133	2.14044
Rph1p	13.89%	2.16%	0.00650248	PDR3,UGA2,BDF2,HMF1,ARV1,YLR290C,CTR3,MSS1,MIP1,PPT2	4674	10.0008	462	2.05248
Plm2p	5.56%	2.16%	0.0391157	VBA2,BDF2,COG3,YGL114W	855	4.0032	185	2.05174
Rdr1p	6.94%	2.13%	0.0313289	THG1,COG2,MSS1,OCA1,RSB1	2897	4.9968	234	2.02471
Ppr1p	5.56%	2.07%	0.0455617	KDX1,MSS1,RSB1,YOR093C	4406	4.0032	192	1.97693
Mbf1p	5.56%	2.01%	0.0507922	THG1,YGR122C-A,MSS1,PLB3	2074	4.0032	198	1.91703
Rsc2p	20.83%	2.02%	0.00259489	UIP3,UGA2,YDR056C,BUD16,THG1,CLD1,SYS1,TVP38,MSS1,IRC21,YMR090W,YKU80,OCA1,DAL82,MDM12	6567	14.9976	742	1.91648
Urc2p	8.33%	1.99%	0.0326187	UGA2ATG15THG1YGR122C-AMSS1OCA1	2469	5.9976	297	1.91473
Gts1p	13.89%	1.98%	0.0119738	HMF1,YGR122C-A,SYS1,MET1,MSS1,YNL043,CYSN1,SAS5,GPN2,VPH1	2146	10.0008	503	1.88518
Spt2p	9.72%	1.81%	0.0411411	UGA2,THG1,COG2,SSP120,MSS1,OCA1,PLB3	1941	6.9984	354	1.87448
Sut1p	11.11%	1.91%	0.0245665	YDL242W,DNF2,HSP78,CLD1,INO1,MSS1,OCA1,ZPS1	829	7.9992	410	1.8499
Flo8p	16.67%	1.94%	0.00857041	UIP3,UGA2,VBA2,RAD55,HMF1,YGR122C-A,INO1,MET1,ACS2,MSS1,DAL82,RSB1	4727	12.0024	619	1.8385
Ino2p	11.11%	1.85%	0.0296004	INO1,ACS2,MSS1,ECM5,PLB3,ZPS1,GCY1,VPH1	4659	7.9992	420	1.80586
Pdr3p	25.00%	1.53%	0.0229677	PDR3,ATG15,BDF2,RAD55,DNF2,GLY1,JHD1,CWH41,YGR122C-A,INO1,KDX1,ASH1,CTR3,OCA1,YSN1,ZPS1,RSB1,GCY1	867	18	985	1.73269
Oaf1p	22.22%	1.79%	0.00674746	UIP3,UGA2,BDF2,YDL242W,RAD55,THG1,HSV2,INO1,PXA2,ACS2,MSS1,OCA1,PLB3,RSB1,GPN2,YPL034W	3709	15.9984	888	1.70824
Reb1p	25.00%	1.78%	0.00478434	UIP3,ATG15,BDF2,GLY1,ISD11,HMF1,COG3,YGR122C-A,HSV2,LYS12,STB6,KDX1,MET1,YMR090W,YNL043C,RSB1,YOR093,CGCY1	2611	18	1013	1.6848
Mac1p	11.11%	1.72%	0.0442725	UIP3HMF1CWH41YGR122C-ACTR3MSS1YKU80YNL043C	254	7.9992	464	1.63461
Mot3p	13.89%	1.70%	0.0331646	VPS15,TRS20,VBA2,THG1,LYS12,INO1,SSP120,YKU80,ZPS1,VPH1	4689	10.0008	582	1.62929
Sin3p	40.28%	1.63%	0.00145826	UIP3,UGA2,VBA2,ATG15,BUD16,GLY1,JHD1,HMF1,YFL042C,THG1,CLD1,COG2,INO1,KDX1,YKL222C,MET1,TVP38,ACS2,YLR290C,MSS1,YMR090W,YKU80,YSN1,HRT1,ZPS1,ALG6,GPN2,YPL034,WPPT2	6811	29.0016	1783	1.54226
Sum1p	13.89%	1.62%	0.0447442	UIP3BDF2THG1INO1TVP38CTR3YKU80ALG6SAS5VPH1	6808	10.0008	615	1.54186
Mcm1p	37.50%	1.62%	0.00248857	UIP3,UGA2,VPS15,TRS20,BDF2,YDL242W,YDR056,CRAD55,HSP78,BUD16,GLY1,HMF1,YGL114W,THG1,COG2,YGR122C-A,STB6,ASH1,MET1,ACS2,YMR090W,YNL043,CMDM12,PLB3,YOR093C,GPN2,PPT2	2028	27	1669	1.53389
Dal82p	18.06%	1.60%	0.0317827	BDF2,YDR056C,RAD55,HMF1,SYS1,ARV1,SSP120,MAC1,IRC21,DAL82,YSN1,SAS5,GPN2	457	13.0032	812	1.51838
Genes mentioned in the manuscript
