# Supplementary material for: Temporal Expression Profiling Identifies Pathways Mediating Effect of Causal Variant on Phenotype
Source: PLoS Genet. 2015 Jun 3;11(6):e1005195. doi: 10.1371/journal.pgen.1005195 (PMC4454590; doi:10.1371/journal.pgen.1005195)
Supplement: S8 Table — (XLS) [file pgen.1005195.s018.xls]

## Sheet: Sheet1
Expression values of genes in early phase of sporulation for Figure 4.
TF (node)	Differentially expressed target genes (node)	M strain average	S strain average
RTG1	GLY1	-0.256379	-0.778536
RTG1	PDR3	0.872469	0.426597
RTG1	FUI1	0.469947	-0.556392
RTG1	ADH7	-0.0796843	0.151524
RTG1	YEL045C	-0.256379	-0.778536
RTG1	IRC18	0.239423	0.309569
RTG1	LOH1	0.222652	0.636086
RTG1	YKL071W	0.446022	0.629653
RTG1	DLT1	0.318358	0.0593979
RTG1	POP7	0.728349	1.0658
RTG1	YDR042C	-0.0494553	-0.0958136
RTG1	PEP7	0.739203	0.463174
RTG1	YOL159C	1.73245	1.96745
RTG1	SGE1	1.28417	0.777834
RTG1	YJR098C	0.487865	0.44939
RTG1	DAP2	0.984423	0.180987
RTG1	HMF1	0.367869	-0.520946
RTG1	DPP1	0.895663	0.182243
RTG1	ISD11	1.39898	0.541967
RTG1	ESP1	1.05691	-0.0221198
RTG1	RTG3	0.359798	0.636901
RTG1	FUS1	-0.150698	0.48434
RTG1	CPR2	0.52901	0.246809
RTG1	TAL1	-0.883051	-1.20666
RTG1	URA10	1.12489	0.932366
RTG1	ARV1	1.19149	0.267001
RTG1	SAS5	0.194263	0.287384
RTG1	AGA2	0.501262	0.906698
RTG1	FPR1	0.067653	-0.119759
RTG1	YKL044W	-0.0974101	-0.238945
RTG1	RRT12	-0.393332	-0.186789
RTG1	YJL160C	1.51648	1.92716
RTG1	FLO1	0.397552	0.426155
RTG1	YLR049C	0.61432	-0.336189
RTG1	SPS2	-0.380036	-0.059338
RTG1	ACO2	1.45785	-0.234303
RTG1	MUC1	0.276964	-0.0592082
RTG1	INO1	2.58736	2.15057
RTG1	DIP5	1.15	-0.673195
DAL82	CAR2	0.0830236	-0.523251
DAL82	DIF1	-0.249662	0.276604
DAL82	BDF2	1.09397	0.627555
DAL82	FPR1	0.067653	-0.119759
DAL82	SIC1	0.359916	0.0241692
DAL82	TOR1	0.837274	0.295836
DAL82	TYR1	0.606108	0.0826458
DAL82	YDL086W	0.395944	0.147882
DAL82	AIM6	0.485136	0.0119001
DAL82	GUD1	0.804988	0.765492
DAL82	YDR042C	-0.0494553	-0.0958136
DAL82	CTS2	0.879937	0.446777
DAL82	GAT1	2.26663	2.01623
DAL82	YGR073C	0.739288	0.111237
DAL82	PRP38	0.739288	0.111237
DAL82	YGR273C	-0.29402	-0.0639101
DAL82	PRM1	-0.0306538	0.356319
DAL82	PTR3	0.675467	0.333957
DAL82	DON1	0.610575	0.896815
DAL82	DFR1	0.495748	-0.0481293
DAL82	MAC1	0.247862	0.255609
DAL82	RKM1	0.956272	0.0821848
DAL82	YJR098C	0.487865	0.44939
DAL82	SSP120	0.694777	0.464335
DAL82	TPM1	0.00893645	-0.127836
DAL82	YNR061C	0.973755	0.128103
DAL82	YPR078C	-0.230946	0.120278
DAL82	CPR2	0.52901	0.246809
DAL82	IRC21	0.769381	0.256003
DAL82	PGA2	1.38088	0.540177
DAL82	NHP6A	-0.0732941	-0.536025
DAL82	YPT1	-0.0707577	-0.19768
DAL82	RPS22B	-0.654038	-1.06136
DAL82	HMF1	0.367869	-0.520946
DAL82	LSM6	0.968127	0.0483902
DAL82	UBC7	0.0267985	0.303007
DAL82	TCB2	-0.148685	-0.710753
DAL82	HHF2	-0.525692	-1.12094
DAL82	YOL019W	0.753251	-0.259837
DAL82	RBL2	0.582558	0.287866
DAL82	ERG2	0.127875	-0.680237
DAL82	GRX5	-0.306595	-0.465996
DAL82	GPN2	1.76896	0.688352
DAL82	SAR1	0.6008	-0.580115
DAL82	YDR134C	-0.384713	-0.560894
DAL82	RPL26A	-0.241505	-0.549781
DAL82	YPR053C	0.49484	0.710711
DAL82	HTB2	-1.4944	-1.94052
DAL82	TMA7	0.131587	0.165903
DAL82	NTF2	-0.258594	-0.728064
DAL82	RPL14B	-0.429811	-0.868545
DAL82	YPL251W	0.0188528	-0.223296
DAL82	ERP4	0.334839	-0.303411
DAL82	YPR127W	0.804741	0.146537
DAL82	SYS1	1.08928	0.300707
DAL82	YDR056C	0.715109	0.0194789
DAL82	TPM2	0.476371	-0.232555
DAL82	ARV1	1.19149	0.267001
DAL82	MIC17	-0.460576	-0.309346
DAL82	SAS5	0.194263	0.287384
DAL82	TUM1	0.875624	0.134765
DAL82	YPL199C	-0.139359	-0.114736
DAL82	CUP5	0.375095	-0.459767
DAL82	AGA2	0.501262	0.906698
DAL82	CWH36	-0.457872	-0.271878
DAL82	PIR1	0.66499	0.119895
DAL82	RCF2	-0.32633	-0.494155
DAL82	RPS25B	0.517516	-0.167412
DAL82	YDR034W-B	2.67229	3.35485
DAL82	PPM1	0.266398	0.39712
DAL82	SAM35	-0.822622	-0.708968
DAL82	YNR014W	-0.67074	0.0299957
DAL82	YSN1	0.949214	0.790623
DAL82	MAK31	1.3485	0.9055
DAL82	RAD55	1.99701	1.01796
DAL82	YDR018C	1.63014	1.25764
DAL82	YER186C	-0.023918	-0.0937938
DAL82	PTA1	-0.200328	0.00631647
DAL82	RGT2	0.775085	0.00848452
DAL82	YGL015C	-0.4436	0.0172623
DAL82	DMC1	4.13004	3.56903
DAL82	BUD4	0.0126329	-0.952167
DAL82	BAT2	-1.02008	-1.39349
DAL82	NDT80	0.168981	0.471882
DAL82	PDR12	-1.3323	-1.11241
DAL82	YDR476C	0.301881	0.413412
DAL82	PTC1	0.0502993	0.0398528
DAL82	MMM1	0.804557	0.215511
DAL82	COG6	0.932876	0.432102
DAL82	ERD1	0.329881	-0.112232
DAL82	SRL3	1.77057	1.96841
DAL82	YDR541C	0.826056	0.246299
DAL82	YJL160C	1.51648	1.92716
DAL82	HXT14	-0.427213	-0.0615295
DAL82	LYS14	1.23032	0.578017
DAL82	MOG1	1.21452	0.0211776
DAL82	GPA2	-0.206262	0.405401
DAL82	OPI3	1.50585	0.423687
DAL82	RIM21	0.529739	0.596075
DAL82	PPE1	1.22901	0.842126
DAL82	YIR020C	-0.125351	-0.364997
DAL82	PPS1	0.556054	0.00846328
DAL82	YDL211C	0.104669	-0.631437
DAL82	YKR005C	0.447096	0.444476
