# Supplementary material for: Temporal Expression Profiling Identifies Pathways Mediating Effect of Causal Variant on Phenotype
Source: PLoS Genet. 2015 Jun 3;11(6):e1005195. doi: 10.1371/journal.pgen.1005195 (PMC4454590; doi:10.1371/journal.pgen.1005195)
Supplement: S9 Table — (XLS) [file pgen.1005195.s019.xls]

## Sheet: Sheet1
		Strain list
	Strain Name	Genotype	Parent Strain	Reference	Remarks
	SHS301	S288c SDM (alpha)	S288c SDM(a/alpha)	(Deuthschbauer and Davis 2005)
	SHS302	S288c SDM (a)	S288c SDM(a/alpha)	(Deuthschbauer and Davis 2005)
	SHS303	MKT1-89G (a)	YAD351 (a/alpha)	(Deuthschbauer and Davis 2005)	Parent strain referred as MKT1 allele replacement strain in the manuscript
	SHS304	MKT1-89G (a)	SHS303 x SHS301 (BC3 clean)	This study*
	SHS305	MKT1-89G (alpha)	SHS303 x SHS301 (BC3 clean)	This study*
	SHS306	MKT1-89G (a/alpha)	SHS304 x SHS305 (M strain)	This study*
	SHS307	pbp1∆::HphMX4 (a/alpha)	SHS306	This study
	SHS308	pbp1∆::HphMX4 (a/alpha)	S288c SDM(a/alpha)	This study
	SHS309	mkt1Cterm∆(1803-2280) ::natMX4	SHS306	This study
	SHS310	mkt1Cterm∆(1803-2280) ::natMX4	S288c SDM(a/alpha)	This study
	SHS311	puf3∆::hphMX4	SHS306	This study
	SHS312	puf3∆::hphMX4	S288c SDM(a/alpha)	This study
	SHS313	(-300 to -1)∆::tetO7kanMX4-MKT1	SHS306	This study
	SHS314	rtg1∆::hphMX4	SHS306	This study
	SHS315	rtg1∆::hphMX4	S288c SDM(a/alpha)	This study
	SHS316	rtg3∆::natMX4	SHS306	This study
	SHS317	rtg3∆::natMX4	S288c SDM(a/alpha)	This study
	SHS318	dal82∆::hphMX4	SHS306	This study
	SHS319	dal82∆::hphMX4	S288c SDM(a/alpha)	This study
	SHS320	mkt1∆::natMX4	S288c SDM(a/alpha)	This study
	SHS321	puf3∆::hphMX4, rtg3∆::natMX4	SHS311 x SHS316	This study
	SHS322	puf3∆::hphMX4, dal82∆::hphMX4	SHS311 x SHS318	This study
	SHS323	rtg3∆::natMX4, dal82∆::hphMX4	SHS316 x SHS318	This study
		* See Supplemetary File_S2 for more information
