# Supplementary material for: Temporal Expression Profiling Identifies Pathways Mediating Effect of Causal Variant on Phenotype
Source: PLoS Genet. 2015 Jun 3;11(6):e1005195. doi: 10.1371/journal.pgen.1005195 (PMC4454590; doi:10.1371/journal.pgen.1005195)
Supplement: S10 Table — (XLS) [file pgen.1005195.s020.xls]

## Sheet: Sheet1
	Primer list
	Sequencing primers
	Primer name	Primer sequence 5'-3'	Description
	HS 767	GCGTGACTGACTGATAAAGACTG	Forward primer_MKT1 A89T SNP
	HS 768	GGCTCTTGGGGTTGAATAG	Reverse primer_MKT1 A89T SNP
	HS 1089	ACTGGCTGAAAAAGAACGAT	Forward primer_Background mutation_ChrIV_SCC2_ 820823 to 821823
	HS 1090	TTACCAGCATTCGAAGTCAC	Reverse primer_Background mutation_ChrIV_SCC2_ 820823 to 821823
	HS 1093	ATCCTATCCGAAAGCACAAG	Forward primer_Background mutation_ChrVII_681673 to 682673
	HS 1094	GCGCAGCTCCTGTTATTTAT	Reverse primer_Background mutation_ChrVII_681673 to 682673
	HS 1095	ATCCAGATGTTGGACAGCTT	Forward primer_Background mutation_ChrVIII_SRB2intron_189261 to 190261
	HS 1096	CAGGTGGACTGTAGATGTCG	Reverse primer_Background mutation_ChrVIII_SRB2intron_189261 to 190261
	HS 1097	GTCTTTGCCCGTTGTCTATC	Forward primer_Background mutation_ChrVIII_GND1_471756 to 472756
	HS 1098	GGTTTATGTCCAGGTTGGAG	Reverse primer_Background mutation_ChrVIII_GND1_471756 to 472756
	HS 1101	TAACGACATCGTCAGAGGTG	Forward primer_Background mutation_ChrXV_PDR5_620667 to 621667
	HS 1102	CCCGATATTATTTCGCAGTC	Reverse primer_Background mutation_ChrXV_PDR5_620667 to 621667
	Deletion and tagging primers
	HS 1595	TAAAGTACTAAAGGCAGAAAAATTAATAGCAAATTAAGCGcagctgaagcttcgtacgct	Forward primer_MKT1
	HS 1596	TAAATAGTTCCACTATTTCCATCATACTCATTCTCACGCTgcataggccactagtggatctg	Reverse primer_MKT1
	HS 1180	ATTTAAATTTCTTCTGAATAACGCAATATTGCGGGTATAAcagctgaagcttcgtacgc	Forward primer_PUF3
	HS 1181	AAAATAGTAAAAAGTGAAAGGAGAACGATGATAACACTAAgcataggccactagtggatctg	Reverse primer_PUF3
	HS 1532	AACACTAGATAGTGAACCAAAAGAAAGCACAACACCAAACcagctgaagcttcgtacgct	Forward primer_RTG1
	HS 1533	GGTTATCACAACATAGCAATAGTGAGAGTCAGAAGTACTTgcataggccactagtggatctg	Reverse primer_RTG1
	HS 1544	ATTTTTTGTCAGGCGAACCTACTTCTTAAATAAGTGAAGAcagctgaagcttcgtacgct	Forward primer_RTG3
	HS 1545	TTTTTCAAATTTAATTTTTTCCCGCTAATAAGACCATAAAgcataggccactagtggatctg	Reverse primer_RTG3
	HS 1599	TTTAACGATACTTTGAAAGGTTTAGGCGGAGCCAACCATAcagctgaagcttcgtacgct	Forward primer_DAL82
	HS 1600	ATACATATGGACATGAATCAAGCATATCTAATAGAAGTTTgcataggccactagtggatctg	Reverse primer_DAL82
	HS 1524	CCTCAACAACTAAGTAAACATACACATGTATAGCATAATCcagctgaagcttcgtacgc	Forward primer_MKT1 -300 to -1 upstream
	HS 1525	CGCTTAATTTGCTATTAATTTTTCTGCCTTTAGTACTTTAgcataggccactagtggat	Reverse primer_MKT1 -300 to -1 upstream
	Deletion Confirmation primers
	BN72	ACGAGGCAAGCTAAACAG	Reverse primer_Left Junction_Common within the MX4 cassette
	JM37	CCTCGACATCATCTGCCC	Forward primer_Right Junction_Common within the MX4 cassette
	HS 1673	ATCTTCGATTCCTTTTACCC	Forward primer_MKT1_with BN72
	HS 1674	AGAGACACGAATTGCAAGCAT	Reverse primer_MKT1_with JM37
	HS 1279	GCAATTGTCACAGGAGTTTA	Forward primer_MKT1 C terminal_with BN72
	HS 1278	TCTATCCAGTAACGGTGTGGTG	Reverse primer_MKT1 C terminal_with JM37
	HS 1238	AAACATCCGATCGCTATCTA	Forward primer_PUF3_with BN72
	HS 1239	AACGGTTAGAAACAGGCTTGA	Reverse primer_PUF3_with JM37
	HS 1643	ATTACTGGAAACGGAAAAAG	Forward primer_RTG1_with BN72
	HS 1644	CCAACGAGGGTTATCACAACA	Reverse primer_RTG1_with JM37
	HS 1544	ATTTTTTGTCAGGCGAACCTACTTCTTAAATAAGTGAAGAcagctgaagcttcgtacgct	Forward primer_RTG3_with BN72
	HS 1545	TTTTTCAAATTTAATTTTTTCCCGCTAATAAGACCATAAAgcataggccactagtggatctg	Reverse primer_RTG3_with JM37
	HS 1601	CATCAAATGCTTGGAGTTGT	Forward primer_DAL82_with BN72
	HS 1602	AGGCTTATAGGGCCATTTCT	Reverse primer_DAL82_with JM37
	HS 1671	CATGCATGTGCTCTGTATGT	Forward primer_Right junction_MKT1 -300 to -1 upstream
	HS 1672	GTACCGCTGCTGGAAGTAGT	Reverse primer_Right junction_MKT1 -300 to -1 upstream
	HS 1677	CAAAGATACGAGGAGCTTCA	Forward primer_Left junction_MKT1 -300 to -1 upstream
	HS 1678	GTGGCAAATCCTAACCTTTT	Reverse primer_Left junction_MKT1 -300 to -1 upstream
