# Supplementary material for: Temporal Expression Profiling Identifies Pathways Mediating Effect of Causal Variant on Phenotype
Source: PLoS Genet. 2015 Jun 3;11(6):e1005195. doi: 10.1371/journal.pgen.1005195 (PMC4454590; doi:10.1371/journal.pgen.1005195)
Supplement: S1 File — (ZIP) [file pgen.1005195.s022.zip]

Archive with 14 entries (11 files):
- S1_File/
- S1_File/.DS_Store
- __MACOSX/
- __MACOSX/S1_File/
- __MACOSX/S1_File/._.DS_Store
- S1_File/DAPI_data_zeroes.csv
- __MACOSX/S1_File/._DAPI_data_zeroes.csv
- S1_File/DAPI_published_strains.R
- __MACOSX/S1_File/._DAPI_published_strains.R
- S1_File/README.txt
- __MACOSX/S1_File/._README.txt
- S1_File/S1_File.pdf
- __MACOSX/S1_File/._S1_File.pdf
- __MACOSX/._S1_File
