# Supplementary material for: Temporal Expression Profiling Identifies Pathways Mediating Effect of Causal Variant on Phenotype
Source: PLoS Genet. 2015 Jun 3;11(6):e1005195. doi: 10.1371/journal.pgen.1005195 (PMC4454590; doi:10.1371/journal.pgen.1005195)
Supplement: S1 File — (ZIP) [file pgen.1005195.s022.zip › S1_File/DAPI_published_strains.R]

# model for three-phase nuclei (using "ifelse")
# 
# Author: raharja / gagneur
###############################################################################

library(lattice)
library(graphics)
library(RColorBrewer)
folder = file.path("/Users/gagneur/Dropbox/spo_microarray/Experiments/DAPI data/")
tab = read.csv(file.path(folder, "DAPI_data_zeroes.csv"))

strains = c(SK1 = "SK1", M = "MKT1", S="S288c")
tab =subset(tab, background %in% strains)
tab$background = factor(names(strains)[match(tab$background, strains)], levels=names(strains))
straincol= brewer.pal(3,"Set1")
names(straincol) = names(strains)

cellcol = brewer.pal(3,"Set2")
names(cellcol) = c("1-nucleus", "2-nuclei", "4-nuclei")


tab$efficiency1 = with(tab, single_nuclei / (single_nuclei+two_nuclei+four_nuclei))
tab$efficiency2 = with(tab, two_nuclei / (single_nuclei+two_nuclei+four_nuclei))
tab$efficiency4 = with(tab, four_nuclei / (single_nuclei+two_nuclei+four_nuclei))


##se1 == single nucleus
se1 = function(tp, alp, bet, gam, del, tau){
  lam = alp + bet
  mu = gam + del
  ti = tp - tau
  ifelse(tp < tau,
         1,
         exp(-lam*ti) + (bet/lam)*(1-exp(-lam*ti))
  )
}


##se2 == double nucleus
se2 = function(tp, alp, bet, gam, del, tau){
  lam = alp + bet
  mu = gam + del
  ti = tp - tau
  ifelse(tp < tau,
         0,
         if(lam != mu)
           (alp/(mu - lam))*(exp(-lam*ti) - exp(-mu*ti)) + (alp*del/(mu - lam) ) * ( (1-exp(-lam*ti))/lam - (1-exp(-mu*ti))/mu )
         else
           alp * del / (mu * lam) * (lam * mu * (ti/mu - ti/lam))
  )
}

##se4 == quadruple nucleus
se4 = function(tp, alp, bet, gam, del, tau){
  lam = alp + bet
  mu = gam + del
  ti = tp - tau
  ifelse(tp < tau,
         0,
         if(lam != mu)  
           ((alp*gam)/(mu - lam))*((1/lam)*(1 - exp(-lam*ti)) - (1/mu)*(1 - exp(-mu*ti)))
         else
           ((alp*gam)/(lam*mu))*(1 - exp(-mu*ti)*(1 - mu*ti))
  )
}

cost = function(theta, y1, y2, y4, tp){
  alp = exp(theta[1])
  bet = exp(theta[2])
  gam = exp(theta[3])
  del = exp(theta[4])
  tau = theta[5]
  sum((y1-se1(tp, alp, bet, gam, del, tau))^2 + (y2-se2(tp, alp, bet, gam, del, tau))^2 + (y4-se4(tp, alp, bet, gam, del, tau))^2)
}

guess = c(log(c(0.1, 1.0, 1.0, 0.5)), 10)

params = sapply(
  levels(tab$background),
  function(bg){
    sb      = subset(tab, background==bg)
    fit     = optim(guess, cost, gr=NULL, sb$efficiency1, sb$efficiency2, sb$efficiency4, sb$time_hours)
    fit$par
  }
)

pdf("DAPI_analysis.pdf")
# optimization
for(bg in levels(tab$background)){
  sb   = subset(tab, background == bg)
  alp  = exp(params[1,bg])
  bet  = exp(params[2,bg])
  gam  = exp(params[3,bg])
  del  = exp(params[4,bg])
  tau  = params[5,bg]
  matplot(sb$time,
          cbind(sb$efficiency1, sb$efficiency2, sb$efficiency4),
          pch=1,
          main=paste(bg),
          col=cellcol,
          ylab="frequency",
          xlab="time [h]"
  )
  tp=seq(min(sb$time),max(sb$time),length.out=100)
  lines(tp,se1(tp, alp, bet, gam, del, tau), col=cellcol[1])
  lines(tp,se2(tp, alp, bet, gam, del, tau), col=cellcol[2])
  lines(tp,se4(tp, alp, bet, gam, del, tau), col=cellcol[3])
  legend("left", fill=cellcol, legend=names(cellcol))
}

## leave one out bootstrap
sizes   = c(rep(0,4))
cter    = 1
for(bg in levels(tab$background)){
  tps         =   unique(subset(tab, background == bg)$time_hours)
  sizes[cter] =   length(tps)
  cter = cter + 1
}

bgnum    = length(levels(tab$background))
alphaMlo = betaMlo = gammaMlo = deltaMlo =tauMlo= matrix(
  c(rep(NA, bgnum*max(sizes))),
  nrow = bgnum,
  ncol = max(sizes),   
  dimnames = list(levels(tab$background),NULL)
)

for(bg in levels(tab$background)){
  
  tps         =   unique(subset(tab, background == bg)$time_hours)
  
  sblo  = subset(tab, background==bg)
  
  counter = 1
  
  for(tpi in tps){
    sbtp = subset(sblo, time_hours != tpi)
    fitlo = optim(guess, cost, gr=NULL, sbtp$efficiency1, sbtp$efficiency2, sbtp$efficiency4, sbtp$time_hours)
    paramlo = fitlo$par
    
    alphaMlo[bg,counter] = paramlo[1]
    betaMlo[bg,counter]  = paramlo[2]
    gammaMlo[bg,counter] = paramlo[3]
    deltaMlo[bg,counter] = paramlo[4]
    tauMlo[bg,counter]  = paramlo[5]
    
    counter = counter + 1
  }
}


boxplot(exp(t(alphaMlo)), col=straincol, ylab="Alpha [1/h]", log="y")
boxplot(exp(t(betaMlo)), col=straincol, ylab="Beta [1/h]", log="y")
boxplot(exp(t(gammaMlo)), col=straincol, ylab="Gamma [1/h]", log="y")
boxplot(exp(t(deltaMlo)), col=straincol, ylab="Delta [1/h]", log="y")
boxplot(t(tauMlo), col=straincol, ylab="Tau [h]", log="y")
dev.off()
