# Supplementary material for: Temporal Expression Profiling Identifies Pathways Mediating Effect of Causal Variant on Phenotype
Source: PLoS Genet. 2015 Jun 3;11(6):e1005195. doi: 10.1371/journal.pgen.1005195 (PMC4454590; doi:10.1371/journal.pgen.1005195)
Supplement: S1 File — (ZIP) [file pgen.1005195.s022.zip › S1_File/README.txt]

README

DAPI_data_zeroes.csv is the raw data file. See methods for more details.

DAPI_published_strains.R describes the code used for the modelling.

S1_File.pdf describes the methodology and results.
