# Supplementary material for: Temporal Expression Profiling Identifies Pathways Mediating Effect of Causal Variant on Phenotype
Source: PLoS Genet. 2015 Jun 3;11(6):e1005195. doi: 10.1371/journal.pgen.1005195 (PMC4454590; doi:10.1371/journal.pgen.1005195)
Supplement: S2 File — (ZIP) [file pgen.1005195.s023.zip]

Archive with 12 entries (9 files):
- S2_File/
- S2_File/.Rhistory
- __MACOSX/
- __MACOSX/S2_File/
- __MACOSX/S2_File/._.Rhistory
- S2_File/data.txt
- __MACOSX/S2_File/._data.txt
- S2_File/endpoint2.Rnw
- __MACOSX/S2_File/._endpoint2.Rnw
- S2_File/README.txt
- __MACOSX/S2_File/._README.txt
- __MACOSX/._S2_File
