# Supplementary material for: Temporal Expression Profiling Identifies Pathways Mediating Effect of Causal Variant on Phenotype
Source: PLoS Genet. 2015 Jun 3;11(6):e1005195. doi: 10.1371/journal.pgen.1005195 (PMC4454590; doi:10.1371/journal.pgen.1005195)
Supplement: S2 File — (ZIP) [file pgen.1005195.s023.zip › S2_File/data.txt]

Strain	Biological replicate	Number of tetrads	Total number of cells
SK1	1	826	929
SK1	2	468	533
SK1	3	873	995
M	1	274	640
M	2	432	953
M	3	418	1023
M	4	256	551
M	5	403	901
M	6	434	967
M	7	677	1142
M	8	450	889
M	9	432	1041
M	10	485	985
M	11	555	973
S	1	69	612
S	2	88	762
S	3	40	570
S	4	26	884
S	5	12	913
S	6	26	1167
S	7	39	630
S	8	40	598
S	9	37	563
S	10	35	584
S	11	41	597
S	12	38	594
S	13	8	546
S	14	4	547
S	15	12	513
S:mkt1	1	22	481
S:mkt1	2	24	480
S:mkt1	3	19	470
M:rtg1	1	190	922
M:rtg1	2	179	974
M:rtg1	3	209	949
M:rtg3	1	273	1088
M:rtg3	2	236	1056
M:rtg3	3	370	1486
M:rtg3	4	258	966
M:dal82	1	337	1015
M:dal82	2	301	1142
M:dal82	3	242	1014
M:dal82	4	340	1036
S:rtg1	1	52	871
S:rtg1	2	52	869
S:rtg1	3	60	795
S:rtg1	4	54	822
S:rtg1	5	53	737
S:rtg3	1	37	807
S:rtg3	2	58	892
S:rtg3	3	54	864
S:dal82	1	18	379
S:dal82	2	21	448
S:dal82	3	16	422
M:puf3	1	264	943
M:puf3	2	363	990
M:puf3	3	256	924
M:puf3	4	213	936
S:puf3	1	19	659
S:puf3	2	0	661
S:puf3	3	6	586
M:puf3:rtg3	1	148	974
M:puf3:rtg3	2	120	969
M:puf3:rtg3	3	143	973
M:puf3:rtg3	4	146	932
M:puf3:dal82	1	252	952
M:puf3:dal82	2	240	926
M:puf3:dal82	3	204	929
M:puf3:dal82	4	203	932
M:puf3:dal82	5	206	876
M:rtg3:dal82	1	164	952
M:rtg3:dal82	2	139	859
M:rtg3:dal82	3	171	904
