# Supplementary material for: Temporal Expression Profiling Identifies Pathways Mediating Effect of Causal Variant on Phenotype
Source: PLoS Genet. 2015 Jun 3;11(6):e1005195. doi: 10.1371/journal.pgen.1005195 (PMC4454590; doi:10.1371/journal.pgen.1005195)
Supplement: S2 File — (ZIP) [file pgen.1005195.s023.zip › S2_File/endpoint2.Rnw]

% To compile this document
% library('knitr'); rm(list=ls()); KNITFILE="endpoint2"; knit(paste(KNITFILE,'.Rnw', sep="")); system(paste('pdflatex', KNITFILE)); # relocateAnswers(); for(i in 1:2) system(paste('pdflatex', KNITFILE))
% To clean up:
% system(paste('rm ', KNITFILE, '.aux ', KNITFILE, '.log ', KNITFILE, '.out ', KNITFILE, '.tex ',sep="")) 

\documentclass[12pt]{article}

\newcommand{\lowtilde}{\raise.17ex\hbox{$\scriptstyle\mathtt{\sim}$}}

\usepackage{xcolor}
%% \usepackage[framemethod=default]{mdframed} 
\usepackage{amsmath,amsthm}
\theoremstyle{definition}
%% \newmdtheoremenv[linecolor=red,backgroundcolor=pink!50]{exer}{Exercise}

\widowpenalty10000
\clubpenalty10000


<<knitr, echo=FALSE, results="hide">>=
library("knitr")
opts_chunk$set(tidy=FALSE,dev="pdf",fig.show="asis",
               fig.width=9,fig.height=6.5,# dpi=100,
               message=FALSE)
@ 

<<style, eval=TRUE, echo=FALSE, results="asis">>=
BiocStyle::latex()
@

\author{Julien Gagneur}

\title{Sporulation Efficiency Analysis - new Figures}
\begin{document}

\maketitle

<<code>>=

logit= function(x) 1/(1+exp(-x))

myboxplot=function(tab, strains,...){
  ## subset and reorder factor as in strains
  tab = subset(tab, Strain %in% strains)
  tab$Strain = factor(tab$Strain, strains)
  boxplot(Efficiency ~ Strain, ylim=c(0,1), data=tab,...)
}

myplot=function(tab, strains, ylim=c(0,1),...){
  ## subset and reorder factor as in strains
  tab = subset(tab, Strain %in% strains)
  tab$Strain = factor(tab$Strain, strains)
  bp=barplot(tapply(tab$Efficiency, tab$Strain, median),ylim=ylim,ylab="Sporulation efficiency",...)
  points(jitter(bp[as.integer(tab$Strain)]),tab$Efficiency)
}

pairTest=function(tab, ref, query){
  ## set ref strain as first level
  tab$Strain = factor(tab$Strain, levels=c(ref, setdiff(levels(tab$Strain),ref)))
  
  ## logistic fit allowing for overdispersion
  fit <- glm(
    Efficiency ~ Strain,
    weights=Total.number.of.cells,
    data=tab,
    family = quasibinomial
  )
  
  ## get p-value for query vs ref effect
  pv = summary(fit)$coefficients[paste("Strain", query, sep=""),4]
  pv
}

## test for interactions between two mutations
interactionTest = function(tab, mut1, mut2){
  ## restrict to the strains with no other mutation than mut1 and mut2
  other = setdiff(unimut, c(mut1, mut2))
  sub = tab[!apply(tab[,other,drop=FALSE],1,any),]
  form = paste("Efficiency ~", mut1,"*",mut2)
  
  ## logistic fit allowing for overdispersion
  fit <- glm(
    form,
    weights=Total.number.of.cells,
    data=sub,
    family = quasibinomial
  )
  ## get p-value for interaction
  pv = summary(fit)$coefficients[4,4]
  
  pv
}


##############
# main 
##############
## make one single data frame
folder = "/localdata/sporulation/efficiency/"
tabs = lapply(dir(folder), function(f) read.delim(file.path(folder, f)))
tab = do.call(rbind, tabs)
tab = unique(tab)
tab$Efficiency= with(tab,Number.of.tetrads/Total.number.of.cells)
## make mutation columns
## the M strain is considered as background (baseline)
## => S is considered as a M strain with a MKT1-S mutation
mutation = strsplit(as.character(tab$Strain),":")
unimut =  sort(setdiff(unique(unlist(mutation)), "M"))
for(m in unimut){
  tab[[m]] = sapply(mutation, function(x) m %in% x)
}
@
<<Fig1>>=
#######
# Fig1
#######
myplot(tab, c("SK1", "M", "S", "S:mkt1"), main="Fig. 1")
pairTest(tab, ref="S", query="SK1")
pairTest(tab, ref="S", query="M")
pairTest(tab, ref="S", query="S:mkt1")
@

<<Fig5>>=
#######
# Fig5
#######
myplot(tab, c("M", "M:rtg1", "M:rtg3", "M:dal82", "S", "S:rtg1", "S:rtg3", "S:dal82"), , "M:rtg3:dal82", ylim=c(0,0.65),main="Fig. 5")
pairTest(tab, ref="M", query="M:rtg1")
pairTest(tab, ref="M", query="M:rtg3")
pairTest(tab, ref="M", query="M:dal82")

pairTest(tab, ref="S", query="S:rtg1")
pairTest(tab, ref="S", query="S:rtg3")
pairTest(tab, ref="S", query="S:dal82")

interactionTest(tab, "S", "rtg1")
interactionTest(tab, "S", "rtg3")
interactionTest(tab, "S", "dal82")

## double deletion is significantly more than any single one
pairTest(tab, ref="M:rtg3", query="M:rtg3:dal82")
pairTest(tab, ref="M:dal82", query="M:rtg3:dal82")

## this could be just additive (so significant interaction term)
interactionTest(tab, "dal82", "rtg3")

## double deletion is still not as poor as S background
pairTest(tab, ref="S", query="M:rtg3:dal82")
@

<<Fig6A>>=
#######
# Fig 6A 
#######
myplot(
  tab,
  c("M","M:puf3", "M:rtg3", "M:puf3:rtg3", "M:dal82", "M:puf3:dal82", "S","S:puf3"),
  main="Puf3 -> Spo, independently of MKT1"
)
## signif.:
pairTest(tab, ref="M", query="M:puf3")
pairTest(tab, ref="M:rtg3", query=, "M:puf3:rtg3")
## n.s. but not too bad:
pairTest(tab, ref="M:dal82", query=, "M:puf3:dal82")
pairTest(tab, ref="S", query=, "S:puf3")

## intersctions all n.s.:
interactionTest(tab, "rtg3", "puf3")
interactionTest(tab, "dal82", "puf3")
interactionTest(tab, "S", "puf3")
@

<<Fig6B>>=
#######
# Fig 6B 
#######
bg = c("M", "M:rtg3", "M:dal82", "S")
bgpuf3 = c("M:puf3", "M:puf3:rtg3", "M:puf3:dal82", "S:puf3")
bg_med = sapply(bg, function(x) median(tab$Efficiency[tab$Strain==x]))
bgpuf3_med = sapply(bgpuf3, function(x) median(tab$Efficiency[tab$Strain==x]))
plot(
  bgpuf3_med ~ bg_med,
  xlim=c(0,0.5), ylim=c(0,0.5),
  xlab="Sporulation efficiency",
  ylab="Sporulation efficiency puf3",
  pch=1:length(bg)
)
fit=lm(bgpuf3_med ~ 0 + bg_med)
abline(fit)
legend("topleft", legend=bg, pch=1:length(bg))

print("trendline slope:")
coefficients(fit)
@

\end{document}
