# Supplementary material for: Temporal Expression Profiling Identifies Pathways Mediating Effect of Causal Variant on Phenotype
Source: PLoS Genet. 2015 Jun 3;11(6):e1005195. doi: 10.1371/journal.pgen.1005195 (PMC4454590; doi:10.1371/journal.pgen.1005195)
Supplement: S2 File — (ZIP) [file pgen.1005195.s023.zip › S2_File/README.txt]

README

data.txt is the raw data file. See methods for more details.

endpoint2.Rnw describes the code used for calculating the pair-wise and interaction significance.
