# Supplementary material for: Temporal Expression Profiling Identifies Pathways Mediating Effect of Causal Variant on Phenotype
Source: PLoS Genet. 2015 Jun 3;11(6):e1005195. doi: 10.1371/journal.pgen.1005195 (PMC4454590; doi:10.1371/journal.pgen.1005195)
Supplement: S3 File — (ZIP) [file pgen.1005195.s024.zip]

Archive with 108 entries (81 files):
- S3_File/
- S3_File/01-Normalisation/
- S3_File/01-Normalisation/Combined_M_T_S_NS/
- S3_File/01-Normalisation/Combined_M_T_S_NS/config.R
- __MACOSX/
- __MACOSX/S3_File/
- __MACOSX/S3_File/01-Normalisation/
- __MACOSX/S3_File/01-Normalisation/Combined_M_T_S_NS/
- __MACOSX/S3_File/01-Normalisation/Combined_M_T_S_NS/._config.R
- S3_File/01-Normalisation/Combined_M_T_S_NS/run_expression.R
- __MACOSX/S3_File/01-Normalisation/Combined_M_T_S_NS/._run_expression.R
- S3_File/01-Normalisation/Combined_M_T_S_NS/run_webscripts_param.R
- __MACOSX/S3_File/01-Normalisation/Combined_M_T_S_NS/._run_webscripts_param.R
- S3_File/01-Normalisation/Combined_M_T_S_NS/scripts/
- S3_File/01-Normalisation/Combined_M_T_S_NS/scripts/a.Rout
- __MACOSX/S3_File/01-Normalisation/Combined_M_T_S_NS/scripts/
- __MACOSX/S3_File/01-Normalisation/Combined_M_T_S_NS/scripts/._a.Rout
- S3_File/01-Normalisation/Combined_M_T_S_NS/scripts/arrayPlot.R
- __MACOSX/S3_File/01-Normalisation/Combined_M_T_S_NS/scripts/._arrayPlot.R
- S3_File/01-Normalisation/Combined_M_T_S_NS/scripts/Call_plotAnno.R
- __MACOSX/S3_File/01-Normalisation/Combined_M_T_S_NS/scripts/._Call_plotAnno.R
- S3_File/01-Normalisation/Combined_M_T_S_NS/scripts/Call_plotaxis.R
- __MACOSX/S3_File/01-Normalisation/Combined_M_T_S_NS/scripts/._Call_plotaxis.R
- S3_File/01-Normalisation/Combined_M_T_S_NS/scripts/Call_plotNucleosome.R
- __MACOSX/S3_File/01-Normalisation/Combined_M_T_S_NS/scripts/._Call_plotNucleosome.R
- S3_File/01-Normalisation/Combined_M_T_S_NS/scripts/cell2data.R
- __MACOSX/S3_File/01-Normalisation/Combined_M_T_S_NS/scripts/._cell2data.R
- S3_File/01-Normalisation/Combined_M_T_S_NS/scripts/expression.R
- __MACOSX/S3_File/01-Normalisation/Combined_M_T_S_NS/scripts/._expression.R
- S3_File/01-Normalisation/Combined_M_T_S_NS/scripts/makegff.R
- __MACOSX/S3_File/01-Normalisation/Combined_M_T_S_NS/scripts/._makegff.R
- S3_File/01-Normalisation/Combined_M_T_S_NS/scripts/nohup.out
- __MACOSX/S3_File/01-Normalisation/Combined_M_T_S_NS/scripts/._nohup.out
- S3_File/01-Normalisation/Combined_M_T_S_NS/scripts/R/
- S3_File/01-Normalisation/Combined_M_T_S_NS/scripts/R/calcThreshold.R
- __MACOSX/S3_File/01-Normalisation/Combined_M_T_S_NS/scripts/R/
- __MACOSX/S3_File/01-Normalisation/Combined_M_T_S_NS/scripts/R/._calcThreshold.R
- __MACOSX/S3_File/01-Normalisation/Combined_M_T_S_NS/scripts/._R
- S3_File/01-Normalisation/Combined_M_T_S_NS/scripts/webscripts_param.R
- __MACOSX/S3_File/01-Normalisation/Combined_M_T_S_NS/scripts/._webscripts_param.R
- __MACOSX/S3_File/01-Normalisation/Combined_M_T_S_NS/._scripts
- __MACOSX/S3_File/01-Normalisation/._Combined_M_T_S_NS
- S3_File/01-Normalisation/config.R
- __MACOSX/S3_File/01-Normalisation/._config.R
- S3_File/01-Normalisation/create_data_matrix .R
- __MACOSX/S3_File/01-Normalisation/._create_data_matrix .R
- S3_File/01-Normalisation/README
- __MACOSX/S3_File/01-Normalisation/._README
- S3_File/01-Normalisation/tilingBook_Combined_M_T_S_NS-YPD.txt
- __MACOSX/S3_File/01-Normalisation/._tilingBook_Combined_M_T_S_NS-YPD.txt
- __MACOSX/S3_File/._01-Normalisation
- S3_File/02-OptimisingH/
- S3_File/02-OptimisingH/config.R
- __MACOSX/S3_File/02-OptimisingH/
- __MACOSX/S3_File/02-OptimisingH/._config.R
- S3_File/02-OptimisingH/Optimising_h.R
- __MACOSX/S3_File/02-OptimisingH/._Optimising_h.R
- __MACOSX/S3_File/._02-OptimisingH
- S3_File/03-Locfit/
- S3_File/03-Locfit/config.R
- __MACOSX/S3_File/03-Locfit/
- __MACOSX/S3_File/03-Locfit/._config.R
- S3_File/03-Locfit/locfit_QCplots.R
- __MACOSX/S3_File/03-Locfit/._locfit_QCplots.R
- __MACOSX/S3_File/._03-Locfit
- S3_File/04-MatrixNormalisation/
- S3_File/04-MatrixNormalisation/config.R
- __MACOSX/S3_File/04-MatrixNormalisation/
- __MACOSX/S3_File/04-MatrixNormalisation/._config.R
- S3_File/04-MatrixNormalisation/Znorm.R
- __MACOSX/S3_File/04-MatrixNormalisation/._Znorm.R
- __MACOSX/S3_File/._04-MatrixNormalisation
- S3_File/05-EDGE/
- S3_File/05-EDGE/config.R
- __MACOSX/S3_File/05-EDGE/
- __MACOSX/S3_File/05-EDGE/._config.R
- S3_File/05-EDGE/create_input.R
- __MACOSX/S3_File/05-EDGE/._create_input.R
- S3_File/05-EDGE/extract_results.sh
- __MACOSX/S3_File/05-EDGE/._extract_results.sh
- __MACOSX/S3_File/._05-EDGE
- S3_File/06-TFOverlap/
- S3_File/06-TFOverlap/TFlist_YT_transcripts
- __MACOSX/S3_File/06-TFOverlap/
- __MACOSX/S3_File/06-TFOverlap/._TFlist_YT_transcripts
- S3_File/06-TFOverlap/TFoverlap.sh
- __MACOSX/S3_File/06-TFOverlap/._TFoverlap.sh
- __MACOSX/S3_File/._06-TFOverlap
- S3_File/07-SporulationOverlap/
- S3_File/07-SporulationOverlap/S288cSpo_transcript.txt
- __MACOSX/S3_File/07-SporulationOverlap/
- __MACOSX/S3_File/07-SporulationOverlap/._S288cSpo_transcript.txt
- S3_File/07-SporulationOverlap/Spo_overlap.sh
- __MACOSX/S3_File/07-SporulationOverlap/._Spo_overlap.sh
- __MACOSX/S3_File/._07-SporulationOverlap
- S3_File/08-Yeastract/
- S3_File/08-Yeastract/create_input.sh
- __MACOSX/S3_File/08-Yeastract/
- __MACOSX/S3_File/08-Yeastract/._create_input.sh
- __MACOSX/S3_File/._08-Yeastract
- S3_File/09-TimeClust/
- S3_File/09-TimeClust/config.R
- __MACOSX/S3_File/09-TimeClust/
- __MACOSX/S3_File/09-TimeClust/._config.R
- S3_File/09-TimeClust/make_input.R
- __MACOSX/S3_File/09-TimeClust/._make_input.R
- __MACOSX/S3_File/._09-TimeClust
- __MACOSX/._S3_File
