# Supplementary material for: Temporal Expression Profiling Identifies Pathways Mediating Effect of Causal Variant on Phenotype
Source: PLoS Genet. 2015 Jun 3;11(6):e1005195. doi: 10.1371/journal.pgen.1005195 (PMC4454590; doi:10.1371/journal.pgen.1005195)
Supplement: S3 File — (ZIP) [file pgen.1005195.s024.zip › S3_File/01-Normalisation/Combined_M_T_S_NS/config.R]

DATADIR = "/media/yeastlab/Desktop/microarray/aparna/20131008/1-Normalisation/Combined_M_T_S_NS-YPD"
TILINGBOOKFILE = "cellfile/tilingBook_Combined_M_T_S_NS-YPD.txt"
PROJECTNAME = "Combined_M_T_S_NS-YPD"
