# Supplementary material for: Temporal Expression Profiling Identifies Pathways Mediating Effect of Causal Variant on Phenotype
Source: PLoS Genet. 2015 Jun 3;11(6):e1005195. doi: 10.1371/journal.pgen.1005195 (PMC4454590; doi:10.1371/journal.pgen.1005195)
Supplement: S3 File — (ZIP) [file pgen.1005195.s024.zip › S3_File/01-Normalisation/Combined_M_T_S_NS/scripts/arrayPlot.R]

##############################################
##Funcitons to read cellfile, normalize data
##############################################
cell2data<-function(tilingBook, probPM, probBG, exResUnique, saveRawdata = T, saveNormdata = F, savesegMap = F ,dataset,projectPath,calcmean = T,...)
{
	## ========================================================================================================================
	## Get the raw data
	## ========================================================================================================================
	
	## data massage:
	stopifnot(all(c("sampleLabel","sampleType","fileLocation","filename") %in% names(tilingBook)))
	## construct an "AnnotatedDataFrame"
	adf = new("AnnotatedDataFrame", data=tilingBook)
	a=readCel2eSet(paste(adf@data[,"fileLocation"],adf@data[,"filename"],sep="/"),path="",rotated=F)#rotated=T for david data
	phenoData(a)=adf

	if(saveRawdata){
		if(!file.exists(file.path(projectPath,"data/",dataset)))dir.create(file.path(projectPath,"data/",dataset))
		save(a,file=file.path(projectPath,"data/",dataset,"a.rda"),compress=T)
	}
	save(a,file="data/a.rda",compress=T) ##
	print("cellfile was loaded")
	print("starting normalization")
	
	## ========================================================================================================================
	## Normalization
	## ========================================================================================================================
	ref <- a$sampleType =="genomic DNA"
	target <- a$sampleType !="genomic DNA"

	xn = normalizeByReference(a[,target], a[,ref],pm=probPM, background=probBG,verbose=T)
	if(saveNormdata){
		if(!file.exists(file.path(projectPath,"data/",dataset)))dir.create(file.path(projectPath,"data/",dataset))
		save(xn,file=file.path(projectPath,"data/",dataset,"xn.rda"),compress=T)
	}
	# save(xn,file="data/xn.rda",compress=T) ##
	print("normalization was finished")
	
	## ========================================================================================================================
	## Save as segMap (function segMap was from Zhenyu)
	## ========================================================================================================================
	
	expName = pData(xn)[,"sampleLabel"]
	groupLabel = expName   
	if(savesegMap){
		if(!file.exists(file.path(projectPath,"data/",dataset)))dir.create(file.path(projectPath,"data/",dataset))
		if(!file.exists(file.path(projectPath,"data/",dataset,"segMap")))dir.create(file.path(projectPath,"data/",dataset,"segMap"))
	}
	dir = file.path(projectPath,"data/",dataset,"segMap")
	rv=segMap(exprs(xn),exResUnique,expName=expName,dir=dir,save=savesegMap,groupLab = groupLabel)
	print ("done")
	
	
	## ========================================================================================================================
	## Calculate the mean of the replicates
	## ========================================================================================================================
	if(calcmean) {
		if("averageType" %in% names(tilingBook))
		{
			print("calculating the mean of the replicates")
			uniavg<-unique(xn$averageType)
			sta=NULL
			i<-0
			
			for ( i in (1:length(uniavg))) {
				xn$averageType==uniavg[i]->tmp
				rowMeans(exprs(xn[,tmp]))->tmp1
				cbind(sta,tmp1)->sta
				#assign(paste("x",i,sep = "."), new("ExpressionSet",exprs = as.matrix(tmp3)))
				#get(paste("x",i,sep = ".")$sampleLabel<-tmp
			}
			
			colnames(sta)<-uniavg
			new("ExpressionSet",exprs = as.matrix(sta))->avg_xn
			avg_xn$sampleLabel<-uniavg
			# save(avg_xn,file="data/avg_xn.rda",compress=T) ## 
			print("finish calculating")
			
			if(saveNormdata){
				if(!file.exists(file.path(projectPath,"data/",dataset)))dir.create(file.path(projectPath,"data/",dataset))
				save(avg_xn,file=file.path(projectPath,"data/",dataset,"avg_xn.rda"),compress=T)
			}    
			
			expName = pData(avg_xn)[,"sampleLabel"]
			groupLabel = expName
			if(savesegMap){
				if(!file.exists(file.path(projectPath,"data/",dataset)))dir.create(file.path(projectPath,"data/",dataset))
				if(!file.exists(file.path(projectPath,"data/",dataset,"avg_segMap")))dir.create(file.path(projectPath,"data/",dataset,"avg_segMap"))
			}
			dir = file.path(projectPath,"data/",dataset,"avg_segMap")
			avg_rv=segMap(exprs(avg_xn),exResUnique,expName=expName,dir=dir,save=savesegMap,groupLab = groupLabel)      
			return(list(rv,avg_rv))
		}
	}  
	return(rv)
	
}

##############################################
##Funcitons to plot single heatmap
##############################################
plotsingleheat<-function (dat, xlim, rowNames, chr = 1, strand = "+", num = 1, makeRasterImage = FALSE, 
		colors, colHeatmap = colorRamp(brewer.pal(9, "YlGnBu")), 
		dupRamp = colorRamp(brewer.pal(9,"Purples")), followOriginal = FALSE,...)
{   
	pushViewport(viewport(x = unit(0.55, "npc"), width = 0.85, height = 1)) ##
	
	if (min(dat$y, na.rm = TRUE) < 0 | max(dat$y, na.rm = TRUE) > 
			1) {
		ythresh = quantile(dat$y, c(0.05, 0.95), na.rm = TRUE)
		ymod = dat$y[, , drop = FALSE]
		ymod[ymod < ythresh[1]] = ythresh[1]
		ymod[ymod > ythresh[2]] = ythresh[2]
		dat$y = (ymod - min(ymod, na.rm = TRUE))/(max(ymod, na.rm = TRUE) - 
					min(ymod, na.rm = TRUE))
	}
	xorg = dat$x
	if (missing(xlim)) {
		xlim = range(dat$x, na.rm = TRUE)
	}
	else {
		sel = (dat$x >= xlim[1]) & (dat$x <= xlim[2])
		dat$x = dat$x[sel]
		dat$y = dat$y[sel, , drop = FALSE]
		dat$flag = dat$flag[sel]
	}
	defaultColors = c("+" = "#00441b", "-" = "#081d58", duplicated = "grey", 
			cp = "#555555", cp1="red",ci = "#777777", highlight = "red", threshold = "grey")
	if (!missing(colors)) {
		mt = match(names(colors), names(defaultColors))
		if (any(is.na(mt))) 
			stop(paste("Cannot use color specification for", 
							names(colors)[is.na(mt)]))
		defaultColors[mt] = colors
	}
	colors = defaultColors
	ord = order(dat$x)
	dat$x = dat$x[ord]
	dat$y = dat$y[ord, , drop = FALSE]
	dat$flag = dat$flag[ord]
#       ylim = c(-1, 2 + ncol(dat$y))
	ylim<-c(0.5,1.5)    ##
#       pushViewport(dataViewport(xData = xlim, yData = ylim, extension = 0, 
#                                        clip = "off", layout.pos.col = 1, layout.pos.row = vpr))
	pushViewport(dataViewport(xData = xlim, yData = ylim, extension = 0, clip = "off")) 
	
	if (missing(rowNames)) 
		rowNames = dat$expName
#        if (!is.null(rowNames)) 
#                grid.yaxis((1:ncol(dat$y)), rowNames, gp = gpar(cex = 0.7*ycexFac))
#        if (!missing(ylab)) 
#                grid.text(ylab, x = -0.075, y = 0.5, rot = 90)
#        pushViewport(dataViewport(xData = xlim, yData = ylim, extension = 0, 
#                                        clip = "on", layout.pos.col = 1, layout.pos.row = vpr))
	ord = c(which(dat$flag != 0), which(dat$flag == 0))
	colo = ifelse(dat$flag[ord] == 0, colors[strand], colors["duplicated"])   
	
	grid.text(rowNames[num], x = unit(-5, "lines"), gp = gpar(cex = 0.8))
	if(length(dat$x)){
		if(makeRasterImage){
			raster.image(dat$x, 1, z=dat$y[,num, drop = F], uniq=dat$flag,followOriginal = followOriginal,#
					colRamp=colHeatmap,...)
		}else{
			grid.image(dat$x, 1, z=dat$y[,num, drop = F], #
					uniq = dat$flag, colRamp = colHeatmap,dupRamp = dupRamp)
		}
	}
	popViewport(2)
}
##############################################
##Funcitons to plot single heatmap2
##############################################
plotsingleheat2<-function (dat, xlim, rowNames, chr = 1, strand = "+", num = 1, makeRasterImage = FALSE, 
		colors, colHeatmap = colorRamp(brewer.pal(9, "YlGnBu")), 
		dupRamp = colorRamp(brewer.pal(9,"Purples")), followOriginal = FALSE,...)
{   
	pushViewport(viewport(x = unit(0.55, "npc"), width = 0.85, height = 1)) ##
	
	if (min(dat$y, na.rm = TRUE) < 0 | max(dat$y, na.rm = TRUE) > 
			1) {
		ythresh = quantile(dat$y, c(0.05, 0.95), na.rm = TRUE)
		ymod = dat$y[, , drop = FALSE]
		ymod[ymod < ythresh[1]] = ythresh[1]
		ymod[ymod > ythresh[2]] = ythresh[2]
		dat$y = (ymod - min(ymod, na.rm = TRUE))/(max(ymod, na.rm = TRUE) - 
					min(ymod, na.rm = TRUE))
	}
	xorg = dat$x
	if (missing(xlim)) {
		xlim = range(dat$x, na.rm = TRUE)
	}
	else {
		sel = (dat$x >= xlim[1]) & (dat$x <= xlim[2])
		dat$x = dat$x[sel]
		dat$y = dat$y[sel, , drop = FALSE]
		dat$flag = dat$flag[sel]
	}
	defaultColors = c("+" = "#00441b", "-" = "#081d58", duplicated = "grey", 
			cp = "#555555", cp1="red",ci = "#777777", highlight = "red", threshold = "grey")
	if (!missing(colors)) {
		mt = match(names(colors), names(defaultColors))
		if (any(is.na(mt))) 
			stop(paste("Cannot use color specification for", 
							names(colors)[is.na(mt)]))
		defaultColors[mt] = colors
	}
	colors = defaultColors
	ord = order(dat$x)
	dat$x = dat$x[ord]
	dat$y = dat$y[ord, , drop = FALSE]
	dat$flag = dat$flag[ord]
	ylim = c(0.5, 0.5 + ncol(dat$y[,num, drop = F]))
#       ylim<-c(0.5, 0.5+10)    ##
#       pushViewport(dataViewport(xData = xlim, yData = ylim, extension = 0, 
#                                        clip = "off", layout.pos.col = 1, layout.pos.row = vpr))
	pushViewport(dataViewport(xData = xlim, yData = ylim, extension = 0, clip = "off")) 
	
	if (missing(rowNames)) 
		rowNames = dat$expName
#        if (!is.null(rowNames)) 
#                grid.yaxis((1:ncol(dat$y)), rowNames, gp = gpar(cex = 0.7*ycexFac))
#        if (!missing(ylab)) 
#                grid.text(ylab, x = -0.075, y = 0.5, rot = 90)
#        pushViewport(dataViewport(xData = xlim, yData = ylim, extension = 0, 
#                                        clip = "on", layout.pos.col = 1, layout.pos.row = vpr))
	ord = c(which(dat$flag != 0), which(dat$flag == 0))
	colo = ifelse(dat$flag[ord] == 0, colors[strand], colors["duplicated"])   
	
	grid.text(rowNames[num], x = unit(-5, "lines"), y = unit(1:ncol(dat$y[,num, drop = F]), "native"), gp = gpar(cex = 0.8))
	if(length(dat$x)){
		if(makeRasterImage){
			raster.image(dat$x, 1:ncol(dat$y[,num, drop = F]), z=dat$y[,num, drop = F], uniq=dat$flag,followOriginal = followOriginal,#
					colRamp=colHeatmap,...)
		}else{
			grid.image(dat$x, 1:ncol(dat$y[,num, drop = F]), z=dat$y[,num, drop = F],  
					uniq = dat$flag, colRamp = colHeatmap,dupRamp = dupRamp)
		}
	}
	popViewport(2)
}

##############################################
##Funcitons to plot single heatmap3
##############################################
plotsingleheat3<-function (dat, xlim, rowNames, title,chr = 1, strand = "+", num = 1, makeRasterImage = FALSE, 
		colors, colHeatmap = colorRamp(brewer.pal(9, "YlGnBu")), 
		dupRamp = colorRamp(brewer.pal(9,"Purples")), followOriginal = FALSE,...)
{   
	pushViewport(viewport(x = unit(0.55, "npc"), width = 0.85, height = 0.95)) ##
	
	if (min(dat$y, na.rm = TRUE) < 0 | max(dat$y, na.rm = TRUE) > 
			1) {
		ythresh = quantile(dat$y, c(0.05, 0.95), na.rm = TRUE)
		ymod = dat$y[, , drop = FALSE]
		ymod[ymod < ythresh[1]] = ythresh[1]
		ymod[ymod > ythresh[2]] = ythresh[2]
		dat$y = (ymod - min(ymod, na.rm = TRUE))/(max(ymod, na.rm = TRUE) - 
					min(ymod, na.rm = TRUE))
	}
	xorg = dat$x
	if (missing(xlim)) {
		xlim = range(dat$x, na.rm = TRUE)
	}
	else {
		sel = (dat$x >= xlim[1]) & (dat$x <= xlim[2])
		dat$x = dat$x[sel]
		dat$y = dat$y[sel, , drop = FALSE]
		dat$flag = dat$flag[sel]
	}
	defaultColors = c("+" = "#00441b", "-" = "#081d58", duplicated = "grey", 
			cp = "#555555", cp1="red",ci = "#777777", highlight = "red", threshold = "grey")
	if (!missing(colors)) {
		mt = match(names(colors), names(defaultColors))
		if (any(is.na(mt))) 
			stop(paste("Cannot use color specification for", 
							names(colors)[is.na(mt)]))
		defaultColors[mt] = colors
	}
	colors = defaultColors
	ord = order(dat$x)
	dat$x = dat$x[ord]
	dat$y = dat$y[ord, , drop = FALSE]
	dat$flag = dat$flag[ord]
	ylim = c(0.5, 0.5 + length(num))
#       ylim<-c(0.5, 0.5+10)    ##
#       pushViewport(dataViewport(xData = xlim, yData = ylim, extension = 0, 
#                                        clip = "off", layout.pos.col = 1, layout.pos.row = vpr))
	pushViewport(dataViewport(xData = xlim, yData = ylim, extension = 0, clip = "off")) 
	
	if (missing(rowNames)) 
		rowNames = dat$expName
	grid.yaxis((1:ncol(dat$y[,num,drop = F])), label=rowNames[num], gp = gpar(cex = 0.7))
	
#        if (!missing(ylab)) 
#                grid.text(ylab, x = -0.075, y = 0.5, rot = 90)
#        pushViewport(dataViewport(xData = xlim, yData = ylim, extension = 0, 
#                                        clip = "on", layout.pos.col = 1, layout.pos.row = vpr))
	ord = c(which(dat$flag != 0), which(dat$flag == 0))
	colo = ifelse(dat$flag[ord] == 0, colors[strand], colors["duplicated"])   
	
#       grid.text(rowNames[num], x = unit(-5, "lines"), y = unit(1:ncol(dat$y[,num, drop = F]), "native"), gp = gpar(cex = 0.8))
	grid.text(title, x = unit(-7, "lines"), gp = gpar(cex = 0.8))
#        grid.rect()
	if(length(dat$x)){
		if(makeRasterImage){
			raster.image(dat$x, 1:ncol(dat$y[,num, drop = F]), z=dat$y[,num, drop = F], uniq=dat$flag,followOriginal = followOriginal,#
					colRamp=colHeatmap,...)
		}else{
			grid.image(dat$x, 1:ncol(dat$y[,num, drop = F]), z=dat$y[,num, drop = F],  
					uniq = dat$flag, colRamp = colHeatmap,dupRamp = dupRamp)
		}
	}
	grid.lines(x = unit(c(0, 0), "npc"), y = unit(c(1, length(num)), "native"))
	#grid.lines(x = unit(c(0, 0), "npc"), y = unit(c(0, 1), "npc"))
	#grid.lines(x = unit(c(0, 0), "npc"), y = unit(c(1, 0), "npc"))
	#grid.lines(x = unit(c(1, 0), "npc"), y = unit(c(1, 1), "npc"))
	#grid.lines(x = unit(c(0, 1), "npc"), y = unit(c(1, 1), "npc"))
	popViewport(2)
}

##############################################
##Functions to plot axis and SGD annotation
##############################################
plotaxis <- function(
		gff, chr, xlim,
		featureExclude = c(
				"chromosome","nucleotide_match", "insertion",
				"binding_site", "TF_binding_site",
				"transcript_region",
				"SUTs", "CUTs",
				"LTR_retrotransposon", "external_transcribed_spacer_region", "five_prime_UTR_intron",
				"gene_cassette","internal_transcribed_spacer_region", "intron", "noncoding_exon",
				"long_terminal_repeat"
				),... ){
	coord = xlim					
	VP = c(`gff+` = 1, coord = 1, `gff-` = 1)
	
	pushViewport(viewport(x = unit(0.55, "npc"), width = 0.85, height = 1)) ##
	pushViewport(viewport(layout = grid.layout(length(VP), 1, height = VP)))
	
	pushViewport(dataViewport(xData = coord, yscale = c(-0.4, 
							0.6), extension = 0, layout.pos.col = 1, layout.pos.row = which(names(VP) == 
									"coord")))
	grid.lines(coord, c(0, 0), default.units = "native")
	tck = alongChromTicks(coord)
	grid.text(label = formatC(tck, format = "d"), x = tck, y = 0.2, 
			just = c("centre", "bottom"), gp = gpar(cex = 0.7), default.units = "native")
	grid.segments(x0 = tck, x1 = tck, y0 = -0.17, y1 = 0.17, 
			default.units = "native")
	popViewport()
	plotFeatures(gff, chr=chr, xlim = coord,strand ="+",featureExclude=featureExclude,featureColorScheme = 1, vpr = which(names(VP) == sprintf("gff%s", "+")))
	plotFeatures(gff, chr=chr, xlim = coord,strand ="-",featureExclude=featureExclude,featureColorScheme = 1, vpr = which(names(VP) == 
							sprintf("gff%s", "-")))
}

##############################################
##Functions to plot extra annotation
##############################################
plotAnno <- function(tss, chr, xlim, strand, label, nameCol="name", arrowLength = 150, arrowSize = 100,arrowHeight = 0.4,excludeType="mapped3",segmentsWidth=1,...){
	pushViewport(viewport(x = unit(0.55, "npc"), width = 0.85, height = 1))
	pushViewport(dataViewport(xData = xlim, yData = c(0, 
							1), extension = 0, clip = "on"))
	stopifnot(all(tss[, "first"] <= tss[, "last"]))
	sel = which(tss[, "seqName"] == chr & tss[, "strand"] == strand & 
					tss[, "first"] <= xlim[2] & tss[, "last"] >= xlim[1])
	if("label1" %in% colnames(tss)){
		sel = which(tss[, "seqName"] == chr & tss[, "strand"] == strand & 
						tss[, "first"] <= xlim[2] & tss[, "last"] >= xlim[1] & !(tss[,"label1"] %in% excludeType))
	}
	stopifnot(length(strand) == 1, strand %in% c("+", "-"))
	ll = length(sel)
	if (any(ll)) {
		gp = gpar(col = "blue",lwd=segmentsWidth)
		if(strand=="+"){
			plX = tss$first[sel]
			id = rep(1:length(plX),each=3)
			plY = c(rbind(rep(0.3,length(plX)),rep(0.3+arrowHeight,length(plX)),rep(0.3+arrowHeight,length(plX))))			
			#plX = c(rbind(plX,plX,plX+arrowLength))
			plX = c(rbind(plX,plX,with(tss[sel,],
									ifelse(length>arrowLength,first+arrowLength,first+length))
					))
			plxx = tss$last[sel]
			plyy = c(rbind(rep(0.3+arrowHeight,length(plxx)),rep(0.3+arrowHeight,length(plxx)),rep(0.3,length(plxx))))	
			plxx = c(rbind(with(tss[sel,],
									ifelse(length>arrowLength,first+arrowLength,first+length)),plxx,plxx
					))			
		}else{
			plX = tss$last[sel]
			id = rep(1:length(plX),each=3)
#			plY = c(rbind(rep(1,length(plX)),rep(arrowHeight,length(plX)),rep(arrowHeight,length(plX))))
			plY = c(rbind(rep(0.7,length(plX)),rep(0.7-arrowHeight,length(plX)),rep(0.7-arrowHeight,length(plX))))
			plX = c(rbind(plX,plX,with(tss[sel,],
									ifelse(length>arrowLength,last-arrowLength,last-length))
					))
			plxx = tss$first[sel]
			plyy = c(rbind(rep(0.7-arrowHeight,length(plxx)),rep(0.7-arrowHeight,length(plxx)),rep(0.7,length(plxx))))	
			plxx = c(rbind(with(tss[sel,],
									ifelse(length>arrowLength,last-arrowLength,last-length)),plxx,plxx
					))		
		}
		grid.polyline(x = plX, y = plY,  arrow = arrow(length = unit(arrowSize,"native")),
				default.units = "native", id = id,gp = gp)
		grid.polyline(x = plxx, y = plyy,
				default.units = "native", id = id,gp = gp)
		
		## add arrow labels
		if(strand=="+"){
			grid.text( label=tss[sel,nameCol], x=(tss$first[sel] + tss$last[sel])/2, y=0.3+arrowHeight-0.05, just="top", default.units = "native",gp = gpar(cex = 0.7) )
		}else{
			grid.text( label=tss[sel,nameCol], x=(tss$first[sel] + tss$last[sel])/2, y=0.7-arrowHeight+0.05, just="bottom", default.units = "native",gp = gpar(cex = 0.7) )
		}
		 
	}
	popViewport()
	grid.text(label, x = unit(-7, "lines"), gp = gpar(cex = 0.8))
	popViewport()
}


##############################################
##Functions to plot Nucleosome
##############################################

plotsingleNucleosome<-function (nuc, chr, xlim, strand, nucCol=colorRamp(brewer.pal(9, "Greens")), ...) 
{
	if(is.null(nuc$strand)){
		sel = which(nuc[, "seqName"] == chr &
						nuc[, "first"] <= xlim[2] & nuc[, "last"] >= xlim[1])
	}else{
		sel = which(nuc[, "seqName"] == chr & nuc[, "strand"] == strand & 
						nuc[, "first"] <= xlim[2] & nuc[, "last"] >= xlim[1])
		stopifnot(length(strand) == 1, strand %in% c("+", "-"))
	}	
	ll = length(sel)
	if (any(ll)) {
		nuc = nuc[sel,]
		pushViewport(viewport(x = unit(0.55, "npc"), width = 0.85, height = 1))
		
		pushViewport(dataViewport(xData = xlim, yscale = c(-0.8, 
								0.8), extension = 0, clip = "on"))
#   grid.rect()
#		grid.yaxis()
#		grid.xaxis()
		stopifnot(all(nuc[, "first"] <= nuc[, "last"]))
		#col="red"
		ymod = nuc$value
		if(any(ymod<0 | ymod>1)){
			ythresh = quantile(ymod, c(0.05, 0.95), na.rm = TRUE)
			ymod[ymod < ythresh[1]] = ythresh[1]
			ymod[ymod > ythresh[2]] = ythresh[2]
			ymod = (ymod - min(ymod, na.rm = TRUE))/(max(ymod, na.rm = TRUE) - 
						min(ymod, na.rm = TRUE))
		}
		mcol = (nucCol(ymod))/256
		indna <- is.na(mcol[, 1])
		mcol[indna, ] = 1
		col = rgb(mcol[, 1], mcol[, 2], mcol[, 3])
		gp = gpar(col = col, fill = col,lwd=0.01)
		#gp = gpar(col=NULL,fill = rep(nucCol,ll))
		grid.rect(x = nuc$first, y = 0, width = nuc$last - 
						nuc$first, height = 1, default.units = "native", 
				just = c("left", "center"), gp = gp)
		
		popViewport()
		grid.text("Nucleosome", x = unit(-5, "lines"), gp = gpar(cex = 0.8))
	}else{
		grid.text("No nucleosome data",gp = gpar(cex = 1.0))
	} 
}

#############################################################################################################################
segMap <-function(expr=exprs(xn),exRes=exResUnique,dir="segMap",save=T,expName,isDirect=F,seg,thresh,groupLab,...){
	segObj = new.env(parent = baseenv())
	if(isDirect){
		st=paste(exRes$seqName,otherStrand(exRes$strand),sep=".")	
	}else{
		st=paste(exRes$seqName,exRes$strand,sep=".")
	}
	if(!missing(seg)){
		sg = paste(seg$seqName,seg$strand,sep=".")
		indSeg = split(1:nrow(seg),sg)
	}
	ind=split(1:nrow(exRes),st)
	nm=rownames(exRes)
	for(i in names(ind)){
		cat(paste(i,"\t"))
		id=ind[[i]]
		if(any(exRes$unique==3)){
			mid = sampleStep(exRes$midPos[id],...)
			id = id[mid]
		}
		s=list()
		s$y=expr[exRes$probeId[id],,drop=F]
		s$x=exRes$midPos[id]
		s$flag=exRes$unique[id]
		s$index=nm[id]
		if(!missing(expName)){
			s$expName=expName
		}
		if(!missing(seg)){
			idSeg = indSeg[[i]]
			s$additionalSeg = unique(c(rbind(seg$first[idSeg],seg$last[idSeg])))
		}
		if(!missing(thresh))
			s$theThreshold = thresh
		if(!missing(groupLab)){
			stopifnot(length(groupLab)==ncol(s$y))
			s$groupLab = groupLab
		}
		assign(paste(i,"dat",sep="."),s,segObj)
		if(save)save(s,file=file.path(dir,paste(i,"rda",sep=".")),compress=T)
	}
	return(segObj)
}

#############################################################################################################################
#############################################################################################################################
#############################################################################################################################
##Function to load the segMap
loadSegment=function(seg,segNum,chr=1:17,dataPath="segments"){ #segNum gives the column which you like to extract
	segnf = new.env(hash=FALSE)
	cat("Loading into segnf: ")
	for(j in paste(rep(chr, each=2), c("+", "-"), sep=".")){
		cat(j, "")
		if(!missing(seg)){
			s=get(j,envir=seg)
			
		}else{
			load(file.path(dataPath, paste(j, "rda", sep=".")))
		}
		if(!missing(segNum))s@y=s@y[,segNum,drop=F]
		assign(paste(j,"dat",sep="."), s, envir=segnf)
	}
	cat("\n\n")
	return(segnf)
}
##Function to load the segments object
loadSegmentation <- function(seg,segNum,chr=1:17,dataPath="segments"){ #segNum gives the column which you like to extract
	segnf = new.env(hash=FALSE)
	cat("Loading into segnf: ")
	for(j in paste(rep(chr, each=2), c("+", "-"), sep=".")){
		cat(j, "")
		if(!missing(seg)){
			s=get(j,envir=seg)
			
		}else{
			load(file.path(dataPath, paste(j, "rda", sep=".")))
		}
		if(!missing(segNum))s@y=s@y[,segNum,drop=F]
		assign(j, s, envir=segnf)
	}
	cat("\n\n")
	return(segnf)
}
##Function to make the actuall heatmap, needed by the plotSegmentationHeatmap
grid.image<-function (x, y, z, uniq = uniq, colRamp = colorRamp(brewer.pal(9, 
						"YlGnBu")), width = 22,dupRamp = colorRamp(brewer.pal(9,"Purples"))) 
{
	mcol = (colRamp(z))/256
	#mcol[uniq != 0, ] = 1
	indna <- is.na(mcol[, 1])
	mcol[indna, ] = 1
	col = rgb(mcol[, 1], mcol[, 2], mcol[, 3])
	mcolDup = (dupRamp(z[uniq!=0]))/256
	indna1 <- is.na(mcolDup[, 1])
	mcolDup[indna1, ] = 1
	col1 = rgb(mcolDup[,1],mcolDup[,2],mcolDup[,3])
	col[uniq!=0] = col1
	grid.rect(rep(x, ncol(z)), rep(y, each = nrow(z)), width = width, 
			height = 1, default.units = "native", gp = gpar(col = col, 
					fill = col))
}
###function to interpolate the input coordinates to quiavalent distance
interpolateZ <- function(x,y,xout,space = 8){
	stopifnot(length(x)==length(y))
	if(any(duplicated(x))){
		ind = which(duplicated(x))
		x = x[-ind]
		y = y[-ind]
	}
	xInter.left = pmax(x - space,c(0,x[-length(x)])) ##shift "space" step to the left, if such shift is beyond the adjacent left probe, then we take the position of the left probe 
	xInter.right = pmin(x + space,c(xInter.left[-1],max(x)+space)) ##shift "space" step to the right, if such shift is beyond the ajacent already left shift probes, then we take the position of the left shift probes 
	xAdd = setdiff(xInter.right,xInter.left) ##the missing position that is in the right shift, but not in the left shift should be added and considered as the border that could take a value
	xInsert = c(xInter.left,xAdd)
	yInsert = c(y,rep(-1000,length(xAdd)))
	yInsert[is.na(yInsert)] = -1000 ##this step is very important to make sure that there is no NAs in y,otherwise the interpolate will have problems
	ord = order(xInsert)
	rv = approx(xInsert[ord], yInsert[ord], xout, method="constant", f=0)$y
	rv[rv== -1000] = NA
	return(rv)
}
raster.image = function(x, y, z, uniq=uniq, 
		followOriginal = FALSE, ##this argument is very strong, meaning that the value of the extrapolate point will only be kept if they exist in the original x axis 
		colRamp = colorRamp(brewer.pal(9, "YlGnBu")),
		width = 8,space = 8,...)   ## the typical spacing between neighbouring probes 
{
	
	rg = range(z, na.rm=TRUE)
	if( (rg[1]<0) || (rg[2]>1) )
		warning("rasterImage: 'z' contained values outside [0,1].\n")
	
	nx = nrow(z)
	ny = ncol(z)
	stopifnot(length(x)==nx, length(y)==ny, length(uniq)==nx)
	
	## equi-distant steps in x and y direction
#    x.equi = seq(x[1], x[nx], length=nx) ##equi distance with the same number of the data points
	x.equi = seq(x[1], x[nx], by=width) ##equi distance with a fixed space witdh
	y.equi = seq(y[1], y[ny], length=ny)
	
	# check that values along y are equi-distant
	stopifnot(all(abs(y-y.equi)<1e-6))
	
	
	if(followOriginal){
		selIn = x %in% x.equi
		xSub = x[selIn]
		zSub = z[selIn,]
		sel = match(xSub,x.equi)
		z.equi = matrix(NA,nrow = length(x.equi),ncol = length(y.equi))
		for(j in 1:ny){
			z.equi[sel,j] = zSub[,j]
		}
	}else{ # interpolate z       
#    z.equi = apply(z, 2, function(v) approx(x, y=v, xout=x.equi, method="constant", f=0.5)$y)
#        z.equi = apply(z, 2, function(v) interpolateZ(x, y=v, xout=x.equi,space = width)) 
		z.equi = apply(z, 2, function(v) interpolateZ(x, y=v, xout=x.equi,space = space)) 
	}
	mcol = colRamp(as.vector(z.equi)) / 256
	mcol[ uniq!=0, ] = 1
	indna <- is.na(mcol[,1])
	mcol[indna,] = 1
	rast = rgb(mcol[,1], mcol[,2], mcol[,3])
	dim(rast) = c(nrow(z.equi), ncol(z.equi))
	
	####the duplicated probes
#    mcolDup = dupRamp(z.equi[uniq!=0])/256
#    indna1 <- is.na(mcolDup[, 1])
#    mcolDup[indna1, ] = 1
#    col1 = rgb(mcolDup[,1],mcolDup[,2],mcolDup[,3])
#    rast[uniq!=0] = col1
	## transpose and revert row order
	trsf = function(x) t(x)[seq(from=ncol(x), to=1, by=-1),, drop=FALSE]
	
	grid.raster(image = trsf(rast),
			y = y.equi[1], height = y.equi[length(y.equi)] - y.equi[1], hjust=0, 
			x = x.equi[1], width  = x.equi[length(x.equi)] - x.equi[1], vjust=0,
			default.units = "native", interpolate=FALSE)
	
	
}
##Function to make the heatmap plot
#plotSegmentationHeatmap<- function (dat, xlim, ylab, rowNames, chr = 1, strand = "+", vpr, 
#		colors, colHeatmap = colorRamp(brewer.pal(9, "YlGnBu")), 
#		showConfidenceIntervals = TRUE, main, ...) 
#{
#	endVP = FALSE
#	if (missing(vpr)) {
#		endVP = TRUE
#		vpr = newVP(main = main, dataPanelHeight = 1, vpHeight = 0.95, 
#				titleOffSet = -0.9)
#	}
#	if (min(dat$y, na.rm = TRUE) < 0 | max(dat$y, na.rm = TRUE) > 
#			1) {
#		ythresh = quantile(dat$y, c(0.05, 0.95), na.rm = TRUE)
#		ymod = dat$y[, , drop = FALSE]
#		ymod[ymod < ythresh[1]] = ythresh[1]
#		ymod[ymod > ythresh[2]] = ythresh[2]
#		dat$y = (ymod - min(ymod, na.rm = TRUE))/(max(ymod, na.rm = TRUE) - 
#					min(ymod, na.rm = TRUE))
#	}
#	xorg = dat$x
#	if (missing(xlim)) {
#		xlim = range(dat$x, na.rm = TRUE)
#	}
#	else {
#		sel = (dat$x >= xlim[1]) & (dat$x <= xlim[2])
#		dat$x = dat$x[sel]
#		dat$y = dat$y[sel, , drop = FALSE]
#		dat$flag = dat$flag[sel]
#	}
#	defaultColors = c("+" = "#00441b", "-" = "#081d58", duplicated = "grey", 
#			cp = "#555555", cp1="red",ci = "#777777", highlight = "red", threshold = "grey")
#	if (!missing(colors)) {
#		mt = match(names(colors), names(defaultColors))
#		if (any(is.na(mt))) 
#			stop(paste("Cannot use color specification for", 
#							names(colors)[is.na(mt)]))
#		defaultColors[mt] = colors
#	}
#	colors = defaultColors
#	ord = order(dat$x)
#	dat$x = dat$x[ord]
#	dat$y = dat$y[ord, , drop = FALSE]
#	dat$flag = dat$flag[ord]
#	ylim = c(-1, 2 + ncol(dat$y))
#	pushViewport(dataViewport(xData = xlim, yData = ylim, extension = 0, 
#					clip = "off", layout.pos.col = 1, layout.pos.row = vpr))
#	if (missing(rowNames)) 
#		rowNames = colnames(dat$y)
#	if (!is.null(rowNames)) 
#		grid.yaxis((1:ncol(dat$y)), rowNames, gp = gpar(cex = 0.7))
#	if (!missing(ylab)) 
#		grid.text(ylab, x = -0.075, y = 0.5, rot = 90)
#	pushViewport(dataViewport(xData = xlim, yData = ylim, extension = 0, 
#					clip = "on", layout.pos.col = 1, layout.pos.row = vpr))
#	ord = c(which(dat$flag != 0), which(dat$flag == 0))
#	colo = ifelse(dat$flag[ord] == 0, colors[strand], colors["duplicated"])
#	grid.image(dat$x, 1:ncol(dat$y), z = dat$y, xlim = xlim, 
#			uniq = dat$flag, colRamp = colHeatmap)
#	if (!is.null(dat$estimate) & showConfidenceIntervals) {
#		sel = ((xorg[dat$estimate] >= xlim[1]) & (xorg[dat$estimate] <= 
#						xlim[2]))
#		mySeg = function(j, what) grid.segments(x0 = unit(j, 
#							"native"), x1 = unit(j, "native"), y0 = unit(0.01, 
#							"npc"), y1 = unit(0.99, "npc"), gp = gpar(col = colors[what], 
#							lty = c(cp = 1, ci = 2)[what]))
#		if (!is.null(dat$estimate) & sum(sel) > 0) {
#			#mySeg(xorg[dat$estimate][sel], "cp")
#			grid.segments(x0 = unit(xorg[dat$estimate][sel], "native"), x1 = unit(xorg[dat$estimate][sel], "native"), y0 = unit(0.01, 
#							"npc"), y1 = unit(0.99, "npc"), gp = gpar(col = colors[c("cp","cp1")][dat$segLabel[sel]], 
#							lty = 1))
#			if (!is.null(dat$upper)) 
#				mySeg(xorg[dat$upper][sel], "ci")
#			if (!is.null(dat$lower)) 
#				mySeg(xorg[dat$lower][sel], "ci")
#		}
#	}
#	popViewport(2)
#	if (endVP) 
#		popViewport(2)
#}

#############
##Funcitons to extract extra segments that could be plotted in the heatmap
#############
getExtraSeg <- function(segTable,selectColumn = "label",type="rrp6N",lim,chr=1:16){
	if(!missing(selectColumn) & !missing(type)){
		sel = (segTable[,selectColumn] %in% type) & (segTable$seqName %in% chr)
		segTable = segTable[sel,]
	}	
	rv = data.frame(
			seqName = rep(segTable$seqName,each=2),
			strand = rep(segTable$strand,each=2),
			seg = c(rbind(segTable$first,segTable$last)),
			stringsAsFactors = F
	)
	if(!missing(lim)){
		rv = subset(rv,seg>=lim[1] & seg<=lim[2])
	} 
	return(rv)
}

##################
##functions that enable to add extra segments
###################
plotSegmentationHeatmap<- function (dat, xlim, ylab, rowNames, chr = 1, strand = "+", vpr,makeRasterImage = FALSE, 
		colors, colHeatmap = colorRamp(brewer.pal(9, "YlGnBu")), 
		dupRamp = colorRamp(brewer.pal(9,"Purples")), followOriginal = FALSE,
		showConfidenceIntervals = TRUE, main, segmentsWidth=1,extraSeg,extraSegCol="black",ycexFac=1,...) 
{
	endVP = FALSE
	if (missing(vpr)) {
		endVP = TRUE
		vpr = newVP(main = main, dataPanelHeight = 1, vpHeight = 0.95, 
				titleOffSet = -0.9)
	}
	if (min(dat$y, na.rm = TRUE) < 0 | max(dat$y, na.rm = TRUE) > 
			1) {
		ythresh = quantile(dat$y, c(0.05, 0.95), na.rm = TRUE)
		ymod = dat$y[, , drop = FALSE]
		ymod[ymod < ythresh[1]] = ythresh[1]
		ymod[ymod > ythresh[2]] = ythresh[2]
		dat$y = (ymod - min(ymod, na.rm = TRUE))/(max(ymod, na.rm = TRUE) - 
					min(ymod, na.rm = TRUE))
	}
	xorg = dat$x
	if (missing(xlim)) {
		xlim = range(dat$x, na.rm = TRUE)
	}
	else {
		sel = (dat$x >= xlim[1]) & (dat$x <= xlim[2])
		dat$x = dat$x[sel]
		dat$y = dat$y[sel, , drop = FALSE]
		dat$flag = dat$flag[sel]
	}
	defaultColors = c("+" = "#00441b", "-" = "#081d58", duplicated = "grey", 
			cp = "#555555", cp1="red",ci = "#777777", highlight = "red", threshold = "grey")
	if (!missing(colors)) {
		mt = match(names(colors), names(defaultColors))
		if (any(is.na(mt))) 
			stop(paste("Cannot use color specification for", 
							names(colors)[is.na(mt)]))
		defaultColors[mt] = colors
	}
	colors = defaultColors
	ord = order(dat$x)
	dat$x = dat$x[ord]
	dat$y = dat$y[ord, , drop = FALSE]
	dat$flag = dat$flag[ord]
	ylim = c(-1, 2 + ncol(dat$y))
	pushViewport(dataViewport(xData = xlim, yData = ylim, extension = 0, 
					clip = "off", layout.pos.col = 1, layout.pos.row = vpr))
	if (missing(rowNames)) 
		rowNames = colnames(dat$y)
	if (!is.null(rowNames)) 
		grid.yaxis((1:ncol(dat$y)), rowNames, gp = gpar(cex = 0.7*ycexFac))
	if (!missing(ylab)) 
		grid.text(ylab, x = -0.075, y = 0.5, rot = 90)
	pushViewport(dataViewport(xData = xlim, yData = ylim, extension = 0, 
					clip = "on", layout.pos.col = 1, layout.pos.row = vpr))
	ord = c(which(dat$flag != 0), which(dat$flag == 0))
#	colo = ifelse(dat$flag[ord] == 0, colors[strand], colors["duplicated"])
	if(length(dat$x)){
		if(makeRasterImage){
			raster.image(dat$x, 1:ncol(dat$y), z=dat$y, uniq=dat$flag,followOriginal = followOriginal,
					colRamp=colHeatmap,...)
		}else{
			grid.image(dat$x, 1:ncol(dat$y), z = dat$y, 
					uniq = dat$flag, colRamp = colHeatmap,dupRamp = dupRamp)
		}
	}
	##################Plotting the segments##########################################
	mySeg = function(j, what) grid.segments(x0 = unit(j, 
						"native"), x1 = unit(j, "native"), y0 = unit(0.01, 
						"npc"), y1 = unit(0.99, "npc"), gp = gpar(col = colors[what], 
						lty = c(cp = 1, ci = 2)[what]))
	if(!is.null(dat$additionalSeg)){
		sel = ((dat$additionalSeg >= xlim[1]) & (dat$additionalSeg <= xlim[2]))
		if(sum(sel)>0){
			if(!is.null(dat$segLabel)){
				para = gpar(col = colors[c("cp","cp1")][dat$segLabel[sel]],lty = 1,lwd = segmentsWidth)
			}else{
				para = gpar(col = colors["cp"],lty = 1,lwd = segmentsWidth)
			}
			grid.segments(x0 = unit(dat$additionalSeg[sel], "native"), x1 = unit(dat$additionalSeg[sel], "native"), y0 = unit(0.01, 
							"npc"), y1 = unit(0.99, "npc"), gp = para 
			)
		}
	}
	else if (!is.null(dat$estimate)){
		sel = ((xorg[dat$estimate] >= xlim[1]) & (xorg[dat$estimate] <= 
						xlim[2]))
		if(sum(sel)>0){
			if(!is.null(dat$segLabel)){
				para = gpar(col = colors[c("cp","cp1")][dat$segLabel[sel]],lty = 1,lwd = segmentsWidth)
			}else{
				para = gpar(col = colors["cp"],lty = 1,lwd = segmentsWidth)
			}
			grid.segments(x0 = unit(xorg[dat$estimate][sel], "native"), x1 = unit(xorg[dat$estimate][sel], "native"), y0 = unit(0.01, 
							"npc"), y1 = unit(0.99, "npc"), gp = para 
			)
			if (showConfidenceIntervals) {
				if (!is.null(dat$upper)) 
					mySeg(xorg[dat$upper][sel], "ci")
				if (!is.null(dat$lower)) 
					mySeg(xorg[dat$lower][sel], "ci")
			}
		}
	}
	if(!missing(extraSeg)){
		sel = (extraSeg$strand == strand) & (extraSeg$seqName == chr) & (extraSeg$seg >=xlim[1]) & (extraSeg$seg <=xlim[2])
		plotSeg = extraSeg$seg[sel]
		if(length(plotSeg)!=0){
			para = gpar(col = extraSegCol,lty = 1,lwd = segmentsWidth)
			grid.segments(x0 = unit(plotSeg, "native"), x1 = unit(plotSeg, "native"), y0 = unit(0.01, 
							"npc"), y1 = unit(0.99, "npc"), gp = para)
		}
		
	}
	popViewport(2)
	if (endVP) 
		popViewport(2)
}

##Function to make the dot plot
#plotSegmentationDots<-function (dat, xlim, ylim, ylab, threshold = NA, chr = 1, strand = "+", 
#		vpr, colors, main, pointSize = unit(0.6, "mm"), showConfidenceIntervals = TRUE, 
#		sepPlots = FALSE, cexAxisLabel = 1, cexAxis = 1,extraSeg, extraSegCol="black",segmentsWidth=1,...) 
#{
#	endVP = FALSE
#	if (missing(vpr)) {
#		endVP = TRUE
#		vpr = newVP(main = main, dataPanelHeight = 1, vpHeight = 0.95, 
#				titleOffSet = -0.9)
#	}
#	if (is.matrix(dat$y) & !sepPlots) 
#		dat$y = rowMeans(dat$y)
#	stopifnot(length(dat$y) == length(dat$x), length(dat$flag) == 
#					length(dat$x))
#	xorg = dat$x
#	if (missing(xlim)) {
#		xlim = range(dat$x, na.rm = TRUE)
#	}
#	else {
#		sel = (dat$x >= xlim[1]) & (dat$x <= xlim[2])
#		dat$x = dat$x[sel]
#		dat$y = dat$y[sel]
#		dat$flag = dat$flag[sel]
#	}
#	if (!is.na(threshold)) {
#		dat$y = dat$y - threshold
#		if (!missing(ylim)) 
#			ylim = ylim - threshold
#	}
#	if (missing(ylim)) 
#		ylim = quantile(dat$y, c(0, 1), na.rm = TRUE)
#	if (!missing(ylab)) {
#		pushViewport(dataViewport(xData = xlim, yData = ylim, 
#						extension = 0, clip = "off", layout.pos.col = 1, 
#						layout.pos.row = vpr))
#		grid.yaxis(gp = gpar(cex = cexAxis), ...)
#		grid.text(ylab, x = -0.075, y = 0.5, rot = 90, gp = gpar(cex = cexAxisLabel), 
#				...)
#		pushViewport(dataViewport(xData = xlim, yData = ylim, 
#						extension = 0, clip = "on", layout.pos.col = 1, layout.pos.row = vpr))
#	}
#	else {
#		pushViewport(dataViewport(xData = xlim, yData = ylim, 
#						extension = 0, clip = "off", layout.pos.col = 1, 
#						layout.pos.row = vpr))
#		grid.yaxis(gp = gpar(cex = cexAxis))
#		pushViewport(dataViewport(xData = xlim, yData = ylim, 
#						extension = 0, clip = "on", layout.pos.col = 1, layout.pos.row = vpr))
#	}
#	defaultColors = c("+" = "#00441b", "-" = "#081d58", duplicated = "grey", 
#			cp = "#555555", cp1="red",ci = "#777777", highlight = "red", threshold = "grey")
#	if (!missing(colors)) {
#		mt = match(names(colors), names(defaultColors))
#		if (any(is.na(mt))) 
#			stop(paste("Cannot use color specification for", 
#							names(colors)[is.na(mt)]))
#		defaultColors[mt] = colors
#	}
#	colors = defaultColors
#	ord = c(which(dat$flag != 0), which(dat$flag == 0))
#	colo = ifelse(dat$flag[ord] == 0, colors[strand], colors["duplicated"])
#	if (!is.na(threshold)) 
#		grid.lines(y = unit(0, "native"), gp = gpar(col = colors["threshold"]))
#	sel = ((xorg[dat$estimate] >= xlim[1]) & (xorg[dat$estimate] <= 
#					xlim[2]))
#	mySeg = function(j, what) grid.segments(x0 = unit(j, "native"), 
#				x1 = unit(j, "native"), y0 = unit(0.01, "npc"), y1 = unit(0.99, 
#						"npc"), gp = gpar(col = colors[what], lty = c(cp = 1, 
#								ci = 2)[what]))
#	if(!missing(extraSeg)){
#        sel = (extraSeg$strand == strand) & (extraSeg$seqName == chr) & (extraSeg$seg >=xlim[1]) & (extraSeg$seg <=xlim[2])
#        plotSeg = extraSeg$seg[sel]
#        if(length(plotSeg)!=0){
#            para = gpar(col = extraSegCol,lty = 1,lwd = segmentsWidth)
#            grid.segments(x0 = unit(plotSeg, "native"), x1 = unit(plotSeg, "native"), y0 = unit(0.01, 
#							"npc"), y1 = unit(0.99, "npc"), gp = para)
#        }
#        
#    }
#	if (!is.null(dat$estimate) & sum(sel) > 0) 
#		if(!is.null(dat$segLabel)){
#			para = gpar(col = colors[c("cp","cp1")][dat$segLabel[sel]],lty = 1,lwd = segmentsWidth)
#		}else{
#			para = gpar(col = colors["cp"],lty = 1,lwd = segmentsWidth)
#		}	
#		grid.segments(x0 = unit(xorg[dat$estimate][sel], "native"), x1 = unit(xorg[dat$estimate][sel], "native"), y0 = unit(0.01, 
#						"npc"), y1 = unit(0.99, "npc"), gp = para 
#						)
#	if (showConfidenceIntervals & sum(sel) > 0) {
#		if (!is.null(dat$upper)) 
#			mySeg(xorg[dat$upper][sel], "ci")
#		if (!is.null(dat$lower)) 
#			mySeg(xorg[dat$lower][sel], "ci")
#	}
#	grid.points(dat$x[ord], dat$y[ord], pch = 20, size = pointSize, 
#			gp = gpar(col = colo))
#	popViewport(2)
#	if (endVP) 
#		popViewport(2)
#}
dotPlot <-function(x,y,xlim, ylim, ylab,vpr, threshold=NA,colo,pointSize = unit(0.6, "mm"),
		cexAxisLabel = 1, cexAxis = 1,threshCol="grey",doLines=F,...){
	if (!missing(ylab)) {
		pushViewport(dataViewport(xData = xlim, yData = ylim, 
						extension = 0, clip = "off", layout.pos.col = 1, 
						layout.pos.row = vpr))
#		grid.yaxis(gp = gpar(cex = cexAxis), ...)
		grid.yaxis(gp = gpar(cex = cexAxis))
#		grid.text(ylab, x = -0.075, y = 0.5, rot = 90, gp = gpar(cex = cexAxisLabel), 
#				...)
		grid.text(ylab, x = -0.075, y = 0.5, rot = 90, gp = gpar(cex = cexAxisLabel))
		pushViewport(dataViewport(xData = xlim, yData = ylim, 
						extension = 0, clip = "on", layout.pos.col = 1, layout.pos.row = vpr))
	}
	else {
		pushViewport(dataViewport(xData = xlim, yData = ylim, 
						extension = 0, clip = "off", layout.pos.col = 1, 
						layout.pos.row = vpr))
		grid.yaxis(gp = gpar(cex = cexAxis))
		pushViewport(dataViewport(xData = xlim, yData = ylim, 
						extension = 0, clip = "on", layout.pos.col = 1, layout.pos.row = vpr))
	}	
	if (!is.na(threshold)) 
		grid.lines(y = unit(0, "native"), gp = gpar(col = threshCol))
	if(doLines){
		grid.lines(x, y, default.units = "native",
				gp = gpar(col = colo[1]))
		grid.points(x, y, pch = 19, size = pointSize, 
				gp = gpar(col = "red"))
	}else
		grid.points(x, y, pch = 19, size = pointSize, 
				gp = gpar(col = colo))
	popViewport(2)
}

plotSegmentationDots<-function (dat, xlim, ylim,rowNames,threshold = NA,chr = 1,strand = "+", 
		vpr, colors, main, showConfidenceIntervals = TRUE, ylab,
		sepPlots = FALSE,extraSeg, extraSegCol="black",segmentsWidth=1,...) 
{
#	endVP = FALSE
	if (missing(vpr)) {
		endVP = TRUE
		vpr = newVP(main = main, dataPanelHeight = 1, vpHeight = 0.95, 
				titleOffSet = -0.9)
	}
	stopifnot(nrow(dat$y) == length(dat$x), length(dat$flag) == 
					length(dat$x))
	if (is.matrix(dat$y) & !sepPlots) 
		dat$y = matrix(rowMeans(dat$y),ncol=1)
	else if(!is.null(dat$groupLab)){
		dt = tapply(1:ncol(dat$y),dat$groupLab,function(s)rowMeans(dat$y[,s,drop=F]))
		dt = do.call(cbind,dt) 
		nm1 = unique(dat$groupLab)
		dat$y = dt[,match(nm1,colnames(dt)),drop=F]
		dat$expName = colnames(dat$y)
		rowNames = dat$expName
	}	
	xorg = dat$x	
	if (missing(xlim)) {
		xlim = range(dat$x, na.rm = TRUE)
	}
	else {
		sel = (dat$x >= xlim[1]) & (dat$x <= xlim[2])
		dat$x = dat$x[sel]
		dat$y = dat$y[sel,,drop=F]
		dat$flag = dat$flag[sel]
	}
	if(!is.null(dat$theThreshold)) threshold = dat$theThreshold
	if (!is.na(threshold)) {
		dat$y = dat$y - threshold
		if (!missing(ylim)) 
			ylim = ylim - threshold
	}
	if (missing(ylim)) 
		ylim = quantile(dat$y, c(0, 1), na.rm = TRUE)
#	defaultColors = c("+" = "#00441b", "-" = "#081d58", duplicated = "grey", 
#			cp = "#555555", cp1="red",ci = "#777777", highlight = "red", threshold = "grey")
	defaultColors = c("+" = "#081d58", "-" = "#081d58", duplicated = "grey", 
			cp = "#555555", cp1="red",ci = "#777777", highlight = "red", threshold = "grey")
	if (!missing(colors)) {
		mt = match(names(colors), names(defaultColors))
		if (any(is.na(mt))) 
			stop(paste("Cannot use color specification for", 
							names(colors)[is.na(mt)]))
		defaultColors[mt] = colors
	}
	colors = defaultColors
	ord = c(which(dat$flag != 0), which(dat$flag == 0))
	colo = ifelse(dat$flag[ord] == 0, colors[strand], colors["duplicated"])
	
	pushViewport(viewport(layout.pos.col = 1, layout.pos.row = vpr))
	VP = rep(1/ncol(dat$y),ncol(dat$y))
	pushViewport(viewport(layout = grid.layout(length(VP), 1, 
							height = VP,default.units = "npc")))
	for(i in 1:ncol(dat$y)){
		if(!missing(rowNames))
			dotPlot(dat$x[ord],dat$y[ord,i],xlim=xlim, ylim=ylim,colo=colo,vpr = ncol(dat$y)-i+1,
					threshold = threshold,ylab = rowNames[i],threshCol = colors["threshold"],...)
		else 
			dotPlot(dat$x[ord],dat$y[ord,i],xlim=xlim, ylim=ylim,colo=colo,vpr = ncol(dat$y)-i+1,
					threshold = threshold,threshCol = colors["threshold"],...)
	}
	#########Plotting the segments ###################################
	popViewport(2)
	pushViewport(dataViewport(xData = xlim, yData = ylim, extension = 0, 
					clip = "on", layout.pos.col = 1, layout.pos.row = vpr))
	mySeg = function(j, what) grid.segments(x0 = unit(j, "native"), 
				x1 = unit(j, "native"), y0 = unit(0.01, "npc"), y1 = unit(0.99, 
						"npc"), gp = gpar(col = colors[what], lty = c(cp = 1, 
								ci = 2)[what]))
	if(!is.null(dat$additionalSeg)){
		sel = ((dat$additionalSeg >= xlim[1]) & (dat$additionalSeg <= xlim[2]))
		if(sum(sel)>0){
			if(!is.null(dat$segLabel)){
				para = gpar(col = colors[c("cp","cp1")][dat$segLabel[sel]],lty = 1,lwd = segmentsWidth)
			}else{
				para = gpar(col = colors["cp"],lty = 1,lwd = segmentsWidth)
			}
			grid.segments(x0 = unit(dat$additionalSeg[sel], "native"), x1 = unit(dat$additionalSeg[sel], "native"), y0 = unit(0.01, 
							"npc"), y1 = unit(0.99, "npc"), gp = para 
			)
		}
	}
	else if (!is.null(dat$estimate)){
		sel = ((xorg[dat$estimate] >= xlim[1]) & (xorg[dat$estimate] <= 
						xlim[2]))
		if(sum(sel)>0){
			if(!is.null(dat$segLabel)){
				para = gpar(col = colors[c("cp","cp1")][dat$segLabel[sel]],lty = 1,lwd = segmentsWidth)
			}else{
				para = gpar(col = colors["cp"],lty = 1,lwd = segmentsWidth)
			}
			grid.segments(x0 = unit(xorg[dat$estimate][sel], "native"), x1 = unit(xorg[dat$estimate][sel], "native"), y0 = unit(0.01, 
							"npc"), y1 = unit(0.99, "npc"), gp = para 
			)
			if (showConfidenceIntervals) {
				if (!is.null(dat$upper)) 
					mySeg(xorg[dat$upper][sel], "ci")
				if (!is.null(dat$lower)) 
					mySeg(xorg[dat$lower][sel], "ci")
			}
		}
	}
	if(!missing(extraSeg)){
		sel = (extraSeg$strand == strand) & (extraSeg$seqName == chr) & (extraSeg$seg >=xlim[1]) & (extraSeg$seg <=xlim[2])
		plotSeg = extraSeg$seg[sel]
		if(length(plotSeg)!=0){
			para = gpar(col = extraSegCol,lty = 1,lwd = segmentsWidth)
			grid.segments(x0 = unit(plotSeg, "native"), x1 = unit(plotSeg, "native"), y0 = unit(0.01, 
							"npc"), y1 = unit(0.99, "npc"), gp = para)
		}
		
	}
	popViewport()
#	if (endVP) 
#		popViewport(2)
}


### the default color schem for the features
featureColors<-function (scheme = 1,featureCol,...) 
{
	defaultColors = c(chromosome = NA, nucleotide_match = "#e0e0e0",
			binding_site = "#C9C299", 
			TF_binding_site = "#C9C299",
			pseudogene = "#e0e0e0", uORF = "#FED976", nc_primary_transcript = "#a0a0a0", 
			region = "#cc66cc", repeat_family = "#CC6666", repeat_region = "#e31a1c", 
			transposable_element = "#f1b6da", transposable_element_gene = "#f1b6da", 
			ARS = "#CC9966", centromere = "#FFEDA0", telomere = "#FFEDA0", 
			insertion = "#FFEDA0", CDS = "#addfff", CDS_dubious = "#e0f1f2", 
			ncRNA = "#a6d96a", tRNA = "#a6d96a", snRNA = "#8C6BB1", 
			rRNA = "#fdae61", snoRNA = "#7F5A58", 
			#SUTs = "#FF7F00",CUTs = "#6A51A3"
			SUTs = "#FCBA61",CUTs = "#C7BAFF")
	darkenborder = as.logical(c(rep(1, 3), 0, rep(1, 17), 0, 
					0,1,1))
	if(!missing(featureCol)){
		nmR = names(featureCol)
		nmD = names(defaultColors)
		ind = nmR %in% nmD
		im = match(nmR[ind],nmD)
		defaultColors[im] = featureCol[ind] 
	}
	stopifnot(length(darkenborder) == length(defaultColors))
	fill = switch(scheme, default = defaultColors, unicolor = ifelse(is.na(defaultColors), 
					NA, "#addfff"), stop("Sapperlot"))
	darken = function(x, factor = 0.5) {
		wh = which(!is.na(x))
		hex = sapply(x[wh], substring, first = c(2, 4, 6), last = c(3, 
						5, 7))
		hex = apply(hex, 2, function(h) as.integer(factor * as.integer(paste("0x", 
											h, sep = ""))))
		res = rep(as.character(NA), length(x))
		res[wh] = apply(hex, 2, function(h) sprintf("#%02x%02x%02x", 
							h[1], h[2], h[3]))
		return(res)
	}
	#border = ifelse(darkenborder, darken(fill), fill)
	border = ifelse(darkenborder, fill, fill)
	res = data.frame(fill = I(fill), col = I(border))
	rownames(res) = names(defaultColors)
	return(res)
}
newVP <- function (main, cexMain = 1, dataPanelHeight = 1, vpHeight = 0.7, 
		titleOffSet = 0) 
{
	if (!missing(main)) {
		vpr = c(title = 0.1, data = dataPanelHeight)
		pushViewport(viewport(width = 0.85, height = vpHeight))
		pushViewport(viewport(layout = grid.layout(length(vpr), 
								1, height = vpr)))
		pushViewport(viewport(layout.pos.col = 1, layout.pos.row = which(names(vpr) == 
										"title")))
		grid.text(label = main, x = 0.5, y = 1.1 + titleOffSet, 
				just = "centre", gp = gpar(cex = cexMain))
		popViewport()
		vpr = which(names(vpr) == "data")
	}
	else {
		vpr = c(data = dataPanelHeight)
		pushViewport(viewport(width = 0.85, height = vpHeight))
		pushViewport(viewport(layout = grid.layout(length(vpr), 
								1, height = vpr)))
	}
	vpr
}
##Function to plot the legend
plotAlongChromLegend<- function (vpr, nr = 2, featureColorScheme = 1, featureExclude = c("chromosome", 
				"nucleotide_match", "insertion"), mainLegend, cexLegend = 0.35, 
		cexMain = 1) 
{
	endVP = FALSE
	if (missing(vpr)) {
		endVP = TRUE
		vpr = newVP(main = mainLegend, dataPanelHeight = 1, cexMain = cexMain)
	}
	formatRow = function(featColsOneRow, row) {
		strWid = convertWidth(stringWidth(rownames(featColsOneRow)), 
				"npc", valueOnly = TRUE)
		n = length(strWid)
		inbetWid = 0.2 * min(strWid)
		totWid = sum(strWid) + (n - 1) * inbetWid
		x = c(0, cumsum(strWid[-n])) + (0:(n - 1)) * inbetWid
		y = numeric(length(x))
		x = x/totWid
		strWid = strWid/totWid
		grid.rect(x = x, width = strWid, y = unit(row, "native"), 
				height = unit(1, "native") - unit(1, "mm"), just = c("left", 
						"center"), default.units = "npc", gp = do.call("gpar", 
						featColsOneRow))
		grid.text(label = rownames(featColsOneRow), x = unit(x + 
								strWid/2, "native"), y = unit(row, "native"), just = c("center", 
						"center"), gp = gpar(cex = cexLegend))
	}
	featCols = featureColors(featureColorScheme)
	featCols = featCols[!(rownames(featCols) %in% featureExclude), 
	]
	pushViewport(viewport(layout.pos.col = 1, layout.pos.row = vpr, 
					yscale = c(0.5, nr + 0.5)))
	i = 1:nrow(featCols)
	for (r in 1:nr) formatRow(featCols[ceiling(i/nrow(featCols) * 
										nr - 1e-10) == r, ], row = nr - r + 1)
	popViewport()
	if (endVP) 
		popViewport(2)
}
##function to plot the features
plotFeatures<-function (gff, chr, xlim, strand, vpr, featureColorScheme = 1, 
		featureExclude = c("chromosome", "nucleotide_match", "insertion"), 
		featureNoLabel = c("uORF", "CDS"),txtcexFac=1, ...) 
{
	pushViewport(dataViewport(xData = xlim, yscale = c(-1.6, 
							1.6), extension = 0, clip = "on", layout.pos.col = 1, 
					layout.pos.row = vpr))
	stopifnot(all(gff[, "start"] <= gff[, "end"]))
	sel = which(gff[, "chr"] == chr & gff[, "strand"] == strand & 
					gff[, "start"] <= xlim[2] & gff[, "end"] >= xlim[1])
	stopifnot(length(strand) == 1, strand %in% c("+", "-"))
	geneName = gff[sel, "gene"]
	featName = gff[sel, "Name"]
	featName[!is.na(geneName)] = geneName[!is.na(geneName)]
	feature = as.character(gff[sel, "feature"])
	featsp = split(seq(along = sel), feature)
	whnames = integer(0)
	featsp = featsp[!(names(featsp) %in% featureExclude)]
	wh = ("gene" == names(featsp))
	if (any(wh)) {
		i = featsp[["gene"]]
		s = sel[i]
		grid.segments(x0 = gff$start[s], x1 = gff$end[s], y0 = 0, 
				y1 = 0, default.units = "native", gp = gpar(col = "#a0a0a0"))
		whnames = i
		featsp = featsp[!wh]
	}
	wh = ("intron" == names(featsp))
	if (any(wh)) {
		i = featsp[["intron"]]
		s = sel[i]
		mid = (gff$start[s] + gff$end[s])/2
		wid = (gff$end[s] - gff$start[s])/2
		for (z in c(-1, 1)) grid.segments(x0 = mid, x1 = mid + 
							z * wid, y0 = 1.2 * c("+" = 1, "-" = -1)[strand], 
					y1 = 0.95 * c("+" = 1, "-" = -1)[strand], default.units = "native", 
					gp = gpar(col = "black"))
		featsp = featsp[!wh]
	}
	featCols = featureColors(featureColorScheme,...)
	###############plot the binding site separately
	wh = ("TF_binding_site" == names(featsp))
	if(any(wh)){
		biS = featsp$TF_binding_site
		featsp = featsp[!wh]
	}
	
	
	whm = names(featsp) %in% rownames(featCols)
	if (!all(whm)) 
		stop("Don't know how to handle feature(s) '", paste(names(featsp)[!whm], 
						collapse = ", "), "'.", sep = "")
	sfeatsp = featsp[rownames(featCols)]
	#ll = listLen(sfeatsp)
	ll=sapply(sfeatsp,length)
	if (any(ll > 0)) {
		i = unlist(sfeatsp)
		gp = gpar(col = rep(featCols$col, ll), fill = rep(featCols$fill, 
						ll))
		s = sel[i]
		grid.rect(x = gff$start[s], y = 0, width = gff$end[s] - 
						gff$start[s], height = 2, default.units = "native", 
				just = c("left", "center"), gp = gp)
		if(any(wh)){
			sfeatsp$TF_binding_site = biS
		}
		whnames = c(whnames, unlist(sfeatsp[!(names(sfeatsp) %in% 
											featureNoLabel)]))
	}
	if(any(wh)){
		s = sel[biS]
		gpBi = gpar(col = rep(featCols["TF_binding_site","col"],length(s)),
				fill = rep(featCols["TF_binding_site","fill"],length(s)))
		grid.rect(x = gff$start[s], y = 0, width = gff$end[s] - 
						gff$start[s], height = 2, default.units = "native", 
				just = c("left", "center"), gp = gpBi)
	}
	if (!all(tolower(featureNoLabel) == "all") && (length(whnames) > 
				0)) {
		bindingRegexpr = "binding.?site.*$"
		isBindingSite = (regexpr(bindingRegexpr, featName[whnames]) > 
					0)
		if (any(isBindingSite)) {
			featName[whnames] = gsub(bindingRegexpr, "bs", featName[whnames])
		}
		whnames = whnames[isBindingSite | !duplicated(featName[whnames])]
		txtcex = 0.9*txtcexFac
		#txtdy = 0.7*txtcexFac
		#txtdy = txtcexFac
		txtdy = ifelse(txtcexFac + 0.5 > 1.5, txtcexFac, txtcexFac + 0.5)
		s = sel[whnames]
		txtx = (gff$start[s] + gff$end[s])/2
		txty = numeric(length(s))
		ord = order(txtx)
		whnames = whnames[ord]
		s = s[ord]
		txtx = txtx[ord]
		strw = convertWidth(stringWidth(featName[whnames]), "native", 
				valueOnly = TRUE) * txtcex
		rightB = txtx[1] + 0.5 * strw[1]
		doText = rep(TRUE, length(whnames))
		if (length(whnames) > 1) {
			for (k in 2:length(whnames)) {
				leftB = txtx[k] - 0.5 * strw[k]
				if (leftB > rightB) {
					rightB = txtx[k] + 0.5 * strw[k]
				}
				else {
					if (!any(txty[k - 1] == txtdy)) {
#						txty[k] = txtdy
						txty[k] = c("+"=-1, "-"=+1)[strand] * txtdy
					}
					else {
						#if (!any(txty[k - (1:2)] == -txtdy)) {
						#	txty[k] = -txtdy
						#}
						#else {
						doText[k] = FALSE
						#
					}
				}
			}
		}
		grid.text(label = featName[whnames][doText], x = txtx[doText], 
				y = txty[doText], gp = gpar(cex = txtcex), default.units = "native")
	}
	popViewport()
}

##Function to plot the transcription start site
plotTss <-function(tss,chr,xlim,strand,vpr,arrowLength = 150, arrowSize = 100,arrowHeight = 1.3,excludeType="mapped3",segmentsWidth=1,...){
	pushViewport(dataViewport(xData = xlim, yscale = c(-1.6, 
							1.6), extension = 0, clip = "on", layout.pos.col = 1, 
					layout.pos.row = vpr))
	stopifnot(all(tss[, "first"] <= tss[, "last"]))
	sel = which(tss[, "seqName"] == chr & tss[, "strand"] == strand & 
					tss[, "first"] <= xlim[2] & tss[, "last"] >= xlim[1])
	if("label1" %in% colnames(tss)){
		sel = which(tss[, "seqName"] == chr & tss[, "strand"] == strand & 
						tss[, "first"] <= xlim[2] & tss[, "last"] >= xlim[1] & !(tss[,"label1"] %in% excludeType))
	}
	stopifnot(length(strand) == 1, strand %in% c("+", "-"))
	ll = length(sel)
	if (any(ll)) {
		gp = gpar(col = "blue",lwd=segmentsWidth)
		if(strand=="+"){
			plX = tss$first[sel]
			id = rep(1:length(plX),each=3)
			plY = c(rbind(rep(1,length(plX)),rep(arrowHeight,length(plX)),rep(arrowHeight,length(plX))))			
			#plX = c(rbind(plX,plX,plX+arrowLength))
			plX = c(rbind(plX,plX,with(tss[sel,],
									ifelse(length>arrowLength,first+arrowLength,first+length))
					))			
		}else{
			plX = tss$last[sel]
			id = rep(1:length(plX),each=3)
#			plY = c(rbind(rep(1,length(plX)),rep(arrowHeight,length(plX)),rep(arrowHeight,length(plX))))
			plY = c(rbind(rep(-1,length(plX)),rep(-arrowHeight,length(plX)),rep(-arrowHeight,length(plX))))
			plX = c(rbind(plX,plX,with(tss[sel,],
									ifelse(length>arrowLength,last-arrowLength,last-length))
					))
		}
		grid.polyline(x = plX, y = plY,  arrow = arrow(length = unit(arrowSize,"native")),
				default.units = "native", id = id,gp = gp)
	}
	popViewport()
}
##Function to plot the segments boundaries
##Not finished yet
plotBoundary <-function(segTable,chr,xlim,strand,vpr,segmentsWidth=1,...){
	pushViewport(dataViewport(xData = xlim, yscale = c(-1.6, 
							1.6), extension = 0, clip = "on", layout.pos.col = 1, 
					layout.pos.row = vpr))
	stopifnot(all(segTable[, "first"] <= segTable[, "last"]))
	sel = which(segTable[, "seqName"] == chr & segTable[, "strand"] == strand & 
					segTable[, "first"] <= xlim[2] & segTable[, "last"] >= xlim[1])
	stopifnot(length(strand) == 1, strand %in% c("+", "-"))
	ll = length(sel)
	if (any(ll)) {
#        gp = gpar(col = "blue",lwd=1)
		grid.segments(x0 = segTable$first[sel], x1 = segTable$last[sel], y0 = 0, 
				y1 = 0, default.units = "native", gp = gpar(col = "#a0a0a0",lty="dashed",lwd = segmentsWidth))
		x = c(rbind(segTable$first[sel],segTable$last[sel]))
		grid.segments(x0 = x, x1 = x, y0 = -0.75, 
				y1 = 0.75, default.units = "native", gp = gpar(col = "#a0a0a0",lty="solid",lwd = segmentsWidth))
	}
	popViewport()
}
##Function to plot the nucleosome data
#plotNucleosome<-function (nuc, chr, xlim, strand, vpr, nucCol=colorRamp(brewer.pal(9, "Greens")), ...) 
#{
#	pushViewport(dataViewport(xData = xlim, yscale = c(-1.2, 
#							1.2), extension = 0, clip = "on", layout.pos.col = 1, 
#					layout.pos.row = vpr))
#	stopifnot(all(nuc[, "first"] <= nuc[, "last"]))
#    col="red"
#    if(any(nuc$value<0 | nuc$value>1)){
#        ymod = nuc$value
#        ythresh = quantile(ymod, c(0.05, 0.95), na.rm = TRUE)
#        ymod[ymod < ythresh[1]] = ythresh[1]
#        ymod[ymod > ythresh[2]] = ythresh[2]
#        ymod = (ymod - min(ymod, na.rm = TRUE))/(max(ymod, na.rm = TRUE) - 
#					min(ymod, na.rm = TRUE))
#        mcol = (nucCol(ymod))/256
#        indna <- is.na(mcol[, 1])
#        mcol[indna, ] = 1
#        col = rgb(mcol[, 1], mcol[, 2], mcol[, 3])
#    }
#	sel = which(nuc[, "seqName"] == chr & nuc[, "strand"] == strand & 
#					nuc[, "first"] <= xlim[2] & nuc[, "last"] >= xlim[1])
#	stopifnot(length(strand) == 1, strand %in% c("+", "-"))
#	ll = length(sel)
#	if (any(ll)) {
#        gp = gpar(col = col, fill = col,lwd=0.01)
#        #gp = gpar(col=NULL,fill = rep(nucCol,ll))
#		grid.rect(x = nuc$first[sel], y = 0, width = nuc$last[sel] - 
#						nuc$first[sel], height = 1, default.units = "native", 
#				just = c("left", "center"), gp = gp)
#	}
#	popViewport()
#}
plotNucleosome<-function (nuc, chr, xlim, strand, vpr, nucCol=colorRamp(brewer.pal(9, "Greens")), ...) 
{
	if(is.null(nuc$strand)){
		sel = which(nuc[, "seqName"] == chr &
						nuc[, "first"] <= xlim[2] & nuc[, "last"] >= xlim[1])
	}else{
		sel = which(nuc[, "seqName"] == chr & nuc[, "strand"] == strand & 
						nuc[, "first"] <= xlim[2] & nuc[, "last"] >= xlim[1])
		stopifnot(length(strand) == 1, strand %in% c("+", "-"))
	}	
	ll = length(sel)
	if (any(ll)) {
		nuc = nuc[sel,]
		pushViewport(dataViewport(xData = xlim, yscale = c(-1.2, 
								1.2), extension = 0, clip = "on", layout.pos.col = 1, 
						layout.pos.row = vpr))
		stopifnot(all(nuc[, "first"] <= nuc[, "last"]))
		#col="red"
		ymod = nuc$value
		if(any(ymod<0 | ymod>1)){
			ythresh = quantile(ymod, c(0.05, 0.95), na.rm = TRUE)
			ymod[ymod < ythresh[1]] = ythresh[1]
			ymod[ymod > ythresh[2]] = ythresh[2]
			ymod = (ymod - min(ymod, na.rm = TRUE))/(max(ymod, na.rm = TRUE) - 
						min(ymod, na.rm = TRUE))
		}
		mcol = (nucCol(ymod))/256
		indna <- is.na(mcol[, 1])
		mcol[indna, ] = 1
		col = rgb(mcol[, 1], mcol[, 2], mcol[, 3])
		gp = gpar(col = col, fill = col,lwd=0.01)
		#gp = gpar(col=NULL,fill = rep(nucCol,ll))
		grid.rect(x = nuc$first, y = 0, width = nuc$last - 
						nuc$first, height = 1, default.units = "native", 
				just = c("left", "center"), gp = gp)
		popViewport()
	}
}
##Function to plot the Chip enriched data
plotChipEnrich<-function (nuc, chr, xlim, strand, vpr, chipCol, rowNames,ycexFac=1,
		...) 
{
	if(is.null(nuc$strand)){
		sel = which(nuc[, "seqName"] == chr &
						nuc[, "first"] <= xlim[2] & nuc[, "last"] >= xlim[1])
	}else if(any(nuc$strand=="A")){
		stopifnot(length(strand) == 1, strand %in% c("+", "-"))
		sel = which(nuc[, "seqName"] == chr & nuc[, "strand"] %in% c(strand,"A") & 
						nuc[, "first"] <= xlim[2] & nuc[, "last"] >= xlim[1])
	}else{
		sel = which(nuc[, "seqName"] == chr & nuc[, "strand"] == strand & 
						nuc[, "first"] <= xlim[2] & nuc[, "last"] >= xlim[1])
		stopifnot(length(strand) == 1, strand %in% c("+", "-"))
	}	
	if(is.factor(nuc$lab))nuc$lab = as.character(nuc$lab)
	chipNm = unique(nuc$lab)
	ll = length(sel)
	if (any(ll)) {
		nuc = nuc[sel,]
		ylim = c(-1, 1 + length(chipNm))
		pushViewport(dataViewport(xData = xlim, yData = ylim, extension = 0, 
						clip = "off", layout.pos.col = 1, layout.pos.row = vpr))
		if (missing(rowNames)) 
			rowNames = chipNm
		if (!is.null(rowNames)) 
			grid.yaxis((1:length(chipNm)), rowNames, gp = gpar(cex = 0.7*ycexFac))
		pushViewport(dataViewport(xData = xlim, yData = ylim, extension = 0, 
						clip = "on", layout.pos.col = 1, layout.pos.row = vpr))
		stopifnot(all(nuc[, "first"] <= nuc[, "last"]))
		col="red"
		if(!missing(chipCol) & !is.null(nuc$value)){
			ymod = nuc$value
			if(any(nuc$value<0 | nuc$value>1)){
				ythresh = quantile(ymod, c(0.05, 0.95), na.rm = TRUE)
				ymod[ymod < ythresh[1]] = ythresh[1]
				ymod[ymod > ythresh[2]] = ythresh[2]
				ymod = (ymod - min(ymod, na.rm = TRUE))/(max(ymod, na.rm = TRUE) - 
							min(ymod, na.rm = TRUE))
			}
			mcol = (chipCol(ymod))/256
			indna <- is.na(mcol[, 1])
			mcol[indna, ] = 1
			col = rgb(mcol[, 1], mcol[, 2], mcol[, 3])
		}
		else if(!is.null(nuc$cl)){
			col = nuc$cl
		}
		else if(!is.null(nuc$color)){
			ss = strsplit(nuc$color, split=",")
			mat = (do.call(rbind, lapply(ss, as.numeric)))
			col = rgb(mat[,1],mat[,2],mat[,3], maxColorValue = 255)
		}
		yVal = 1:length(chipNm)
		names(yVal) = chipNm
		gp = gpar(col = col, fill = col,lwd=0.01)
		#gp = gpar(col=NULL,fill = rep(nucCol,ll))
		grid.rect(x = nuc$first, y = yVal[nuc$lab], width = nuc$last - 
						nuc$first, height = 1, default.units = "native", 
				just = c("left", "center"), gp = gp)
		popViewport(2)
	}
	
}

#####Function to plot the chip enrich data in dots rather than heatmap
plotChipDot<-function (nuc, chr, xlim, ylim,strand, vpr,sepPlots=T,
		cexAxis=1,cexAxisLabel = 1,pointSize = unit(0.6, "mm"),
		...) 
{
	if(is.null(nuc$strand)){
		sel = which(nuc[, "seqName"] == chr & 
						nuc$pos <= xlim[2] & nuc$pos >= xlim[1])
	}
	else{
		stopifnot(length(strand) == 1, strand %in% c("+", "-"))
		sel = which(nuc[, "seqName"] == chr & nuc[, "strand"] == strand & 
						nuc$pos <= xlim[2] & nuc$pos >= xlim[1])
	}
	if(is.factor(nuc$lab))nuc$lab = as.character(nuc$lab)
	chipNm = unique(nuc$lab)
	ll = length(sel)
	if (any(ll)) {
		nuc = nuc[sel,]
		if (missing(ylim)) 
			ylim = quantile(nuc$value, c(0, 1), na.rm = TRUE)
		col = brewer.pal(9,"Set1")
		colo = col[nuc$dotType]
		if(sepPlots){  ##make the separate plots
			pushViewport(viewport(layout.pos.col = 1, layout.pos.row = vpr))
			VP = rep(1/length(chipNm),length(chipNm))
			pushViewport(viewport(layout = grid.layout(length(VP), 1, 
									height = VP,default.units = "npc")))
			for(i in 1:length(chipNm)){
				sel1 = nuc$lab == chipNm[i]
				x = nuc$pos[sel1]
				y = nuc$value[sel1]
				dotPlot(x,y,xlim=xlim, ylim=ylim,colo=colo,vpr = length(chipNm)-i+1,ylab = chipNm[i],...)	
			}
			popViewport(2)
		}else{   ##plot them together
#			labNm = paste(nuc$lab,nuc$dotType,sep="_")
#			labCol = unique(labNm)
#			ccol = brewer.pal(length(labCol),"Set1")
#			names(ccol) = labCol
#			labC = ccol[labNm]
			labP = 1:length(chipNm)
			names(labP) = chipNm
			labPsel = labP[nuc$lab]
			pushViewport(dataViewport(xData = xlim, yData = ylim, extension = 0, 
							clip = "off", layout.pos.col = 1, layout.pos.row = vpr))
			grid.yaxis(gp = gpar(cex = cexAxis))
			grid.text("Signal", x = -0.075, y = 0.5, rot = 90, gp = gpar(cex = cexAxisLabel))
			pushViewport(dataViewport(xData = xlim, yData = ylim, 
							extension = 0, clip = "on", layout.pos.col = 1, layout.pos.row = vpr))
			grid.points(nuc$pos, nuc$value, pch = labPsel,size = pointSize,gp = gpar(col = colo))
#			grid.points(nuc$pos, nuc$value, pch = 19,size = pointSize,gp = gpar(col = labC))
			popViewport(2)
		}
	}	
}

#########Function to plot the polymorphism
plotPolymorphism <- function(nuc, chr, xlim,strand, vpr,polyWidth = 0.3){
	if(is.null(nuc$strand)){
		sel = which(nuc[, "seqName"] == chr & 
						nuc$first <= xlim[2] & nuc$last >= xlim[1])
	}
	else{
		stopifnot(length(strand) == 1, strand %in% c("+", "-"))
		sel = which(nuc[, "seqName"] == chr & nuc[, "strand"] == strand & 
						nuc$first <= xlim[2] & nuc$last >= xlim[1])
	}
	ll = length(sel)
	if (any(ll)) {
		nuc = nuc[sel,]
		lab = names(table(nuc$type))
		col = brewer.pal(9,"Set1")[1:length(lab)]
		names(col) = lab
		colo = col[nuc$type]
		if(is.null(nuc$length))
			len = nuc$last - nuc$first + 1
		else
			len = nuc$length
		pushViewport(dataViewport(xData = xlim, yscale = c(-1, 
								1), extension = 0, layout.pos.col = 1, layout.pos.row = vpr))
		grid.lines(xlim, c(0, 0), default.units = "native")
		grid.rect(x = nuc$first, y = rep(0, nrow(nuc)), width = len, 
				height = 1.5, just = c("left","center"),default.units = "native", gp = gpar(col = colo, 
						fill = colo,lwd = polyWidth))
		popViewport()
	}
}
##Function to make the genome coordinates axis
#alongChromTicks<- function (x)
#{
#	rx = range(x)
#	lz = log((rx[2] - rx[1])/3, 10)
#	fl = floor(lz)
#	if (lz - fl > log(5, 10))
#		fl = fl + log(5, 10)
#	tw = round(10^fl)
#	i0 = ceiling(rx[1]/tw)
#	i1 = floor(rx[2]/tw)
#	seq(i0, i1) * tw
#}
alongChromTicks<- function (x,xcexFac=0.6)
{
	rx = range(x)
	lz = log((rx[2] - rx[1])/3, 10)
	fl = floor(lz)
	if (lz - fl > log(5, 10))
		fl = fl + log(5, 10)
	tw = round(10^fl)
	i0 = ceiling(rx[1]/tw)
	i1 = floor(rx[2]/tw)
	re=seq(i0, i1) * tw
	comp=diff(x)
	comp1=convertWidth(grobWidth(textGrob(x[1],gp=gpar(cex=xcexFac))),"native",valueOnly=T)*length(re)
	if(comp<comp1){  ##Avoiding the overlapping ticks
		num=ifelse(floor(comp/comp1),floor(comp/comp1),1)
		re=seq(x[1],x[2],len=num+2)
		re=re[-c(1,length(re))]         
	}
	return(re)
}

#chromPlot<-function (segObj, y, exRes, gff, isDirectHybe = FALSE, what = c("dots"), 
#		chr, coord, highlight, colors, doLegend = FALSE, titlecexFac=1,featureExclude = c("chromosome", 
#				"nucleotide_match", "insertion"), featureColorScheme = 1, 
#		extras, rowNamesHeatmap, rowNamesExtras, ylab, ylabExtras, 
#		main, colHeatmap = colorRamp(brewer.pal(9, "YlGnBu")), colExtras = colorRamp(brewer.pal(9, 
#						"Reds")), sepPlots = FALSE, reOrder = TRUE, step=7,analysisID=2,plotSegments=T,pairSegments=T,nuc,nucCol=colorRamp(brewer.pal(9, "Greens")),xcexFac=1,...) 
#{
#	VP = c(title = 0.4, "expr+" = 5, "nuc+"=1,"gff+" = 1, coord = 1, "gff-" = 1,"nuc-"=1, 
#			"expr-" = 5, legend = 0.4)
#	if(plotSegments){
#		require(RMySQL)
#		m <- dbDriver("MySQL")
#		con=dbConnect(m,dbname="tilingArray",username="tl",password="tilingArray")
#	}
#	if (sepPlots) {
#		if (!missing(y)) 
#			n <- ncol(y)
#		if (!missing(segObj)) {
#			if (is.environment(segObj)) {
#				segmentationObjectName = paste(chr, "+", sep = ".")
#				if (segmentationObjectName %in% ls(segObj)) {
#					s <- get(segmentationObjectName, segObj)
#					n <- ncol(s@y)
#				}
#				else {
#					dat = get(paste(chr, strand, "dat", sep = "."), 
#							segObj)
#					n <- ncol(dat$y)
#				}
#			}
#		}
#		if (reOrder) 
#			ordering = seq(n, 1, by = -1)
#		else ordering = seq(1:n)
#		if (n < 4) {
#			exprw <- exprc <- NULL
#			for (i in 1:n) {
#				exprw <- c(exprw, paste("expr", i, "+", sep = ""))
#				exprc <- c(exprc, paste("expr", i, "-", sep = ""))
#			}
#			VPnames <- c("title", exprw, "gff+", "coord", "gff-", 
#					exprc, "legend")
#			VP = c(0.8, rep(5, n), 1, 1, 1, rep(5, n), 0.4)
#			names(VP) <- VPnames
#		}
#		else {
#			cat("More than 4 arrays, plotting averages.\n")
#			sepPlots = FALSE
#		}
#	}
#	if (!missing(extras)) {
#		indgff <- grep("gff\\+", names(VP))
#		indlegend <- grep("legend", names(VP))
#		VP <- c(VP[1:(indgff - 1)], "extras+" = 1, VP[indgff:(indlegend - 
#									1)], "extras-" = 1, VP[indlegend:length(VP)])
#	}
#	if (!doLegend) 
#		VP = VP[-which(names(VP) == "legend")]
#	if (missing(gff)) 
#		VP = VP[-which(names(VP) == "gff+" | names(VP) == "gff-")]
#	if(missing(nuc))
#		VP = VP[-which(names(VP) == "nuc+" | names(VP) == "nuc-")]
#	defaultColors = c("+" = "#00441b", "-" = "#081d58", duplicated = "grey", 
#			cp = "#555555", cp1="red",ci = "#777777", highlight = "red", threshold = "grey")
#	if (!missing(colors)) {
#		mt = match(names(colors), names(defaultColors))
#		if (any(is.na(mt))) 
#			stop(paste("Cannot use color specification for", 
#							names(colors)[is.na(mt)]))
#		defaultColors[mt] = colors
#	}
#	colors = defaultColors
#	if (!missing(y)) {
#		if (missing(exRes)) 
#			stop("If 'y' is specified, 'exRes' must also be specified.")
#		if (!missing(segObj)) 
#			stop("If 'y' is specified, 'segObj' must not be specified.")
#	}
#	else {
#		if (missing(segObj)) 
#			stop("Please specify either 'y' or 'segObj'")
#	}
#	pushViewport(viewport(width = 0.85, height = 0.95))
#	pushViewport(viewport(layout = grid.layout(length(VP), 1, 
#							height = VP)))
#	datIndex=list()
#	for (i in 1:2) {
#		strand = c("+", "-")[i]
#		threshold = as.numeric(NA)
#		if (!missing(y)) {
#			stopifnot(is.matrix(y))
#			ind= exRes$seqName ==chr & exRes$strand == strand
#			dat = list(y=y[exRes$probeId[ind],],x=exRes$midPos[ind],
#					flag = exRes$unique[ind],index = rownames(exRes)[ind])
#		}
#		else {
#			if (!is.environment(segObj)) 
#				stop("'segObj' must be an environment.")
#			segmentationObjectName = paste(chr, strand, sep = ".")
#			if (segmentationObjectName %in% ls(segObj)) {
#				s = get(segmentationObjectName, segObj)
#				if (!inherits(s, "segmentation")) 
#					stop(sprintf("'%s' must be of class'segmentation'.", 
#									segmentationObjectName))
#				if (is.na(s@nrSegments)) 
#					stop(sprintf("Slot 'nrSegments' of '%s' must not be NA.", 
#									segmentationObjectName))
#				bp = s@breakpoints[[s@nrSegments]]
#				dat = list(x = s@x, y = s@y, flag = s@flag, estimate = bp[, 
#								"estimate"])
#				if ("upper" %in% colnames(bp)) 
#					dat$upper = bp[, "upper"]
#				if ("lower" %in% colnames(bp)) 
#					dat$lower = bp[, "lower"]
#				if("index" %in% slotNames(s)){
#					dat$index=s@index
#					#datIndex[[strand]]=s@index
#				}
#			}
#			else {
#				dat = get(paste(chr, strand, "dat", sep = "."), 
#						segObj)
#				if(missing(rowNamesHeatmap) & !is.null(dat$expName))rowNamesHeatmap=dat$expName
#				#stopifnot(all(c("start", "end", "unique", "ss") %in% names(dat)))
#				#dat$x = (dat$start + dat$end)/2
#				#dat$flag = dat$unique
#				lengthChr = dat$x[length(dat$x)]+13
#				
#				if ("theThreshold" %in% ls(segObj)) 
#					threshold = get("theThreshold", segObj)
#			}
#		}
#		if(plotSegments){
#			sql1=paste("select probeMapping1.probeMapping_ID from probeMapping1,segmentationInfo where segmentationInfo.probeMapping_ID=probeMapping1.probeMapping_ID and analysis_ID=",analysisID," and chr=",chr," and strand=\'",strand,"\'",sep="")
#			seg=dbGetQuery(con,sql1)
#			if(pairSegments){
#				halfSize=nrow(seg)/2
#				stopifnot(halfSize==round(halfSize))
#				segLabel=rep(c(1,2),halfSize)
#				segLabel=c(rbind(segLabel,segLabel))
#				segLabel = segLabel[1:nrow(seg)]
#			}else{
#				segLabel=rep(1,nrow(seg))
#			}
#			mtSeg=match(seg[,1],dat$index)
#			na=which(is.na(mtSeg))
#			if(length(na)>0){
#				dat$estimate=mtSeg[-na]
#				dat$segLabel=segLabel[-na]
#			}else{
#				dat$estimate=mtSeg
#				dat$segLabel=segLabel
#			}
#		} 
#		##Get the index out, zhenyu
#		if (missing(coord))  coord = c(1, lengthChr)
#		sel = (dat$x >= coord[1]) & (dat$x <= coord[2]) 
#		ord = order(dat$x[sel])
#		ind=dat$index[sel] 
#		datIndex[[strand]]=ind[ord]
#		#####################
#		vpr = which(names(VP) == sprintf("expr%s", strand))
#		switch(what, dots = {
#					if (sepPlots) {
#						ylimdata = quantile(as.vector(dat[["y"]][dat[["x"]] >= 
#														coord[1] & dat[["x"]] <= coord[2], ]), c(0, 
#										1), na.rm = TRUE)
#						ylim = ylimdata
#						if (missing(ylab)) 
#							ylab = colnames(dat$y)
#						if (length(ylab) == 1) 
#							ylab = rep(ylab, n)
#						for (j in seq(1:n)) {
#							datj <- dat
#							datj$y <- dat$y[, ordering[j]]
#							if (missing(ylab)) 
#								ylab = colnames(dat$y)
#							vpr = which(names(VP) == sprintf(paste("expr", 
#													j, "%s", sep = ""), strand))
#							plotSegmentationDots(datj, xlim = coord, ylim = ylim, 
#									ylab = ylab[ordering[j]], chr = chr, strand = ifelse(isDirectHybe, 
#											otherStrand(strand), strand), vpr = vpr, 
#									colors = colors, sepPlots = sepPlots, ...)
#						}
#					}
#					else plotSegmentationDots(dat, xlim = coord, ylab = ylab, 
#								chr = chr, strand = ifelse(isDirectHybe, otherStrand(strand), 
#										strand), vpr = vpr, colors = colors, sepPlots = sepPlots, 
#								...)
#					if (!missing(extras) & !missing(y)) {
#						vpr2 = which(names(VP) == sprintf("extras%s", 
#										strand))
#						dat$y = dat$extras[, , drop = FALSE]
#						plotSegmentationDots(dat, xlim = coord, chr = chr, 
#								strand = ifelse(isDirectHybe, otherStrand(strand), 
#										strand), vpr = vpr2, colors = colors, colHeatmap = colExtras, 
#								ylab = ylabExtras, rowNames = rowNamesExtras, 
#								...)
#					}
#				}, heatmap = {
#					plotSegmentationHeatmap(dat, xlim = coord, rowNames = rowNamesHeatmap, 
#							chr = chr, strand = ifelse(isDirectHybe, otherStrand(strand), 
#									strand), vpr = vpr, colors = colors, ylab = ylab, 
#							colHeatmap = colHeatmap, ...)
#					if (!missing(extras) & !missing(y)) {
#						vpr2 = which(names(VP) == sprintf("extras%s", 
#										strand))
#						dat$y = dat$extras[, , drop = FALSE]
#						plotSegmentationHeatmap(dat, xlim = coord, chr = chr, 
#								strand = ifelse(isDirectHybe, otherStrand(strand), 
#										strand), vpr = vpr2, colors = colors, colHeatmap = colExtras, 
#								ylab = ylabExtras, rowNames = rowNamesExtras, 
#								...)
#					}
#				}, stop(sprintf("Invalid value '%s' for argument 'what'", 
#								what)))
#		if(!missing(nuc))
#			plotNucleosome(nuc = nuc, chr = chr, xlim = coord, 
#					strand = strand, vpr = which(names(VP) == sprintf("nuc%s", strand)),nucCol=nucCol)
#		if (!missing(gff)) 
#			plotFeatures(gff = gff, chr = chr, xlim = coord, 
#					strand = strand, featureExclude = featureExclude, 
#					featureColorScheme = featureColorScheme, vpr = which(names(VP) == 
#									sprintf("gff%s", strand)), ...)
#	}
#	pushViewport(dataViewport(xData = coord, yscale = c(-0.4, 
#							0.8), extension = 0, layout.pos.col = 1, layout.pos.row = which(names(VP) == 
#									"coord")))
#	grid.lines(coord, c(0, 0), default.units = "native")
#	tck = alongChromTicks(coord)
#	grid.text(label = formatC(tck, format = "d"), x = tck, y = 0.2, 
#			just = c("centre", "bottom"), gp = gpar(cex = 0.8*xcexFac), default.units = "native")
#	grid.segments(x0 = tck, x1 = tck, y0 = -0.17, y1 = 0.17, 
#			default.units = "native")
#	if (!missing(highlight)) {
#		mt = (match(highlight$strand, c("-", "+")) - 1.5) * 2
#		co = highlight$coord
#		if (is.na(mt) || !is.numeric(co)) 
#			stop("Invalid parameter 'highlight'.")
#		grid.segments(x0 = co, x1 = co, y0 = c(0, 0), y1 = c(0.4, 
#						0.4) * mt, default.units = "native", gp = gpar(col = colors["highlight"], 
#						lwd = 2))
#	}
#	popViewport()
#	pushViewport(viewport(layout.pos.col = 1, layout.pos.row = which(names(VP) == 
#									"title")))
#	grid.text(label = paste("Chr ", chr, sep = ""), x = 0.5, 
#			y = 1, just = "centre", gp = gpar(cex = titlecexFac))
#	if (!missing(main)) 
#		grid.text(label = main, x = 0.05, y = 1, just = "centre", 
#				gp = gpar(cex = 1))
#	popViewport()
#	if (doLegend) 
#		plotAlongChromLegend(which(names(VP) == "legend"), featureColorScheme = featureColorScheme, 
#				featureExclude = featureExclude)
#	popViewport(2)
#	if(plotSegments){
#		mysqlCloseConnection(con)
#	}
#	return(datIndex)
#}

chromPlot<-function (segObj, y, exRes, gff, isDirectHybe = FALSE, what = c("dots"), 
		chr, coord, highlight, colors, doLegend = FALSE, titlecexFac=1,featureExclude = c("chromosome", 
				"nucleotide_match", "insertion"), featureColorScheme = 1, 
		extras, rowNamesHeatmap, rowNamesExtras, ylab, ylabExtras, 
		main, colHeatmap = colorRamp(brewer.pal(9, "YlGnBu")), colExtras = colorRamp(brewer.pal(9, 
						"Reds")), sepPlots = FALSE, reOrder = TRUE, step=7,analysisID=2,plotSegments=T,pairSegments=T,
		nuc,nucCol=colorRamp(brewer.pal(9, "Greens")),chipDat,chipCol,chipObj,chipDotDat,polymorphism,polyWidth=0.5,
		tss,bound,xcexFac=1,...) 
{
	VP = c(title = 0.4, 
			"expr+" = 5, "poly+" = 0.5,"nuc+"=1,"chipDotDat+"=2,"chipObj+"=2,"chip+" = 2,"gff+" = 1, 
			coord = 1, "gff-" = 1,"chip-" = 2,"chipObj-" = 2, "chipDotDat-"=2,"nuc-"=1, "poly-"= 0.5,
			"expr-" = 5, legend = 0.4)
	
	if (!missing(extras)) {
		indgff <- grep("gff\\+", names(VP))
		indlegend <- grep("legend", names(VP))
		VP <- c(VP[1:(indgff - 1)], "extras+" = 1, VP[indgff:(indlegend - 
									1)], "extras-" = 1, VP[indlegend:length(VP)])
	}
	if (!doLegend) 
		VP = VP[-which(names(VP) == "legend")]
	if (missing(gff)) 
		VP = VP[-which(names(VP) == "gff+" | names(VP) == "gff-")]
	if(missing(polymorphism))
		VP = VP[-which(names(VP) == "poly+" | names(VP) == "poly-")]
	if(missing(nuc))
		VP = VP[-which(names(VP) == "nuc+" | names(VP) == "nuc-")]
	if(missing(chipDat)){
		VP = VP[-which(names(VP) == "chip+" | names(VP) == "chip-")]
	}
	if(missing(chipObj)){
		VP = VP[-which(names(VP) == "chipObj+" | names(VP) == "chipObj-")]
	}
	if(missing(chipDotDat)){
		VP = VP[-which(names(VP) == "chipDotDat+" | names(VP) == "chipDotDat-")]
	}
#	defaultColors = c("+" = "#00441b", "-" = "#081d58", duplicated = "grey", 
#			cp = "#555555", cp1="red",ci = "#777777", highlight = "red", threshold = "grey")
	defaultColors = c("+" = "#081d58", "-" = "#081d58", duplicated = "grey", 
			cp = "#555555", cp1="red",ci = "#777777", highlight = "red", threshold = "grey")
	if (!missing(colors)) {
		mt = match(names(colors), names(defaultColors))
		if (any(is.na(mt))) 
			stop(paste("Cannot use color specification for", 
							names(colors)[is.na(mt)]))
		defaultColors[mt] = colors
	}
	colors = defaultColors
	if (!missing(y)) {
		if (missing(exRes)) 
			stop("If 'y' is specified, 'exRes' must also be specified.")
		if (!missing(segObj)) 
			stop("If 'y' is specified, 'segObj' must not be specified.")
	}
	else {
		if (missing(segObj)) 
			stop("Please specify either 'y' or 'segObj'")
	}
	pushViewport(viewport(width = 0.85, height = 0.95))
	pushViewport(viewport(layout = grid.layout(length(VP), 1, 
							height = VP)))
	datIndex=list()
	for (i in 1:2) {
		strand = c("+", "-")[i]
		threshold = as.numeric(NA)
		if (!missing(y)) {
			stopifnot(is.matrix(y))
			ind= exRes$seqName ==chr & exRes$strand == strand
			dat = list(y=y[exRes$probeId[ind],],x=exRes$midPos[ind],
					flag = exRes$unique[ind],index = rownames(exRes)[ind])
		}
		else {
			if (!is.environment(segObj)) 
				stop("'segObj' must be an environment.")
			segmentationObjectName = paste(chr, strand, sep = ".")
			if (segmentationObjectName %in% ls(segObj)) {
				s = get(segmentationObjectName, segObj)
				if (!inherits(s, "segmentation")) 
					stop(sprintf("'%s' must be of class'segmentation'.", 
									segmentationObjectName))
				if (is.na(s@nrSegments)) 
					stop(sprintf("Slot 'nrSegments' of '%s' must not be NA.", 
									segmentationObjectName))
				bp = s@breakpoints[[s@nrSegments]]
				dat = list(x = s@x, y = s@y, flag = s@flag, estimate = bp[, 
								"estimate"])
				if(length(dat$flag)==0)dat$flag = rep(0,length(dat$x))
				if ("upper" %in% colnames(bp)) 
					dat$upper = bp[, "upper"]
				if ("lower" %in% colnames(bp)) 
					dat$lower = bp[, "lower"]
				if("index" %in% slotNames(s)){
					dat$index=s@index
					#datIndex[[strand]]=s@index
				}
			}
			else {
				dat = get(paste(chr, strand, "dat", sep = "."), 
						segObj)
				if(missing(rowNamesHeatmap) & !is.null(dat$expName))rowNamesHeatmap=dat$expName
				#stopifnot(all(c("start", "end", "unique", "ss") %in% names(dat)))
				#dat$x = (dat$start + dat$end)/2
				#dat$flag = dat$unique
				if(length(dat$flag)==0)dat$flag = rep(0,length(dat$x))
				lengthChr = dat$x[length(dat$x)]+13
				
				if ("theThreshold" %in% ls(segObj)) 
					threshold = get("theThreshold", segObj)
			}
		}
		if(plotSegments & is.null(dat$estimate) & is.null(dat$additionalSeg)){
			require(RMySQL)
			m <- dbDriver("MySQL")
			con=dbConnect(m,dbname="tilingArray",username="tl",password="tilingArray")
			sql1=paste("select probeMapping1.probeMapping_ID from probeMapping1,segmentationInfo where segmentationInfo.probeMapping_ID=probeMapping1.probeMapping_ID and analysis_ID=",analysisID," and chr=",chr," and strand=\'",strand,"\'",sep="")
			seg=dbGetQuery(con,sql1)
			if(pairSegments){
				halfSize=nrow(seg)/2
				stopifnot(halfSize==round(halfSize))
				segLabel=rep(c(1,2),halfSize)
				segLabel=c(rbind(segLabel,segLabel))
				segLabel = segLabel[1:nrow(seg)]
			}else{
				segLabel=rep(1,nrow(seg))
			}
			mtSeg=match(seg[,1],dat$index)
			na=which(is.na(mtSeg))
			if(length(na)>0){
				dat$estimate=mtSeg[-na]
				dat$segLabel=segLabel[-na]
			}else{
				dat$estimate=mtSeg
				dat$segLabel=segLabel
			}
			mysqlCloseConnection(con)
		} 
		##Get the index out, zhenyu
		if (missing(coord))  coord = c(1, lengthChr)
		sel = (dat$x >= coord[1]) & (dat$x <= coord[2]) 
		ord = order(dat$x[sel])
		ind=dat$index[sel] 
		datIndex[[strand]]=ind[ord]
		#####################
		vpr = which(names(VP) == sprintf("expr%s", strand))
		switch(what, dots = {
					plotSegmentationDots(dat, xlim = coord, ylab = ylab,
							chr = chr, strand = ifelse(isDirectHybe, otherStrand(strand), 
									strand), vpr = vpr, colors = colors, sepPlots = sepPlots,rowNames = rowNamesHeatmap, 
							...)
					if (!missing(extras) & !missing(y)) {
						vpr2 = which(names(VP) == sprintf("extras%s", 
										strand))
						dat$y = dat$extras[, , drop = FALSE]
						plotSegmentationDots(dat, xlim = coord, chr = chr, 
								strand = ifelse(isDirectHybe, otherStrand(strand), 
										strand), vpr = vpr2, colors = colors, colHeatmap = colExtras, 
								ylab = ylabExtras, rowNames = rowNamesExtras, 
								...)
					}
				}, heatmap = {
					plotSegmentationHeatmap(dat, xlim = coord, rowNames = rowNamesHeatmap, 
							chr = chr, strand = ifelse(isDirectHybe, otherStrand(strand), 
									strand), vpr = vpr, colors = colors, ylab = ylab, 
							colHeatmap = colHeatmap, ...)
					if (!missing(extras) & !missing(y)) {
						vpr2 = which(names(VP) == sprintf("extras%s", 
										strand))
						dat$y = dat$extras[, , drop = FALSE]
						plotSegmentationHeatmap(dat, xlim = coord, chr = chr, 
								strand = ifelse(isDirectHybe, otherStrand(strand), 
										strand), vpr = vpr2, colors = colors, colHeatmap = colExtras, 
								ylab = ylabExtras, rowNames = rowNamesExtras, 
								...)
					}
				}, stop(sprintf("Invalid value '%s' for argument 'what'", 
								what)))
		if(!missing(polymorphism))
			plotPolymorphism(nuc = polymorphism,chr = chr,xlim = coord,polyWidth = polyWidth,
					strand= strand,vpr = which(names(VP) == sprintf("poly%s", strand)))
		if(!missing(nuc))
			plotNucleosome(nuc = nuc, chr = chr, xlim = coord, 
					strand = strand, vpr = which(names(VP) == sprintf("nuc%s", strand)),nucCol=nucCol)
		if(!missing(chipDotDat))
			plotChipDot(nuc = chipDotDat, chr = chr, xlim = coord, 
					strand = strand, vpr = which(names(VP) == sprintf("chipDotDat%s", strand)),sepPlots=sepPlots,...)
		if(!missing(chipObj)){
			rowNmChipMap = NULL
			datChip = get(paste(chr, strand, "dat", sep = "."), 
					chipObj)
			if(!is.null(datChip$expName))rowNmChipMap=datChip$expName
			if(length(datChip$flag)==0)datChip$flag = rep(0,length(datChip$x))
			plotSegmentationHeatmap(datChip, xlim = coord, rowNames = rowNmChipMap, 
					chr = chr, strand = ifelse(isDirectHybe, otherStrand(strand), 
							strand), vpr = which(names(VP) == sprintf("chipObj%s", strand)), colors = colors, ylab = ylab, 
					colHeatmap = chipCol)
		}
		if(!missing(chipDat))
			plotChipEnrich(nuc = chipDat, chr = chr, xlim = coord, 
					strand = strand, vpr = which(names(VP) == sprintf("chip%s", strand)),chipCol=chipCol,...)
		if(!missing(tss))
			plotTss(tss = tss,chr = chr,xlim = coord,
					strand = strand,vpr = which(names(VP) == sprintf("gff%s", strand)), ...)
		if(!missing(bound))
			plotBoundary(segTable = bound,chr = chr, xlim = coord,
					strand = strand, vpr = which(names(VP) == sprintf("gff%s", strand)), ...)
		if (!missing(gff)) 
			plotFeatures(gff = gff, chr = chr, xlim = coord, 
					strand = strand, featureExclude = featureExclude, 
					featureColorScheme = featureColorScheme, vpr = which(names(VP) == 
									sprintf("gff%s", strand)), ...)
	}
	pushViewport(dataViewport(xData = coord, yscale = c(-0.4, 
							0.8), extension = 0, layout.pos.col = 1, layout.pos.row = which(names(VP) == 
									"coord")))
	grid.lines(coord, c(0, 0), default.units = "native")
	tck = alongChromTicks(coord,xcexFac=xcexFac)
	grid.text(label = formatC(tck, format = "d"), x = tck, y = 0.2, 
			just = c("centre", "bottom"), gp = gpar(cex = 0.8*xcexFac), default.units = "native")
	grid.segments(x0 = tck, x1 = tck, y0 = -0.17, y1 = 0.17, 
			default.units = "native")
	if (!missing(highlight)) {
		mt = (match(highlight$strand, c("-", "+")) - 1.5) * 2
		co = highlight$coord
		if (is.na(mt) || !is.numeric(co)) 
			stop("Invalid parameter 'highlight'.")
		grid.segments(x0 = co, x1 = co, y0 = c(0, 0), y1 = c(0.4, 
						0.4) * mt, default.units = "native", gp = gpar(col = colors["highlight"], 
						lwd = 2))
	}
	popViewport()
	pushViewport(viewport(layout.pos.col = 1, layout.pos.row = which(names(VP) == 
									"title")))
	grid.text(label = paste("Chr ", chr, sep = ""), x = 0.5, 
			y = 1, just = "centre", gp = gpar(cex = titlecexFac))
	if (!missing(main)) 
		grid.text(label = main, x = 0.05, y = 1, just = "centre", 
				gp = gpar(cex = 1))
	popViewport()
	if (doLegend) 
		plotAlongChromLegend(which(names(VP) == "legend"), featureColorScheme = featureColorScheme, 
				featureExclude = featureExclude)
	popViewport(2)
	return(datIndex)
}
