# Supplementary material for: Temporal Expression Profiling Identifies Pathways Mediating Effect of Causal Variant on Phenotype
Source: PLoS Genet. 2015 Jun 3;11(6):e1005195. doi: 10.1371/journal.pgen.1005195 (PMC4454590; doi:10.1371/journal.pgen.1005195)
Supplement: S3 File — (ZIP) [file pgen.1005195.s024.zip › S3_File/01-Normalisation/Combined_M_T_S_NS/scripts/Call_plotAnno.R]

#library("davidTiling")
#library("tilingArray")
library(grid)
library(RColorBrewer)
library(Cairo)

## define the projectPath
projectPath="/Users/shweta/Desktop/Sporulation/analysis_sept20/"
## source the functions from file arrayPlot.R
source(file.path(projectPath,"scripts/arrayPlot.R"))

## input the annotation name e.g Bidirection
#Annoname="annotation from David et al"
Annoname="Xu et al., 2009"
#Annoname="annotation from Perocchi et al"

## read the anno data
load(paste(projectPath,"probeAnno/annoplot/S8_ovlp_vs_conditionExp.rda",sep="/"))
sup3$length = sup3$last - sup3$first + 1
#if(!exists("clTSub"))load(paste(projectPath,"probeAnno/annoplot/clTSub.rda",sep="/"))
#if(!exists("actinomycinD"))load(paste(projectPath,"probeAnno/annoplot/actinomycinD.rda",sep="/"))
#if(!exists("davidTiling"))load(paste(projectPath,"probeAnno/annoplot/davidTiling.rda",sep="/"))

## read the coordinate data
if(!exists("cord"))load(paste(projectPath,"probeAnno/cord.rda",sep="/"))


if(!file.exists(file.path(projectPath,"webfile","Anno")))dir.create(file.path(projectPath,"webfile","Anno"))
if(!file.exists(file.path(projectPath,"webfile","Anno",Annoname)))dir.create(file.path(projectPath,"webfile","Anno",Annoname))

for(fnum in 1:length(cord)){
	unlist(strsplit(cord[fnum],"_"))->tmp
	chr = tmp[1]
	sta = as.numeric(tmp[2])*1000
	end = sta+15000
	
	
	chr = as.numeric(chr)
	for (i in 1:2) {       
		strand = c("+", "-")[i]
		
		pngfile = paste(paste(cord[fnum],strand,sep = "_"),"png",sep = ".")  
		pngfile = file.path(projectPath,"webfile","Anno",Annoname,pngfile)      
		CairoPNG(file=pngfile,width=1500,height=30,res=20,pointsize=15)     
		plotAnno(tss = sup3, chr = chr, xlim = c(sta,end), strand = strand, label = Annoname)
#       plotAnno(tss = clTSub,chr = chr,xlim = c(sta,end),strand = strand, label = Annoname)
#		plotAnno(tss = actinomycinD,chr = chr,xlim = c(sta,end),strand = strand, label = Annoname)
#       plotAnno(tss = davidTiling,chr = chr,xlim = c(sta,end),strand = strand, label = Annoname)        
		dev.off()
	}
	
}
