# Supplementary material for: Temporal Expression Profiling Identifies Pathways Mediating Effect of Causal Variant on Phenotype
Source: PLoS Genet. 2015 Jun 3;11(6):e1005195. doi: 10.1371/journal.pgen.1005195 (PMC4454590; doi:10.1371/journal.pgen.1005195)
Supplement: S3 File — (ZIP) [file pgen.1005195.s024.zip › S3_File/01-Normalisation/Combined_M_T_S_NS/scripts/Call_plotaxis.R]

library("davidTiling")
library("tilingArray")
library(grid)
library(RColorBrewer)
library(Cairo)

## define the projectPath
projectPath="/Users/shweta/Desktop/Sporulation/analysis_sept20/"
## source the functions from file arrayPlot.R
source(file.path(projectPath,"scripts/arrayPlot.R"))

## input the dataset name e.g Bidirection
dataset="Sporulation"

## read the gff data
load(paste(projectPath,"probeAnno/gff.rda",sep="/"))
## read the coordinate data
load(paste(projectPath,"probeAnno/cord.rda",sep="/"))


for(fnum in 1:length(cord)){
	unlist(strsplit(cord[fnum],"_"))->tmp
	chr = tmp[1]
	sta = as.numeric(tmp[2])*1000
	end = sta+15000
	
	
	chr = as.numeric(chr)
	if(!file.exists(file.path(projectPath,"webfile/axis")))dir.create(file.path(projectPath,"webfile/axis"))
	pngfile = paste(paste(cord[fnum],"axis",sep = "_"),"png",sep = ".")  
	pngfile = file.path(projectPath,"webfile/axis",pngfile)      
	CairoPNG(file=pngfile,width=1500,height=100,res=20,pointsize=15)     
	plotaxis(gff = gff,chr =chr,xlim = c(sta,end))
	dev.off()
	
}
