# Supplementary material for: Temporal Expression Profiling Identifies Pathways Mediating Effect of Causal Variant on Phenotype
Source: PLoS Genet. 2015 Jun 3;11(6):e1005195. doi: 10.1371/journal.pgen.1005195 (PMC4454590; doi:10.1371/journal.pgen.1005195)
Supplement: S3 File — (ZIP) [file pgen.1005195.s024.zip › S3_File/01-Normalisation/Combined_M_T_S_NS/scripts/Call_plotNucleosome.R]

#library("davidTiling")
#library("tilingArray")
library(grid)
library(RColorBrewer)
library(Cairo)

## define the projectPath
projectPath="DATADIR"
## source the functions from file arrayPlot.R
source(file.path(projectPath,"scripts/arrayPlot.R"))

## input the annotation name e.g Bidirection
Annoname="Nucleosome"

## read the anno data
if(!exists("nuc"))load(paste(projectPath,"probeAnno/annoplot/nuc.rda",sep="/"))
## read the coordinate data
if(!exists("cord"))load(paste(projectPath,"probeAnno/cord.rda",sep="/"))


if(!file.exists(file.path(projectPath,"webfile","Anno")))dir.create(file.path(projectPath,"webfile","Anno"))
if(!file.exists(file.path(projectPath,"webfile","Anno",Annoname)))dir.create(file.path(projectPath,"webfile","Anno",Annoname))

for(fnum in 1:length(cord)){
unlist(strsplit(cord[fnum],"_"))->tmp
chr = tmp[1]
sta = as.numeric(tmp[2])*1000
end = sta+15000


        chr = as.numeric(chr)
        for (i in 1:2) {       
        strand = c("+", "-")[i]

        pngfile = paste(paste(cord[fnum],strand,sep = "_"),"png",sep = ".")  
        pngfile = file.path(projectPath,"webfile","Anno",Annoname,pngfile)      
        CairoPNG(file=pngfile,width=1500,height=40,res=20,pointsize=15)     
        plotsingleNucleosome(nuc = nuc,chr = chr,xlim = c(sta,end),strand = strand)
        dev.off()
        }

    }

#plotsingleNucleosome(nuc = nuc, chr = 17, strand = "-", xlim = c(5000,20000))
