# Supplementary material for: Temporal Expression Profiling Identifies Pathways Mediating Effect of Causal Variant on Phenotype
Source: PLoS Genet. 2015 Jun 3;11(6):e1005195. doi: 10.1371/journal.pgen.1005195 (PMC4454590; doi:10.1371/journal.pgen.1005195)
Supplement: S3 File — (ZIP) [file pgen.1005195.s024.zip › S3_File/01-Normalisation/Combined_M_T_S_NS/scripts/cell2data.R]

projectPath=DATADIR
tilingbookfile = paste("scripts/tilingBook_",PROJECTNAME,'.txt')
source(file.path(projectPath,"scripts/arrayPlot.R"))

## input the dataset name e.g Bidirection
dataset=PROJECTNAME

## read the celfiles table
if(!exists("tilingBook")) tilingBook = read.csv(file.path(projectPath,tilingbookfile), sep="\t", header=TRUE, as.is=TRUE)
## read the probeAnno data
if(!exists("probPM"))load(paste(projectPath,"probeAnno/probPM.rda",sep="/"))
if(!exists("probBG"))load(paste(projectPath,"probeAnno/probBG.rda",sep="/"))
## read the probeAnno data
if(!exists("exResUnique"))load(paste(projectPath,"probeAnno/exResOrderedUnique.rda",sep="/"))

rv<-cell2data(tilingBook=tilingBook, probPM=probPM, probeBG=probeBG, exResUnique=exResUnique, saveRawdata = F, saveNormdata = F, savesegMap = F ,dataset=dataset, projectPath = projectPath)
cell2data<-function(tilingBook, probPM, probeBG, exResUnique, saveRawdata = F, saveNormdata = F, savesegMap = F ,dataset,projectPath,...)
{
## ========================================================================================================================
## Get the raw data
## ========================================================================================================================

  ## data massage:
  stopifnot(all(c("sampleLabel","sampleType","fileLocation","filename") %in% names(tilingBook)))
  ## construct an "AnnotatedDataFrame"
  adf = new("AnnotatedDataFrame", data=tilingBook); 
  a=readCel2eSet(paste(adf@data[,"fileLocation"],adf@data[,"filename"],sep="/"),path="")
  phenoData(a)=adf
  if(saveRawdata){
  if(!file.exists(file.path(projectPath,"data/",dataset)))dir.create(file.path(projectPath,"data/",dataset))
  save(a,file=file.path(projectPath,"data/",dataset,"a.rda"),compress=T)
  }
  # save(a,file="data/a.rda",compress=T) ##
  print("cellfile was loaded")
  print("starting normalization")
  
## ========================================================================================================================
## Normalization
## ========================================================================================================================
   ref <- a$sampleType =="genomic DNA"
   target <- a$sampleType !="genomic DNA"
   xn = normalizeByReference(a[,target], a[,ref],pm=probPM, background=probBG,verbose=T)
   if(saveNormdata){
   if(!file.exists(file.path(projectPath,"data/",dataset)))dir.create(file.path(projectPath,"data/",dataset))
   save(xn,file=file.path(projectPath,"data/",dataset,"xn.rda"),compress=T)
   }
   # save(xn,file="data/xn.rda",compress=T) ##
   print("normalization was finished")

## ========================================================================================================================
## Save as segMap (function segMap was from Zhenyu)
## ========================================================================================================================

   expName = pData(xn)[,"sampleLabel"]
   groupLabel = expName   
   if(savesegMap){
   if(!file.exists(file.path(projectPath,"data/",dataset)))dir.create(file.path(projectPath,"data/",dataset))
   if(!file.exists(file.path(projectPath,"data/",dataset,"segMap")))dir.create(file.path(projectPath,"data/",dataset,"segMap"))
   }
   dir = file.path(projectPath,"data/",dataset,"segMap")
   rv=segMap(exprs(xn),exResUnique,expName=expName,dir=dir,save=savesegMap,groupLab = groupLabel)
   print ("done")

   
## ========================================================================================================================
## Calculate the mean of the replicates
## ========================================================================================================================
   if("averageType" %in% names(tilingBook))
   {
   print("calculating the mean of the replicates")
   uniavg<-unique(xn$averageType)
   sta=NULL
   i<-0
   
   for ( i in (1:length(uniavg))) {
   xn$averageType==uniavg[i]->tmp
   rowMeans(exprs(xn[,tmp]))->tmp1
   cbind(sta,tmp1)->sta
   #assign(paste("x",i,sep = "."), new("ExpressionSet",exprs = as.matrix(tmp3)))
   #get(paste("x",i,sep = ".")$sampleLabel<-tmp
   }

   colnames(sta)<-uniavg
   new("ExpressionSet",exprs = as.matrix(sta))->avg_xn
   avg_xn$sampleLabel<-uniavg
   # save(avg_xn,file="data/avg_xn.rda",compress=T) ## 
   print("finish calculating")
   
   if(saveNormdata){
   if(!file.exists(file.path(projectPath,"data/",dataset)))dir.create(file.path(projectPath,"data/",dataset))
   save(avg_xn,file=file.path(projectPath,"data/",dataset,"avg_xn.rda"),compress=T)
   }    
   
   expName = pData(avg_xn)[,"sampleLabel"]
   groupLabel = expName
   if(savesegMap){
   if(!file.exists(file.path(projectPath,"data/",dataset)))dir.create(file.path(projectPath,"data/",dataset))
   if(!file.exists(file.path(projectPath,"data/",dataset,"avg_segMap")))dir.create(file.path(projectPath,"data/",dataset,"avg_segMap"))
   }
   dir = file.path(projectPath,"data/",dataset,"avg_segMap")
   avg_rv=segMap(exprs(avg_xn),exResUnique,expName=expName,dir=dir,save=savesegMap,groupLab = groupLabel)      
   return(list(rv,avg_rv))
   }
     
   return(rv)
  
   }
