# Supplementary material for: Temporal Expression Profiling Identifies Pathways Mediating Effect of Causal Variant on Phenotype
Source: PLoS Genet. 2015 Jun 3;11(6):e1005195. doi: 10.1371/journal.pgen.1005195 (PMC4454590; doi:10.1371/journal.pgen.1005195)
Supplement: S3 File — (ZIP) [file pgen.1005195.s024.zip › S3_File/01-Normalisation/Combined_M_T_S_NS/scripts/expression.R]

# expression.R
# hello
# analysis of expression levels
#
# for each probe set, compute:
# - expression level in each sample (median over all probes)	
# - is expressed ?
#
# Author: julien.gagneur
###############################################################################
source("config.R")

library(affy)
library(limma)

source(paste(DATADIR, "scripts/R/calcThreshold.R",sep="/"))

## global settings
#folder = file.path( DATADIR, "combine")
folder = file.path( DATADIR, "data",PROJECTNAME)

## load data
load( file.path( DATADIR, "probeSet", "probeSetList.rda") )
load( file.path( DATADIR, "probeSet", "probeSetAnnot.rda") )
load( file.path( folder, "xn.rda") )

## extract median intensities
m = t(sapply(
		probeSetList,
		function(x)
			apply( exprs(xn)[x,, drop =FALSE], 2, function(x) median(x, na.rm =TRUE ) )
		))

colnames(m) = pData(xn)$sampleLabel

## threshold for expression
# define as background probes, those that are unique and perfect matching but not in probe set list
# load probe annotation
load(file.path(DATADIR, "probeAnno", 'exResOrderedUnique.rda'))
bgprobes = setdiff( exResUnique$probeId, unlist( probeSetList) )
bglev = as.vector( exprs(xn)[bgprobes,] )
# do it on a subset for plot speed
bglev2 = sample(bglev, 10000)
thresh = calcThreshold( bglev2, FDRthresh=1e-2 )


## shift all levels by thresh
x = m - thresh

## save expression levels
save(x, file=file.path(folder,"x.rda") )

write.table(x, file=file.path(folder,"expressions.csv"),sep=",",quote=FALSE,row.names=FALSE,col.names=TRUE)
load(file.path(DATADIR, "probeSet",'probeSetAnnot.rda'))
write.table(probeSetAnnot$commonName, file=file.path(folder,"annotations.csv"),sep=",",quote=FALSE,row.names=FALSE,col.names=FALSE)
