# Supplementary material for: Temporal Expression Profiling Identifies Pathways Mediating Effect of Causal Variant on Phenotype
Source: PLoS Genet. 2015 Jun 3;11(6):e1005195. doi: 10.1371/journal.pgen.1005195 (PMC4454590; doi:10.1371/journal.pgen.1005195)
Supplement: S3 File — (ZIP) [file pgen.1005195.s024.zip › S3_File/01-Normalisation/Combined_M_T_S_NS/scripts/makegff.R]

# make gff table for spoWeb and transcript definition
# 
# Author: gagneur
###############################################################################

source("config.R")

library(genomeIntervals)

## load gff
gff_raw = readGff3(file.path( DATADIR, "probeAnno", "saccharomyces_cerevisiae.gff") )

## correct chrom names
chroms = paste(
		"chr",
		c("I","II", "III", "IV", "V", "VI", "VII", "VIII", "IX", "X", "XI", "XII", "XIII", "XIV", "XV", "XVI", "Mito"),
		sep=""
)

gff_raw <- gff_raw[seq_name(gff_raw) %in% chroms, ]

obelix = function(x) paste( "chr", sprintf("%02d", match(x, chroms) ), sep="" ) 
seq_name(gff_raw) <- factor( obelix( seq_name(gff_raw) ) )
## remove the region entries
gff_raw <- gff_raw[gff_raw$type!="region"]

## 

### define the projectPath
#projectPath="/g/steinmetz/lab/user/xiao/tilingArrayview"
### read the gff data
#load(paste(projectPath,"probeAnno/gff.rda",sep="/"))
#gff_xu = gff

gff = data.frame(
		id = 1:nrow(gff_raw),
		start = gff_raw[,1],
		end = gff_raw[,2],
		strand = strand(gff_raw),
		feature = as.character(gff_raw$type),
		getGffAttribute( gff_raw, c("Name", "orf_classification", "gene") ),
		chr = as.integer( seq_name(gff_raw) ),
		stringsAsFactors=FALSE
		)

save( gff, file=file.path(DATADIR, "probeSet", "gff.rda") )
