# Supplementary material for: Temporal Expression Profiling Identifies Pathways Mediating Effect of Causal Variant on Phenotype
Source: PLoS Genet. 2015 Jun 3;11(6):e1005195. doi: 10.1371/journal.pgen.1005195 (PMC4454590; doi:10.1371/journal.pgen.1005195)
Supplement: S3 File — (ZIP) [file pgen.1005195.s024.zip › S3_File/01-Normalisation/Combined_M_T_S_NS/scripts/R/calcThreshold.R]

# compute threshold for background expression
# function from Zhenyu

calcThreshold = function(levu, FDRthresh=1e-3, plot=T,...) {
    require("multtest")
    require("genefilter")
    loc   = shorth(levu, na.rm=TRUE)
    z     = levu[which(levu<=loc)]-loc
    scale = mad( c(z, -z) )
    
    ## we calculate the threshold for level on the basis of the normal
    ## distribution and the FDR
    pn = pnorm(q=levu, mean=loc, sd=scale, lower.tail=FALSE)
    bh = mt.rawp2adjp(pn, proc="BY")
    adjp = numeric(nrow(bh$adjp))
    adjp[bh$index] = bh$adjp[,2]
    selfdr = (adjp < FDRthresh)
    thresh = min(levu[selfdr], na.rm=TRUE)
    if(plot){
        hist(levu,breaks=50,col="gray",probability=T,...)
        #lines(bkde(na.omit(levu),bandwidth=dpik(na.omit(levu))),col="green")
        lines(density(levu,na.rm=T),col="green")
        rug(levu)
        abline(v=c(loc, thresh), col=c("red", "blue"))
    }
    return(thresh)
}
