# Supplementary material for: Temporal Expression Profiling Identifies Pathways Mediating Effect of Causal Variant on Phenotype
Source: PLoS Genet. 2015 Jun 3;11(6):e1005195. doi: 10.1371/journal.pgen.1005195 (PMC4454590; doi:10.1371/journal.pgen.1005195)
Supplement: S3 File — (ZIP) [file pgen.1005195.s024.zip › S3_File/01-Normalisation/Combined_M_T_S_NS/scripts/webscripts_param.R]

## R --slave --vanilla --args projectPath= tilingBook= dataset= height=<webscripts_param.R
#give argument as datadir
#DATADIR = ""
ta = strsplit(commandArgs(trailingOnly = T), "=", fixed = T)
tmp = do.call(rbind,ta)
param=c(projectPath=DATADIR,tilingBook=TILINGBOOKFILE,dataset=PROJECTNAME,height=50)

if(!is.null(tmp))param[tmp[,1]]<-tmp[,2]

print(param)

library("davidTiling")
library("tilingArray")
library(grid)
library(RColorBrewer)
library(Cairo)

## define the projectPath
#projectPath="/g/steinmetz/lab/user/xiao/tilingArrayview"
projectPath=param["projectPath"]
## source the functions from file arrayPlot.R

source(file.path(projectPath,"scripts/arrayPlot.R"))

## input the dataset name e.g Bidirection
dataset=param["dataset"]

## read the celfiles table
#if(!exists("tilingBook")) tilingBook = read.csv(file.path(projectPath,"scripts/tilingBook_davidTiling.txt"), sep="\t", header=TRUE, as.is=TRUE)
tilingBook = read.csv(file.path(projectPath,param["tilingBook"]), sep="\t", header=TRUE, as.is=TRUE)

#tilingBook = tilingBook[order(tilingBook$sampleLabel),]

## read the probeAnno data
if(!exists("probPM"))load(paste(projectPath,"probeAnno/probPM.rda",sep="/"))
if(!exists("probBG"))load(paste(projectPath,"probeAnno/probBG.rda",sep="/"))
## read the probeAnno data
if(!exists("exResUnique"))load(paste(projectPath,"probeAnno/exResOrderedUnique.rda",sep="/"))
## read the coordinate data
if(!exists("cord"))load(paste(projectPath,"probeAnno/cord.rda",sep="/"))

options(error=recover)

## ========================================================================================================================
## Process the data
## ========================================================================================================================
rv<-cell2data(tilingBook=tilingBook, probPM=probPM, probBG=probBG, exResUnique=exResUnique, saveRawdata = T, saveNormdata = T, savesegMap = F ,dataset=dataset, projectPath = projectPath, calcmean = F)
## ========================================================================================================================
## Draw the heatmap respectively
## ========================================================================================================================
## segnf=loadSegment(chr=defaultParam["chr"],dataPath=defaultParam["dataPath"])  
  target <- tilingBook$sampleType !="genomic DNA"      
  tilingBook<-tilingBook[target,]
  uniavg<-unique(tilingBook$averageType) 
#if(length(rv)==1){ 
print("begin to draw pictures")

for(fnum in 1:length(cord)){
unlist(strsplit(cord[fnum],"_"))->tmp
chr = tmp[1]
sta = as.numeric(tmp[2])*1000
end = sta+15000

      for (i in 1:2) {       
        strand = c("+", "-")[i]
        chr = as.numeric(chr)
        dat = get(paste(chr, strand, "dat", sep = "."), rv) ##   
  for ( key in 1:length(uniavg) ){ 
  cnum = which(tilingBook$averageType==uniavg[key])      
  if(!file.exists(file.path(projectPath,"webfile/",dataset)))dir.create(file.path(projectPath,"webfile/",dataset))
  if(!file.exists(file.path(projectPath,"webfile/",dataset,uniavg[key])))dir.create(file.path(projectPath,"webfile/",dataset,uniavg[key]))
  pngfile = paste(paste(cord[fnum],strand,sep = "_"),"png",sep = ".")  
  pngfile = file.path(projectPath,"webfile/",dataset,uniavg[key],pngfile) ##     
  #CairoPNG(file=pngfile,width=1500,height=50*length(cnum),res=20,pointsize=15)
  CairoPNG(file=pngfile,width=1500,height=as.numeric(param["height"]),res=20,pointsize=15)
  plotsingleheat3(dat,chr = chr, xlim = c(sta,end),num = cnum, title = uniavg[key])
  dev.off()
  
  }                     
  }
    }

#   }else {
#print("Find repicates, begin to draw pictures")   
#for(fnum in 1:length(cord)){
#unlist(strsplit(cord[fnum],"_"))->tmp
#chr = tmp[1]
#sta = as.numeric(tmp[2])*1000
#end = sta+15000
#
#      for (i in 1:2) {       
#        strand = c("+", "-")[i]
#        chr = as.numeric(chr)
#        dat = get(paste(chr, strand, "dat", sep = "."), rv[[1]]) ##
#        for ( cnum in 1:length(dat$expName) ){
#        if(!file.exists(file.path(projectPath,"webfile/",dataset)))dir.create(file.path(projectPath,"webfile/",dataset))
#        if(!file.exists(file.path(projectPath,"webfile/",dataset,dat$expName[cnum])))dir.create(file.path(projectPath,"webfile/",dataset,dat$expName[cnum]))
#        pngfile = paste(paste(cord[fnum],strand,sep = "_"),"png",sep = ".")  
#        pngfile = file.path(projectPath,"webfile/",dataset,dat$expName[cnum],pngfile) ##     
#        CairoPNG(file=pngfile,width=1500,height=50,res=20,pointsize=15)
#        plotsingleheat(dat,chr = chr, xlim = c(sta,end),num = cnum)
#        dev.off()
#        }
#        }
#    }
#    
#print("Begin to draw mean of replicates pictures")  
#for(fnum in 1:length(cord)){
#unlist(strsplit(cord[fnum],"_"))->tmp
#chr = tmp[1]
#sta = as.numeric(tmp[2])*1000
#end = sta+15000
#
#      for (i in 1:2) {       
#        strand = c("+", "-")[i]
#        chr = as.numeric(chr)
#        dat = get(paste(chr, strand, "dat", sep = "."), rv[[2]]) ##
#        for ( cnum in 1:length(dat$expName) ){
#        if(!file.exists(file.path(projectPath,"webfile/",dataset)))dir.create(file.path(projectPath,"webfile/",dataset))
#        if(!file.exists(file.path(projectPath,"webfile/",dataset,dat$expName[cnum])))dir.create(file.path(projectPath,"webfile/",dataset,dat$expName[cnum]))
#        pngfile = paste(paste(cord[fnum],strand,sep = "_"),"png",sep = ".")  
#        pngfile = file.path(projectPath,"webfile/",dataset,dat$expName[cnum],pngfile) ##     
#        CairoPNG(file=pngfile,width=1500,height=50,res=20,pointsize=15)
#        plotsingleheat(dat,chr = chr, xlim = c(sta,end),num = cnum)
#        dev.off()
#        }
#        }
#    }
# 
# }
 

   
