# Supplementary material for: Temporal Expression Profiling Identifies Pathways Mediating Effect of Causal Variant on Phenotype
Source: PLoS Genet. 2015 Jun 3;11(6):e1005195. doi: 10.1371/journal.pgen.1005195 (PMC4454590; doi:10.1371/journal.pgen.1005195)
Supplement: S3 File — (ZIP) [file pgen.1005195.s024.zip › S3_File/01-Normalisation/create_data_matrix .R]

source(config.R)

#read expressions.csv & annotations.csv  - outputs from normalisation
A=read.table(paste(path,PROJECTDIR,'/data/expressions.csv',sep=''),stringsAsFactors=F,header=T,sep=',')
B=read.table(paste(path,PROJECTDIR,'/data/annotations.csv',sep='')stringsAsFactors=F,header=F,sep='\t')
nrow(A)==nrow(B) #if true go ahead otherwise check data
data=data.frame(B[,1],A,stringsAsFactors=F) 

#rename transcripts with two probes as _a and _b
x=as.character(data[which(duplicated(data[,1])),1])
for(i in 1:length(x))
{
   tmp=sort(which(data[,1]==x[i]))
   data[tmp[1],1]=paste(data[tmp[1],1],"_a",sep='')
   data[tmp[2],1]=paste(data[tmp[2],1],"_b",sep='')
}

#save data 
colnames(data)[1]="Transcript"
write.table(data,row.names=F,quote=F,sep='\t',file="normalised_data.txt")
