# Supplementary material for: Temporal Expression Profiling Identifies Pathways Mediating Effect of Causal Variant on Phenotype
Source: PLoS Genet. 2015 Jun 3;11(6):e1005195. doi: 10.1371/journal.pgen.1005195 (PMC4454590; doi:10.1371/journal.pgen.1005195)
Supplement: S3 File — (ZIP) [file pgen.1005195.s024.zip › S3_File/01-Normalisation/README]

README
------

Steps:

1. Run normalisation using run_webscripts_param.R and then run_expression.R

2. Edit the annotations.csv: change IMP2' to IMP2prime

3. Run create_data_matrix.R
