# Supplementary material for: Temporal Expression Profiling Identifies Pathways Mediating Effect of Causal Variant on Phenotype
Source: PLoS Genet. 2015 Jun 3;11(6):e1005195. doi: 10.1371/journal.pgen.1005195 (PMC4454590; doi:10.1371/journal.pgen.1005195)
Supplement: S3 File — (ZIP) [file pgen.1005195.s024.zip › S3_File/01-Normalisation/tilingBook_Combined_M_T_S_NS-YPD.txt]

sampleLabel	sampleType	fileLocation	filename	averageType
	genomic DNA	/media/yeastlab/Desktop/microarray/microarrayfiles	060501_YJM789.CEL.gz	
	genomic DNA	/media/yeastlab/Desktop/microarray/microarrayfiles	060502_YJM789.CEL.gz	
	genomic DNA	/media/yeastlab/Desktop/microarray/microarrayfiles	060503_YJM789.CEL.gz	
	genomic DNA	/media/yeastlab/Desktop/microarray/microarrayfiles	060504_YJM789.CEL.gz	
M-Spo0h0m	sample	/media/yeastlab/Desktop/microarray/Combined_M_T_S_NS/cellfile	M-Spo0h0m-(Scerevisiae_tlg).CEL	M-Spo0h0m
M-Spo0h30m	sample	/media/yeastlab/Desktop/microarray/Combined_M_T_S_NS/cellfile	M_Spo0h30m_Scerevisiae_tlg.CEL	M-Spo0h30m
M-Spo0h45m	sample	/media/yeastlab/Desktop/microarray/Combined_M_T_S_NS/cellfile	M_Spo0h45m_Scerevisiae_tlg.CEL	M-Spo0h45m
M-Spo1h10m	sample	/media/yeastlab/Desktop/microarray/Combined_M_T_S_NS/cellfile	M_Spo1h10m_Scerevisiae_tlg.CEL	M-Spo1h10m
M-Spo1h40m	sample	/media/yeastlab/Desktop/microarray/Combined_M_T_S_NS/cellfile	M_Spo1h40m_Scerevisiae_tlg.CEL	M-Spo1h40m
M-Spo2h30m	sample	/media/yeastlab/Desktop/microarray/Combined_M_T_S_NS/cellfile	M_Spo2h30m_Scerevisiae_tlg.CEL	M-Spo2h30m
M-Spo3h50m	sample	/media/yeastlab/Desktop/microarray/Combined_M_T_S_NS/cellfile	M_Spo3h50m_Scerevisiae_tlg.CEL	M-Spo3h50m
M-Spo5h40m	sample	/media/yeastlab/Desktop/microarray/Combined_M_T_S_NS/cellfile	M_Spo5h40m_Scerevisiae_tlg.CEL	M-Spo5h40m
M-Spo8h30m	sample	/media/yeastlab/Desktop/microarray/Combined_M_T_S_NS/cellfile	M_Spo8h30m_Scerevisiae_tlg.CEL	M-Spo8h30m
S-Spo0h0m	sample	/media/yeastlab/Desktop/microarray/Combined_M_T_S_NS/cellfile	S_Spo0h0m_Scerevisiae_tlg.CEL	S-Spo0h0m
S-Spo0h30m	sample	/media/yeastlab/Desktop/microarray/Combined_M_T_S_NS/cellfile	S_Spo0h30m_Scerevisiae_tlg.CEL	S-Spo0h30m
S-Spo0h45m	sample	/media/yeastlab/Desktop/microarray/Combined_M_T_S_NS/cellfile	S_Spo0h45m_Scerevisiae_tlg.CEL	S-Spo0h45m
S-Spo1h10m	sample	/media/yeastlab/Desktop/microarray/Combined_M_T_S_NS/cellfile	S_Spo1h10m_Scerevisiae_tlg.CEL	S-Spo1h10m
S-Spo1h40m	sample	/media/yeastlab/Desktop/microarray/Combined_M_T_S_NS/cellfile	S_Spo1h40m_Scerevisiae_tlg.CEL	S-Spo1h40m
S-Spo2h30m	sample	/media/yeastlab/Desktop/microarray/Combined_M_T_S_NS/cellfile	S_Spo2h30m_Scerevisiae_tlg.CEL	S-Spo2h30m
S-Spo3h50m	sample	/media/yeastlab/Desktop/microarray/Combined_M_T_S_NS/cellfile	S_Spo3h50m_Scerevisiae_tlg.CEL	S-Spo3h50m
S-Spo5h40m	sample	/media/yeastlab/Desktop/microarray/Combined_M_T_S_NS/cellfile	S_Spo5h40m_Scerevisiae_tlg.CEL	S-Spo5h40m
S-Spo8h30m	sample	/media/yeastlab/Desktop/microarray/Combined_M_T_S_NS/cellfile	S_Spo8h30m_Scerevisiae_tlg.CEL	S-Spo8h30m
