# Supplementary material for: Temporal Expression Profiling Identifies Pathways Mediating Effect of Causal Variant on Phenotype
Source: PLoS Genet. 2015 Jun 3;11(6):e1005195. doi: 10.1371/journal.pgen.1005195 (PMC4454590; doi:10.1371/journal.pgen.1005195)
Supplement: S3 File — (ZIP) [file pgen.1005195.s024.zip › S3_File/02-OptimisingH/Optimising_h.R]

source('config.R')

data=read.table(paste(path,"1-Normalisation/normalised_data.txt",sep=''),header=T,stringsAsFactors=F,sep="\t",row.names=1)
SDs=data.frame(All=apply(FUN=sd,MAR=1,X=data), M=apply(FUN=sd,MAR=1,X=data[,1:9]), S=apply(FUN=sd,MAR=1,X=data[,10:18]), T=apply(FUN=sd,MAR=1,X
=data[,19:27]), NS=apply(FUN=sd,MAR=1,X=data[,28:36])) #All - All strains; M - MKT1; S - S288c; T - TAO3; NS - Non-sporulating
library(locfit)
options(warn=1) 

ind=order(SDs$All,decreasing=T)[1:782] # Change All as per requirement
total_data<-data[row.names(SDs[ind,]),1:9] #Columns need to be changed as 10:18, 19:27 and 28:36 for S288c, TAO3 and Non sporulating respectively. 
error_mat=matrix(nrow = 20, ncol = ncol(total_data)+1,dimnames=list(c(seq(2.5,20.5,length.out=20))))
bandwidth<-seq(1,20,length.out=20)
ss=matrix(nrow = nrow(total_data),ncol=2)
index=1:9
minh=NULL #create a vector to concatenate the minimum h for each gene ; do not reinitialise if it is being done for all strains and repeat code below.
 
for(k in 1:nrow(total_data))      #for a single gene
{
  var<-0
  for(h in seq(1,20,length.out=20))         #for bandwidth
  {
    var<-var+1
    one_gene=as.numeric(total_data[k,])
    for(j in 1:length(one_gene))          #for cross-validation
    {
      y=as.numeric(total_data[k,-j])
      selected_fit<-paste("fit",j,sep="_")
      selected_fit=locfit(y~lp(index[-j],h=h,deg=2,scale=0))
      error_mat[var,j]<-((predict(selected_fit,index[j])-one_gene[j]))^2
    }
    error_mat[var,(ncol(total_data)+1)]<-sum(error_mat[var,-(ncol(total_data)+1)])
  }
  ss<-bandwidth[which.min(error_mat[,(ncol(total_data)+1)])]
  minh<-c(minh,ss)
} 

#Plotting the bar plot
labels=signif(as.numeric(names(table(minh))),4)
png('boxplot_AllStrains_1to20.png')
par(mfrow=c(1,1))
barplot(height=as.vector(table(minh)),names.arg=labels,space=0,xlab="Bandwidth",ylab="Count",axes=T,sub=names(table(minh))[which.max(table(minh))])
dev.off()
