# Supplementary material for: Temporal Expression Profiling Identifies Pathways Mediating Effect of Causal Variant on Phenotype
Source: PLoS Genet. 2015 Jun 3;11(6):e1005195. doi: 10.1371/journal.pgen.1005195 (PMC4454590; doi:10.1371/journal.pgen.1005195)
Supplement: S3 File — (ZIP) [file pgen.1005195.s024.zip › S3_File/03-Locfit/locfit_QCplots.R]

library(locfit)
source('config.R')

#read data
data=read.table(paste(path,'1-Normalisation/normalised_data.txt',sep=''),stringsAsFactors=F,header=T,row.names=1,sep='\t')

fitdata=matrix(nrow=nrow(data),ncol=ncol(data)) #initialise new matrix for fitted data values.

#h=1.210526 for all strains. Fitting all the data with the optimum h. change column numbers accordingly
for(i in 1:nrow(data))
{
    M=as.numeric(data[i,1:9])
    S=as.numeric(data[i,19:27])
    index=1:9
    fit = locfit(M~lp(index,h=1.210526,deg=2,scale=0))    
    fitdata[i,1:9]=predict(fit,index)
    fit = locfit(S~lp(index,h=1.210526,deg=2,scale=0))    
    fitdata[i,19:27]=predict(fit,index)
}
colnames(fitdata)=colnames(data)
row.names(fitdata)=row.names(data)

write.table(fitdata,quote=F,sep='\t',file='locfitted_data.txt')

#removing CUTs
fitdata=fitdata[-grep("CUT",row.names(fitdata)),]
data=data[-grep("CUT",row.names(data)),]

write.table(data,quote=F,sep='\t',file='../1-Normalisation/normalised_data_withoutCUTs.txt')
write.table(fitdata,quote=F,sep='\t',file='locfitted_data_withoutCUTs.txt')

#plotting 20 random genes to ensure the locfitting worked. The list would change everytime it is run.
ind=sample(1:nrow(fitdata),20,F)
time=c(0,30,45,70,100,150,230,340,510)

pdf("Locfit_QC_plots.pdf")
for(i in 1:length(ind))
{
	par(mfrow=c(2,1),mar=c(3,3,3,2),cex.lab=0.8,font.main=2,cex.axis=0.6,mgp=c(2.2,0.5,0),oma=c(3,3,3,3))
	ylim=c(min(data[ind[i],1:9],fitdata[ind[i],1:9]),max(data[ind[i],1:9],fitdata[ind[i],1:9]))
	plot(time,data[ind[i],1:9],type='b',pch=20,col='black',ylab='Expression',xlab="Time Points",axes=F,main="MKT1",ylim=ylim)
	axis(side=2)
	axis(side=1,at=time,labels=c('0h','30min','45min','1h10min','1h40min','2h30min','3h50min','5h40min','8h30min'),las=2)
	lines(time,fitdata[ind[i],1:9],col='red',lwd=1.2)
	box()

	ylim=c(min(data[ind[i],19:27],fitdata[ind[i],19:27]),max(data[ind[i],19:27],fitdata[ind[i],19:27]))
	plot(time,data[ind[i],19:27],type='b',pch=20,col='black',ylab='Expression',xlab="Time Points",axes=F,main="S288c",ylim=ylim)
	axis(side=2)
	axis(side=1,at=time,labels=c('0h','30min','45min','1h10min','1h40min','2h30min','3h50min','5h40min','8h30min'),las=2)
	lines(time,fitdata[ind[i],19:27],col='red',lwd=1.2)
	box()

	mtext(row.names(data)[ind[i]], side=3, line=1, cex=2, font=4, outer=TRUE)
}
dev.off()
