# Supplementary material for: Temporal Expression Profiling Identifies Pathways Mediating Effect of Causal Variant on Phenotype
Source: PLoS Genet. 2015 Jun 3;11(6):e1005195. doi: 10.1371/journal.pgen.1005195 (PMC4454590; doi:10.1371/journal.pgen.1005195)
Supplement: S3 File — (ZIP) [file pgen.1005195.s024.zip › S3_File/04-MatrixNormalisation/Znorm.R]

source('config.R')

#Create normalised data matrices
data=read.table(paste(path,"3-Locfit/locfitted_data_withoutCUTs.txt",sep=''),stringsAsFactors=F,header=T,row.names=1,sep="\t")

Z=matrix(nrow=nrow(data),ncol=8)
Y=matrix(nrow=nrow(data),ncol=8)

Zind=grep('^M.',colnames(data))
Yind=grep('^S.',colnames(data))

for(i in 1:8)
{
  Z[,i]=data[,Zind[(i+1)]]-data[,Zind[1]]
  Y[,i]=data[,Yind[(i+1)]]-data[,Yind[1]]
}
data1=cbind(Z,Y)
colnames(data1)=colnames(data)[c(Zind,Yind)[-c(1,10)]]
row.names(data1)=row.names(data)

if(file.exists("MvS/")==F) {system('mkdir MvS')}

write.table(data1,quote=F,sep='\t',file="MvS/MvS_trans_new.txt")
