# Supplementary material for: Temporal Expression Profiling Identifies Pathways Mediating Effect of Causal Variant on Phenotype
Source: PLoS Genet. 2015 Jun 3;11(6):e1005195. doi: 10.1371/journal.pgen.1005195 (PMC4454590; doi:10.1371/journal.pgen.1005195)
Supplement: S3 File — (ZIP) [file pgen.1005195.s024.zip › S3_File/05-EDGE/create_input.R]

#Create input files - data & covariate file for EDGE comparisons

source('config.R')

#MvS
data=read.table(paste(path,'5-MatrixNormalisation/MvS/MvS_trans.txt',sep=''), stringsAsFactors=F, header=T, row.names=1,sep='\t')

if(file.exists("MvS/")==F) {system('mkdir MvS')}
write.table(data,quote=F,sep='\t',file="MvS/data.txt")

cov=c('Cov',colnames(data))
cov=rbind(cov,c('Strain',rep('MKT1',8),rep('S288c',8)))
time=c(30,45,70,100,150,230,340,510)
cov=rbind(cov,c('Time',rep(time,2)))
cov=rbind(cov,c('Treatment',rep(1,8),rep(0,8)))

write.table(cov, quote=F, row.names=F, col.names=F,sep='\t',file="MvS/cov.txt")

q(save='no')
