# Supplementary material for: Temporal Expression Profiling Identifies Pathways Mediating Effect of Causal Variant on Phenotype
Source: PLoS Genet. 2015 Jun 3;11(6):e1005195. doi: 10.1371/journal.pgen.1005195 (PMC4454590; doi:10.1371/journal.pgen.1005195)
Supplement: S3 File — (ZIP) [file pgen.1005195.s024.zip › S3_File/05-EDGE/extract_results.sh]

awk -F'\t' '$4<=0.01905943 {print $2}' ../result.txt | sed "s/'//g" > deTranscripts
wc -l deTranscripts #976
echo 'name' >genes
sed 's/, /\n/g' deTranscripts | sed 's/_[a,b]//g' | egrep -v 'SUT...' | egrep -v 't.\(' | egrep -v 'SNR' | egrep -v 'tau' | egrep -v 'delta' | egrep -v 'omega' | sort -u >>genes
wc -l genes #861
egrep -wcf genes deTranscripts #812
#However, if you consider all transcripts for the diff. expressed genes (N=862) using 'getTranscript.R' and unique the number of transcripts as present in transcripts_genes..
R
source('../../Figures/getTranscript.R')
B=getTranscript('genes')
write.table(unique(B[,2],quote=F,row.names=F,col.names=F,sep='\t',file='transcripts_genes')
#removed 'NFT1,YKR104W','YIL100W','YKL044W,PHD1','YMR074C','RTT106,YNL205C','YPR053C' because these were not the transcripts that were diff. expressed.
wc -l transcripts_genes #832
