# Supplementary material for: Temporal Expression Profiling Identifies Pathways Mediating Effect of Causal Variant on Phenotype
Source: PLoS Genet. 2015 Jun 3;11(6):e1005195. doi: 10.1371/journal.pgen.1005195 (PMC4454590; doi:10.1371/journal.pgen.1005195)
Supplement: S3 File — (ZIP) [file pgen.1005195.s024.zip › S3_File/06-TFOverlap/TFlist_YT_transcripts]

ABF1	ABF1	,YKL112W,ABF1,BAF1,OBF1,REB2,SBF1,
ABF2	ABF2	,YMR072W,ABF2,
ACA1	ACA1	,YER045C,ACA1,
ACE2	ACE2, YLR132C	,YLR131C,ACE2,
ADR1	ADR1	,YDR216W,ADR1,
AFT1	AFT1	,YGL071W,AFT1,RCS1,
AFT2	AFT2	,YPL202C,AFT2,
ARG80	ARG80	,YMR042W,ARG80,ARGRI,
ARG81	ARG81	,YML099C,ARG81,ARGRII,ARGR2,
ARO80	ARO80	,YDR421W,ARO80,
ARR1	ARR1	,YPR199C,ARR1,YAP8,ACR1,
ASG1	ASG1	,YIL130W,ASG1,
ASH1	ASH1	,YKL185W,ASH1,
AZF1	AZF1	,YOR113W,AZF1,
BAS1	BAS1	,YKR099W,BAS1,
CAD1	CAD1	,YDR423C,CAD1,YAP2,
CAT8	CAT8	,YMR280C,CAT8,DIL1,MSP8,
CBF1	CBF1	,YJR060W,CBF1,CP1,CPF1,CEP1,
CEP3	CEP3	,YMR168C,CEP3,CBF3,CBF3B,CSL1,
CHA4	CHA4	,YLR098C,CHA4,SIL3,SIL2,
CIN5	CIN5	,YOR028C,CIN5,HAL6,YAP4,
CRZ1	CRZ1	,YNL027W,CRZ1,HAL8,TCN1,
CST6	CST6	,YIL036W,CST6,SHF1,ACA2,
CUP2	CUP2	,YGL166W,CUP2,ACE1,
CUP9	CUP9	,YPL177C,CUP9,
DAL80	DAL80	,YKR034W,DAL80,UGA43,
DAL81	DAL81	,YIR023W,DAL81,UGA35,
DAL82	DAL82	,YNL314W,DAL82,DURM,
DOT6	DOT6	,YER088C,DOT6,PBF2,
ECM22	YLRCtau1, ECM22	,YLR228C,ECM22,
ECM23	ECM23	,YPL021W,ECM23,SRD2,
EDS1	YBR032W, EDS1	,YBR033W,EDS1,
ERT1	YBR239C	,YBR239C,ERT1,
FHL1	FHL1	,YPR104C,FHL1,SPP42,
FKH1	FKH1	,YIL131C,FKH1,
FKH2	FKH2	,YNL068C,FKH2,
FLO8	FLO8	,YER109C,FLO8,YER108C,PHD5,STA10,
FZF1	FZF1	,YGL254W,FZF1,RSU1,NRC299,
GAL4	GAL4	,YPL248C,GAL4,GAL81,
GAT1	GAT1_a	,YFL021W,GAT1,MEP80,NIL1,
GAT1	GAT1_b	,YFL021W,GAT1,MEP80,NIL1,
GAT3	GAT3	,YLR013W,GAT3,
GAT4	GAT4	,YIR013C,GAT4,
GCN4	GCN4	,YEL009C,GCN4,AAS101,AAS3,ARG9,
GCR1	GCR1	,YPL075W,GCR1,LPF10,
GIS1	GIS1	,YDR096W,GIS1,
GLN3	GLN3	,YER040W,GLN3,
GSM1	GSM1	,YJL103C,GSM1,
GZF3	GZF3	,YJL110C,GZF3,NIL2,DEH1,
HAA1	HAA1	,YPR008W,HAA1,
HAC1	YFL032W, HAC1	,YFL031W,HAC1,ERN4,IRE15,
HAL9	HAL9	,YOL089C,HAL9,
HAP1	HAP1	,YLR256W,CYP1,HAP1,
HAP2	HAP2	,YGL237C,HAP2,
HAP3	HAP3	,YBL021C,HAP3,
HAP4	HAP4	,YKL109W,HAP4,
HAP5	HAP5	,YOR358W,HAP5,
HCM1	HCM1	,YCR065W,HCM1,
HSF1	HSF1	,YGL073W,HSF1,MAS3,EXA3,
IME1	IME1	,YJR094C,IME1,
INO2	INO2	,YDR123C,INO2,DIE1,SCS1,
INO4	INO4	,YOL108C,INO4,
IXR1	IXR1	,YKL032C,IXR1,ORD1,
KAR4	KAR4	,YCL055W,KAR4,
LEU3	LEU3	,YLR451W,LEU3,
LYS14	LYS14	,YDR034C,LYS14,
MAC1	MAC1	,YMR021C,MAC1,CUA1,
MBP1	MBP1	,YDL056W,MBP1,
MCM1	MCM1	,YMR043W,MCM1,FUN80,
MET31	MET31	,YPL038W,MET31,
MET32	MET32	,YDR253C,MET32,
MET4	MET4	,YNL103W,MET4,
MGA1	MGA1	,YGR249W,MGA1,
MIG1	MIG1	,YGL035C,MIG1,TDS22,SSN1,CAT4,
MIG2	MIG2	,YGL209W,MIG2,MLZ1,
MIG3	MIG3	,YER028C,MIG3,
MOT2	MOT2	,YER068W,MOT2,NOT4,SIG1,
MOT3	MOT3	,YMR070W,MOT3,ROX7,
MSN1	MSN1	,YOL116W,MSN1,FUP1,HRB382,MSS10,PHD2,
MSN2	MSN2	,YMR037C,MSN2,
MSN4	MSN4	,YKL062W,MSN4,
MSS11	MSS11	,YMR164C,MSS11,
NDT80	NDT80	,YHR124W,NDT80,
NHP10	NHP10	,YDL002C,NHP10,HMO2,
NHP6A	NHP6A, YPR053C	,YPR052C,NHP6A,
NHP6B	NHP6B, YBR090C	,YBR089C-A,NHP6B,YBR090C-A,
NRG1	NRG1	,YDR043C,NRG1,
NRG2	NRG2	,YBR066C,NRG2,
OAF1	OAF1	,YAL051W,OAF1,YAF1,
PDR1	PDR1	,YGL013C,PDR1,TPE1,TPE3,AMY1,ANT1,BOR2,CYH3,NRA2,SMR2,TIL1,
PDR3	PDR3, YBLWdelta8	,YBL005W,PDR3,AMY2,TPE2,
PDR8	PDR8	,YLR266C,PDR8,
PHD1	YKL044W, PHD1	,YKL043W,PHD1,
PHO2	PHO2	,YDL106C,PHO2,phoB,GRF10,BAS2,
PHO4	PHO4	,YFR034C,PHO4,phoD,
PIP2	PIP2, YOR365C	,YOR363C,PIP2,OAF2,
PPR1	PPR1	,YLR014C,PPR1,
PUT3	PUT3	,YKL015W,PUT3,
RAP1	RAP1	,YNL216W,RAP1,GRF1,TBA1,
RDR1	RDR1	,YOR380W,RDR1,
RDS1	RDS1	,YCR106W,RDS1,
RDS2	RDS2	,YPL133C,RDS2,
REB1	REB1	,YBR049C,REB1,GRF2,
REI1	REI1	,YBR267W,REI1,
RFX1	RFX1	,YLR176C,RFX1,CRT1,
RGM1	RGM1	,YMR182C,RGM1,
RGT1	RGT1, YKL037W	,YKL038W,RGT1,
RIM101	RIM101	,YHL027W,RIM101,
RLM1	RLM1	,YPL089C,RLM1,
RME1	RME1, YGR045C	,YGR044C,RME1,CSP1,
ROX1	ROX1	,YPR065W,ROX1,REO1,
RPH1	RPH1	,YER169W,RPH1,KDM4,
RPN4	RPN4	,YDL020C,RPN4,UFD5,SON1,
RSC3	RSC3	,YDR303C,RSC3,
RSC30	RSC30	,YHR056C,RSC30,
RSF2	RSF2	,YJR127C,RSF2,ZMS1,
RTG1	HST1, RTG1	,YOL067C,RTG1,
RTG3	RTG3	,YBL103C,RTG3,
SFL1	SFL1	,YOR140W,SFL1,
SFP1	YLR402W, SFP1	,YLR403W,SFP1,
SIP4	SIP4	,YJL089W,SIP4,
SKN7	SKN7	,YHR206W,SKN7,BRY1,POS9,
SKO1	SKO1	,YNL167C,SKO1,ACR1,
SMP1	SMP1	,YBR182C,SMP1,
SOK2	SOK2	,YMR016C,SOK2,
SPT15	SPT15	,YER148W,SPT15,BTF1,TBP,TBP1,
SRD1	SRD1	,YCR018C,SRD1,
STB3	STB3	,YDR169C,STB3,
STB4	STB4	,YMR019W,STB4,
STB5	STB5	,YHR178W,STB5,
STE12	STE12	,YHR084W,STE12,
STP1	STP1	,YDR463W,STP1,SSY2,BAP1,
STP2	STP2	,YHR006W,STP2,
STP3	STP3	,YLR375W,STP3,
STP4	STP4	,YDL048C,STP4,
SUM1	SUM1	,YDR310C,SUM1,
SUT1	SUT1	,YGL162W,SUT1,
SUT2	SUT2	,YPR009W,SUT2,
SWI4	SWI4	,YER111C,SWI4,ART1,
SWI5	SWI5	,YDR146C,SWI5,
TBF1	TBF1	,YPL128C,TBF1,LPI16,
TBS1	TBS1	,YBR150C,TBS1,
TEA1	TEA1	,YOR337W,TEA1,
TEC1	TEC1	,YBR083W,TEC1,ROC1,
TOD6	YBL054W, YBL053W	,YBL054W,TOD6,PBF1,
TOS8	TOS8	,YGL096W,TOS8,
TYE7	TYE7	,YOR344C,TYE7,SGC1,
UGA3	UGA3	,YDL170W,UGA3,
UME6	UME6	,YDR207C,UME6,CAR80,NIM2,RIM16,
UPC2	UPC2	,YDR213W,UPC2,MOX4,
URC2	YDR520C	,YDR520C,URC2,RRT4,
USV1	YPL230W	,YPL230W,USV1,NSF1,
VHR1	VHR1	,YIL056W,VHR1,
WAR1	WAR1	,YML076C,WAR1,
XBP1	XBP1, YIL100C-A	,YIL101C,XBP1,
YAP1	YAP1	,YML007W,YAP1,SNQ3,PAR1,
YAP3	YAP3	,YHL009C,YAP3,
YAP5	YAP5	,YIR018W,YAP5,
YAP6	YAP6	,YDR259C,YAP6,HAL7,
YAP7	YOL029C, YAP7	,YOL028C,YAP7,
YER064C	YER064C	,YER064C,VHR2,
YER130C	YER130C	,YER130C,
YER184C	YER184C	,YER184C,
YGR067C	YGR067C_a	,YGR067C,
YGR067C	YGR067C_b	,YGR067C,
YKL222C	YKL222C	,YKL222C,
YLL054C	YLL054C	,YLL054C,
YLR278C	YLR278C	,YLR278C,
YML081W	YML081W	,YML081W,TDA9,AAF1,
YNR063W	YNR063W	,YNR063W,
YOX1	YOX1	,YML027W,YOX1,
YPR013C	YPR013C	,YPR013C,CMR3,
YPR015C	YPR015C	,YPR015C,
YPR022C	YPR022C	,YPR022C,
YPR196W	YPR196W, YPRWtau4	,YPR196W,
YRM1	YRM1	,YOR172W,YRM1,
YRR1	YRR1	,YOR162C,YRR1,PDR2,
ZAP1	ZAP1	,YJL056C,ZAP1,ZRG10,
