# Supplementary material for: Temporal Expression Profiling Identifies Pathways Mediating Effect of Causal Variant on Phenotype
Source: PLoS Genet. 2015 Jun 3;11(6):e1005195. doi: 10.1371/journal.pgen.1005195 (PMC4454590; doi:10.1371/journal.pgen.1005195)
Supplement: S3 File — (ZIP) [file pgen.1005195.s024.zip › S3_File/06-TFOverlap/TFoverlap.sh]

egrep -wf ../5-EDGE/MvS/deTranscripts TFlist_YT_transcripts | cut -f 1,2 | sort -u > MvS_intersect_TF_transcripts.txt 
