# Supplementary material for: Temporal Expression Profiling Identifies Pathways Mediating Effect of Causal Variant on Phenotype
Source: PLoS Genet. 2015 Jun 3;11(6):e1005195. doi: 10.1371/journal.pgen.1005195 (PMC4454590; doi:10.1371/journal.pgen.1005195)
Supplement: S3 File — (ZIP) [file pgen.1005195.s024.zip › S3_File/07-SporulationOverlap/S288cSpo_transcript.txt]

AAT2	AAT2	,YLR027C,AAT2,ASP5,
ACS1	ACS1_a	,YAL054C,ACS1,FUN44,
ACS1	ACS1_b	,YAL054C,ACS1,FUN44,
ADE1	ADE1	,YAR015W,ADE1,
ADY2	ADY2	,YCR010C,ADY2,ATO1,
ALF1	ALF1	,YNL148C,ALF1,
AMA1	AMA1	,YGR225W,AMA1,SPO70,
APL3	APL3	,YBL037W,APL3,
APS2	APS2	,YJR058C,APS2,YAP17,
ARD1	ARD1	,YHR013C,ARD1,NAA10,
ARG3	ARG3	,YJL088W,ARG3,
ATG1	ATG1	,YGL180W,ATG1,APG1,CVT10,AUT3,
ATG10	ATG10	,YLL042C,ATG10,APG10,
ATG12	ATG12	,YBR217W,ATG12,APG12,
ATG13	ATG13	,YPR185W,ATG13,APG13,
ATG15	ATG15	,YCR068W,ATG15,AUT5,CVT17,
ATG16	ATG16	,YMR159C,ATG16,SAP18,APG16,CVT11,APG15,
ATG17	ATG17	,YLR423C,ATG17,APG17,
ATG18	ATG18	,YFR021W,ATG18,SVP1,NMR1,AUT10,CVT18,
ATG2	ATG2	,YNL242W,ATG2,SPO72,AUT8,APG2,
ATG3	ATG3	,YNR007C,ATG3,AUT1,APG3,
ATG31	CIS1	,YDR022C,ATG31,CIS1,
ATG5	ATG5	,YPL149W,ATG5,APG5,
ATG7	ATG7	,YHR171W,ATG7,APG7,APG11,CVT2,
ATG8	ATG8	,YBL078C,ATG8,APG8,CVT5,AUT7,
ATG9	ATG9	,YDL149W,ATG9,CVT7,APG9,AUT9,
ATP11	ATP11	,YNL315C,ATP11,
ATP17	ATP17	,YDR377W,ATP17,
BAP2	BAP2	,YBR068C,BAP2,
BCK2	BCK2	,YER167W,BCK2,CTR7,
BEM2	BEM2	,YER155C,BEM2,SUP9,IPL2,
BRE1	BRE1	,YDL074C,BRE1,
BRO1	BRO1	,YPL084W,BRO1,ASI6,VPS31,NPI3,LPF2,
CAF20	CAF20	,YOR276W,CAF20,p20,CAP20,CAF2,
CAF40	CAF40	,YNL288W,CAF40,
CAT8	CAT8	,YMR280C,CAT8,DIL1,MSP8,
CBC2	CBC2	,YPL178W,CBC2,CBP20,SAE1,MUD13,
CBP2	CBP2	,YHL038C,CBP2,
CBP3	CBP3	,YPL215W,CBP3,
CBS2	CBS2	,YDR197W,CBS2,CBP7,
CBT1	CBT1	,YKL208W,CBT1,SOC1,
CCR4	CCR4	,YAL021C,CCR4,NUT21,FUN27,
CCZ1	CCZ1	,YBR131W,CCZ1,CVT16,
CDA2	CDA2	,YLR308W,CDA2,
CHS3	CHS3	,YBR023C,CHS3,CAL1,KTI2,DIT101,CSD2,
CHS5	CHS5	,YLR330W,CHS5,CAL3,
CHS7	CHS7	,YHR142W,CHS7,
CIT1	CIT1	,YNR001C,CIT1,LYS6,CS1,
CLB2	CLB2	,YPR119W,CLB2,
CLB5	CLB5	,YPR120C,CLB5,
CLG1	CLG1	,YGL215W,CLG1,
CLN1	CLN1	,YMR199W,CLN1,
CLN3	CLN3	,YAL040C,CLN3,WHI1,FUN10,DAF1,
COA1	COA1	,YIL157C,COA1,FMP35,
COQ1	COQ1	,YBR003W,COQ1,
COX10	COX10	,YPL172C,COX10,
COX12	COX12	,YLR038C,COX12,
COX17	COX17	,YLL009C,COX17,
COX23	COX23, TOM71	,YHR116W,COX23,
CPR7	CPR7	,YJR032W,CPR7,
CTR1	CTR1	,YPR124W,CTR1,
CUE1	CUE1	,YMR264W,CUE1,KIS4,
CWH43	CWH43	,YCR017C,CWH43,
CYT1	CYT1	,YOR065W,CYT1,CTC1,
CYT2	CYT2	,YKL087C,CYT2,CC1HL,
DCC1	DCC1	,YCL016C,DCC1,
DID2	DID2	,YKR035W-A,DID2,VPL30,CHM1,VPS46,FTI1,
DID4	DID4	,YKL002W,DID4,CHM2,VPT14,VPS2,VPL2,GRD7,VPS14,REN1,
DIG1	DIG1	,YPL049C,DIG1,RST1,
DIT1	DIT1	,YDR403W,DIT1,
DIT2	DIT2	,YDR402C,DIT2,CYP56,
DOA1	DOA1	,YKL213C,DOA1,UFD3,ZZZ4,
DSS1	DSS1	,YMR287C,MSU1,DSS1,
ECM33	ECM33	,YBR078W,ECM33,
ELM1	ELM1	,YKL048C,ELM1,LDB9,
ELP4	ELP4	,YPL101W,ELP4,KTI9,TOT7,
ELP6	ELP6	,YMR312W,ELP6,KTI4,TOT6,
EMI1	EMI1	,YDR512C,EMI1,
EMI5	EMI5	,YOL071W,EMI5,SDH5,
ENV10	YLR065C	,YLR065C,ENV10,
EST2	EST2	,YLR318W,EST2,TERT,
ETT1	YOR051C	,YOR051C,ETT1,NRO1,YOR29-02,
EUG1	EUG1	,YDR518W,EUG1,
FAT1	FAT1	,YBR041W,FAT1,
FBP1	FBP1	,YLR377C,FBP1,ACN8,
FIG2	FIG2	,YCR089W,FIG2,
FKS3	FKS3	,YMR306W,FKS3,
FLD1	YLR404W	,YLR404W,FLD1,SEI1,
GAL80	GAL80	,YML051W,GAL80,
GAS1	GAS1	,YMR307W,GAS1,CWH52,GGP1,
GCN5	GCN5	,YGR252W,GCN5,ADA4,SWI9,KAT2,AAS104,
GDA1	GDA1	,YEL042W,GDA1,
GDS1	GDS1	,YOR355W,GDS1,
GFD1	GFD1	,YMR255W,GFD1,
GID7	GID7	,YCL039W,GID7,MOH2,
GID8	GID8	,YMR135C,GID8,DCR1,
GIP1	GIP1	,YBR045C,GIP1,
GIP3	GIP3	,YPL137C,GIP3,
GPA1	GPA1	,YHR005C,GPA1,DAC1,CDC70,SCG1,
GPR1	GPR1	,YDL035C,GPR1,
GPX2	GPX2	,YBR244W,GPX2,AMI1,
GSM1	GSM1	,YJL103C,GSM1,
HAP2	HAP2	,YGL237C,HAP2,
HAP4	HAP4	,YKL109W,HAP4,
HHF1	HHF1	,YBR009C,HHF1,
HMG2	HMG2	,YLR450W,HMG2,
HOC1	HOC1	,YJR075W,HOC1,
HOP2	HOP2	,YGL033W,HOP2,
HOS2	HOS2	,YGL194C,HOS2,RTL1,
HPM1	MNI1	,YIL110W,HPM1,MNI1,
HSL1	HSL1	,YKL101W,HSL1,ELM2,NIK1,
HTZ1	HTZ1	,YOL012C,HTZ1,H2AZ,HTA3,
ICL1	ICL1	,YER065C,ICL1,
IDH2	IDH2	,YOR136W,IDH2,
IDP1	IDP1	,YDL066W,IDP1,
IES3	IES3	,YLR052W,IES3,
IES5	IES5	,YER092W,IES5,
IFM1	IFM1	,YOL023W,IFM1,
IGO2	IGO2	,YHR132W-A,IGO2,
IME1	IME1	,YJR094C,IME1,
IME2	IME2	,YJL106W,IME2,SME1,
IRC19	IRC19	,YLL033W,IRC19,GON2,RRG4,
IRC9	IRC9, YAK1	,YJL142C,IRC9,
ISC10	ISC10, SLO1	,YER180C,ISC10,
KAR4	KAR4	,YCL055W,KAR4,
KGD1	KGD1	,YIL125W,KGD1,OGD1,
KGD2	KGD2	,YDR148C,KGD2,
KSP1	KSP1	,YHR082C,KSP1,
KTR6	KTR6	,YPL053C,KTR6,MNN6,
LDB16	LDB16	,YCL005W,LDB16,
LDB19	LDB19	,YOR322C,LDB19,ART1,
LDB7	LDB7	,YBL006C,LDB7,RSC14,
LEE1	LEE1	,YPL054W,LEE1,
LEO1	LEO1	,YOR123C,LEO1,
LGE1	LGE1	,YPL055C,LGE1,
LIP2	LIP2	,YLR239C,LIP2,
LIP5	LIP5	,YOR196C,LIP5,
LSC1	LSC1	,YOR142W,LSC1,
LSC2	LSC2	,YGR244C,LSC2,
MAF1	MAF1	,YDR005C,MAF1,
MDH1	MDH1	,YKL085W,MDH1,
MDH2	MDH2	,YOL126C,MDH2,
MFM1	LPE10	,YPL060W,MFM1,LPE10,
MGR2	MGR2	,YPL098C,MGR2,
MHO1	YJR008W	,YJR008W,MHO1,
MID1	MID1	,YNL291C,MID1,
MLS1	MLS1	,YNL117W,MLS1,
MND2	MND2	,YIR025W,MND2,
MNL1	MNL1	,YHR204W,MNL1,HTM1,
MPC54	MPC54	,YOR177C,MPC54,
MRP51	MRP51	,YPL118W,MRP51,
MRPL33	MRPL33	,YMR286W,MRPL33,
MRPS16	MRPS16	,YPL013C,MRPS16,
MRS1	MRS1	,YIR021W,MRS1,PET157,
MSD1	MSD1	,YPL104W,MSD1,LPG5,
MSO1	MSO1	,YNR049C,MSO1,
MSS51	YLR202C, MSS51	,YLR203C,MSS51,
MUD2	MUD2	,YKL074C,MUD2,
MUM2	MUM2	,YBR057C,MUM2,SPOT8,
MUM3	MUM3	,YOR298W,MUM3,
NAM8	NAM8	,YHR086W,NAM8,MRE2,MUD15,
NDI1	NDI1	,YML120C,NDI1,
NDT80	NDT80	,YHR124W,NDT80,
NEM1	NEM1	,YHR004C,NEM1,
NGR1	NGR1	,YBR212W,NGR1,RBP1,
NOT3	NOT3	,YIL038C,NOT3,
NPR2	NPR2	,YEL062W,NPR2,
NPR3	RMD11	,YHL023C,NPR3,RMD11,
NUP170	NUP170	,YBL079W,NUP170,NLE3,
OPI1	OPI1	,YHL020C,OPI1,
OPI8	OPI8, CAF4	,YKR035C,OPI8,
OSW1	OSW1	,YOR255W,OSW1,
OSW2	OSW2	,YLR054C,OSW2,
OSW5	YMR148W	,YMR148W,OSW5,
PAN3	PAN3	,YKL025C,PAN3,ECM35,
PCK1	PCK1_a	,YKR097W,PCK1,JPM2,PPC1,
PCK1	PCK1_b	,YKR097W,PCK1,JPM2,PPC1,
PEP12	PEP12	,YOR036W,PEP12,VPT13,VPS6,VPL6,
PET112	PET112	,YBL080C,PET112,
PET117	PET117	,YER058W,PET117,
PET494	PET494	,YNR045W,PET494,
PEX32	PEX32	,YBR168W,PEX32,
PFK26	PFK26	,YIL107C,PFK26,PFK-2,PFK2,
PFS1	PFS1	,YHR185C,PFS1,ADY1,
PHO23	PHO23	,YNL097C,PHO23,
PHO92	YDR374C	,YDR374C,PHO92,
PKH2	PKH2	,YOL100W,PKH2,
PMT2	PMT2	,YAL023C,PMT2,FUN25,
POP2	POP2	,YNR052C,POP2,CAF1,
POX1	POX1	,YGL205W,POX1,FOX1,
PPH21	PPH21	,YDL134C,PPH21,PPH1,
PRB1	PRB1	,YEL060C,PRB1,CVT1,
PRM2	PRM2	,YIL037C,PRM2,
PRM5	PRM5	,YIL117C,PRM5,
PRS3	PRS3	YHL011C,PRS3,
QCR9	YGR182C, QCR9	,YGR183C,QCR9,UCR9,
RAD23	RAD23	,YEL037C,RAD23,
RAD54	RAD54	,YGL163C,RAD54,XRS1,
REC8	REC8	,YPR007C,REC8,SPO69,
RIM101	RIM101	,YHL027W,RIM101,
RIM11	RIM11	,YMR139W,RIM11,GSK3,MDS1,
RIM13	YMR153C-A, RIM13	,YMR154C,RIM13,CPL1,
RIM15	RIM15	,YFL033C,RIM15,TAK1,
RIM4	RIM4	,YHL024W,RIM4,
RIM8	RIM8	,YGL045W,RIM8,PAL3,YGL046W,ART9,
RIM9	RIM9, AEP1	,YMR063W,RIM9,
RIP1	RIP1	,YEL024W,RIP1,
RMD5	RMD5	,YDR255C,RMD5,GID2,
RME1	RME1, YGR045C	,YGR044C,RME1,CSP1,
RMR1	RMR1	,YGL250W,RMR1,
RPL20A	RPL20A	,YMR242C,RPL20A,
RPL34B	RPL34B	,YIL052C,RPL34B,
RPN10	RPN10	,YHR200W,RPN10,MCB1,SUN1,
RPS10A	RPS10A	,YOR293W,RPS10A,
RRT12	RRT12	,YCR045C,RRT12,OSW3,
RSC1	RSC1	,YGR056W,RSC1,
RSF1	RSF1	,YMR030W,RSF1,
RSM28	RSM28	,YDR494W,RSM28,
RTF1	RTF1	,YGL244W,RTF1,CSL3,
RTR1	YER139C	,YER139C,RTR1,
RTT109	RTT109	,YLL002W,RTT109,KAT11,REM50,KIM2,
RUD3	RUD3	,YOR216C,RUD3,GRP1,
RUP1	RUP1	,YOR138C,RUP1,
SAC7	SAC7	,YDR389W,SAC7,
SAE2	SAE2	,YGL175C,SAE2,COM1,
SAE3	SAE3	,YHR079C-A,SAE3,YHR079BC,YHR079C-B,
SAP185	SAP185	,YJL098W,SAP185,
SDH1	SDH1	,YKL148C,SDH1,
SDH2	SDH2	,YLL041C,SDH2,ACN17,SDHB,
SEC22	SEC22	,YLR268W,SEC22,TSL26,SLY2,
SEM1	SEM1	,YDR363W-A,SEM1,HOD1,
SET2	SET2	,YJL168C,SET2,KMT3,EZL1,
SET3	SET3	,YKR029C,SET3,
SET5	SET5	,YHR207C,SET5,
SGF11	SGF11	,YPL047W,SGF11,
SGF29	SGF29	,YCL010C,SGF29,
SGF73	SGF73	,YGL066W,SGF73,SCA7,
SHC1	SHC1	,YER096W,SHC1,
SHE4	YOR034C-A, SHE4	,YOR035C,SHE4,DIM1,
SHE9	SHE9	,YDR393W,SHE9,MDM33,
SHY1	SHY1	,YGR112W,SHY1,
SIF2	SIF2	,YBR103W,SIF2,EMB1,
SIN3	SIN3	,YOL004W,SIN3,SDS16,UME4,GAM2,CPE1,SDI1,RPD1,
SIR1	SIR1	,YKR101W,SIR1,
SLM4	YBR076C-A, SLM4	,YBR077C,SLM4,GSE1,EGO3,NIR1,
SLZ1	SLZ1	,YNL196C,SLZ1,
SMA1	SMA1	,YPL027W,SMA1,
SMA2	SMA2	,YML066C,SMA2,
SMK1	SMK1	,YPR054W,SMK1,
SNF7	SNF7	,YLR025W,SNF7,VPS32,DID1,VPL5,RNS4,
SNF8	SNF8	,YPL002C,SNF8,VPL14,VPS22,
SNX4	SNX4	,YJL036W,SNX4,ATG24,CVT13,
SOD1	SOD1	,YJR104C,SOD1,CRS4,
SOK2	SOK2	,YMR016C,SOK2,
SPO1	SPO1	,YNL012W,SPO1,
SPO14	SPO14	,YKR031C,SPO14,PLD1,
SPO19	SPO19	,YPL130W,SPO19,
SPO20	SPO20	,YMR017W,SPO20,DBI9,
SPO21	SPO21	,YOL091W,SPO21,MPC70,
SPO7	SPO7	,YAL009W,SPO7,
SPO71	SPO71	,YDR104C,SPO71,
SPO73	SPO73	,YER046W,SPO73,
SPO74	SPO74	,YGL170C,SPO74,
SPO75	SPO75	,YLL005C,SPO75,
SPO77	SPO77	,YLR341W,SPO77,
SPR3	SPR3	,YGR059W,SPR3,
SPT21	SPT21	,YMR179W,SPT21,
SPT3	SPT3	,YDR392W,SPT3,
SRB8	SRB8	,YCR081W,SRB8,MED12,SSN5,YCR080W,NUT6,GIG1,
SRL4	SRL4	,YPL033C,SRL4,
SRT1	SRT1	,YMR101C,SRT1,
SSK1	SSK1	,YLR006C,SSK1,
SSN2	SSN2	,YDR443C,SSN2,MED13,NUT8,SCA1,SRB9,UME2,RYE3,
SSN3	SSN3	,YPL042C,SSN3,CDK8,GIG2,NUT7,SRB10,UME5,RYE5,
SSN8	SSN8	,YNL025C,SSN8,UME3,NUT9,GIG3,SRB11,CycC,RYE2,
SSO1	SSO1	,YPL232W,SSO1,
SSP1	SSP1	,YHR184W,SSP1,SPO3,
SSP2	SSP2	,YOR242C,SSP2,
STB3	STB3	,YDR169C,STB3,
STE50	STE50	,YCL032W,STE50,
STO1	STO1	,YMR125W,STO1,CBC1,GCR3,CBP80,SUT1,
STP22	STP22	,YCL008C,STP22,VPL15,VPS23,
SUB1	SUB1	,YMR039C,SUB1,TSP1,
SWA2	SWA2	,YDR320C,SWA2,BUD24,AUX1,
SWC3	SWC3	,YAL011W,SWC3,SWC1,
SWC5	SWC5	,YBR231C,SWC5,AOR1,
SWD1	SWD1	,YAR003W,SWD1,FUN16,SAF49,CPS50,
SWD3	SWD3	,YBR175W,SWD3,SAF35,CPS30,
SWH1	SWH1	,YAR042W,SWH1,YAR044W,OSH1,
SWI4	SWI4	,YER111C,SWI4,ART1,
SWM1	SWM1	,YDR260C,SWM1,APC13,
SYC1	SYC1	,YOR179C,SYC1,
TCO89	TCO89	,YPL180W,TCO89,
TGL3	TGL3	,YMR313C,TGL3,
THR4	THR4	,YCR053W,THR4,
TMA46	TMA46	,YOR091W,TMA46,RBF46,
TOM6	TOM6	,YOR045W,TOM6,MOM8B,ISP6,
TOS1	TOS1	,YBR162C,TOS1,
TRI1	TRI1	,YMR233W,TRI1,
TRS85	GSG1	,YDR108W,TRS85,GSG1,MUM1,
UBA3	UBA3	,YPR066W,UBA3,
UBC8	UBC8	,YEL012W,UBC8,GID3,
UBI4	UBI4	,YLL039C,UBI4,UB14,SCD2,
UBP2	UBP2	,YOR124C,UBP2,
UBP8	UBP8	,YMR223W,UBP8,
UBR2	UBR2	,YLR024C,UBR2,
UFD2	UFD2	,YDL190C,UFD2,
UFD4	UFD4	,YKL010C,UFD4,
ULS1	RIS1	,YOR191W,ULS1,TID4,DIS1,RIS1,
UME6	UME6	,YDR207C,UME6,CAR80,NIM2,RIM16,
VAC7	VAC7	,YNL054W,VAC7,
VAC8	VAC8	,YEL013W,VAC8,YEB3,
VAM6	VAM6	,YDL077C,VAM6,VPS39,VPL22,VPL18,CVT4,
VAM7	VAM7	,YGL212W,VAM7,VPL24,VPS43,
VAN1	VAN1	,YML115C,VAN1,VRG7,VRG8,LDB13,
VID22	VID22	,YLR373C,VID22,
VID30	VID30	,YGL227W,VID30,GID1,
VMA4	VMA4	,YOR332W,VMA4,
VPS13	VPS13	,YLL040C,VPS13,VPT2,SOI1,
VPS20	VPS20	,YMR077C,VPS20,CHM6,VPT20,VPL10,
VPS24	VPS24	,YKL041W,VPS24,DID3,VPL26,
VPS25	VPS25	,YJR102C,VPS25,VPL12,VPT25,
VPS27	VPS27	,YNR006W,VPS27,DID7,SSV17,GRD11,VPL23,VPT27,
VPS28	VPS28	,YPL065W,VPS28,VPT28,VPL13,
VPS3	VPS3	,YDR495C,VPS3,PEP6,VPL3,VPT17,
VPS36	VPS36	,YLR417W,VPS36,GRD12,VPL11,VAC3,
VPS4	VPS4	,YPR173C,VPS4,GRD13,END13,CSC1,VPL4,VPT10,DID6,
VPS41	VPS41	,YDR080W,VPS41,CVT8,FET2,SVL2,VPL20,VAM2,
VPS55	VPS55	,YJR044C,VPS55,
VTS1	VTS1	,YOR359W,VTS1,
WAR1	WAR1	,YML076C,WAR1,
WHI3	WHI3	,YNL197C,WHI3,
WHI5	WHI5	,YOR083W,WHI5,
YAF9	YAF9	,YNL107W,YAF9,
YBR134W	YBR134W	,YBR134W,
YBR174C	YBR174C	,YBR174C,
YDL041W	YDL041W	,YDL041W,
YDL114W	YDL114W	,YDL114W,
YDL118W	YDL118W	,YDL118W,
YDR230W	YDR230W	,YDR230W,
YDR417C	YDR417C	,YDR417C,
YGL124C	MON1	,YGL124C,MON1,AUT12,
YGL140C	YGL140C	,YGL140C,
YGR122W	YGR122W	,YGR122W,
YIL060W	YIL060W	,YIL060W,
YIM2	YIM2	,YMR151W,YIM2,
YJL007C	YJL007C	,YJL007C,
YJL169W	YJL169W	,YJL169W,
YJR120W	YJR120W, ATP2	,YJR120W,
YLF2	YLF2	,YHL014C,YLF2,YLF1,
YLL053C	YLL053C, AQY2	,YLL053C,
YLR269C	YLR269C	,YLR269C,
YML009W-B	SPT5, YML009W-B	,YML009W-B,YML010W-A,
YML012C-A	YML012C-A	,YML012C-A,YML013C-A,
YMR111C	YMR111C	,YMR111C,
YMR196W	YMR196W	,YMR196W,
YNR042W	YNR042W	,YNR042W,
YOR238W	YOR238W	,YOR238W,
YOR333C	YOR333C	,YOR333C,SWF5,
YPK9	YOR291W	,YOR291W,YPK9,
YPL205C	YPL205C	,YPL205C,
YPL247C	YPL247C	,YPL247C,
YPT7	YPT7	,YML001W,YPT7,AST4,VAM4,
ZIP1	ZIP1	,YDR285W,ZIP1,
ZIP2	ZIP2	,YGL249W,ZIP2,
