# Supplementary material for: Temporal Expression Profiling Identifies Pathways Mediating Effect of Causal Variant on Phenotype
Source: PLoS Genet. 2015 Jun 3;11(6):e1005195. doi: 10.1371/journal.pgen.1005195 (PMC4454590; doi:10.1371/journal.pgen.1005195)
Supplement: S3 File — (ZIP) [file pgen.1005195.s024.zip › S3_File/07-SporulationOverlap/Spo_overlap.sh]

egrep -wf ../5-EDGE/MvS/deTranscripts S288cSpo_transcript.txt |cut -f 1,2 |sort -u > MvS_S288c_Spo.txt
