# Supplementary material for: Temporal Expression Profiling Identifies Pathways Mediating Effect of Causal Variant on Phenotype
Source: PLoS Genet. 2015 Jun 3;11(6):e1005195. doi: 10.1371/journal.pgen.1005195 (PMC4454590; doi:10.1371/journal.pgen.1005195)
Supplement: S3 File — (ZIP) [file pgen.1005195.s024.zip › S3_File/08-Yeastract/create_input.sh]

cat ../5-EDGE/MvS/genes | tr ', ' '\n' > MvSDE_inp.txt

cat ../6-TFOverlap/MvS_intersect_TF.txt | tr ',' '\n' > MvSTF_inp.txt
