# Supplementary material for: Temporal Expression Profiling Identifies Pathways Mediating Effect of Causal Variant on Phenotype
Source: PLoS Genet. 2015 Jun 3;11(6):e1005195. doi: 10.1371/journal.pgen.1005195 (PMC4454590; doi:10.1371/journal.pgen.1005195)
Supplement: S3 File — (ZIP) [file pgen.1005195.s024.zip › S3_File/09-TimeClust/make_input.R]

source('config.R')
source(paste(path,'Figures/getTranscript.R',sep=''))

#command line arguements - file with list of genes of interest -should contain 'name' as header
args <- commandArgs(trailingOnly = TRUE)
if(length(args)<1)
{
  system('cat README')
   q('no')
}

#read in libraries and other codes
removecomma=function(gene)
{
     return(unlist(strsplit(gene,","))[1])
}

#read in original data file
if(args[1]==1)
{
data=read.table(paste(path,'4-MatrixNormalisation/MvS/MvS_trans.txt',sep=''),stringsAsFactors=F,header=T,row.names=1,sep='\t')
}
if(args[1]!=1)
{
   print('Check option - should be 1 for MKT1')
}


#Creating a subset with expression data of only list of genes of interest
#input file should be a gene on each line with 'name' as header and may contain extra columns which will be ignored.
trans=read.table(args[2],stringsAsFactors=F,header=T,sep='\t')
#ind=match(trans[,1],row.names(data))
ind=match(getTranscript(args[2])[,2],row.names(data))
subData=data[ind,]
subData=unique(subData)

#remove comma from the transcript name
genes=mapply(row.names(subData),FUN=removecomma)
write.table(subData[,1:8],quote=F,row.names=F,col.names=F,file=args[3])
write.table(subData[,9:16],quote=F,row.names=F,col.names=F,file=args[4])
write.table(genes,quote=F,row.names=F,col.names=F,file=args[5])
write.table(row.names(subData),quote=F,row.names=F,col.names=F,file='transcripts.txt')
